# Supplementary material for: Guided construction of single cell reference for human and mouse lung
Source: Nat Commun. 2023 Jul 29;14:4566. doi: 10.1038/s41467-023-40173-5 (PMC10387117; doi:10.1038/s41467-023-40173-5)
Supplement: Supplementary file 3 — Supplementary Data 1 [file 41467_2023_40173_MOESM3_ESM.xlsx]

## Sheet: Data S1
Supplementary Data 1. Collection of sc/snRNA-seq of human lung
Dataset	DonorID	Sex	Age	3' or 5'	Single cell (sc) or Single nucleus (sn)
CCHMC_LungMAP	CCHMC_SMG_Donor27	M	45	3'	scRNA
CCHMC_LungMAP	CCHMC_SMG_Donor28	M	20	3'	scRNA
CCHMC_LungMAP	CCHMC_SMG_Donor29	F	13	3'	scRNA
CCHMC_LungMAP	CCHMC_SMG_Donor33	M	50	3'	scRNA
CCHMC_LungMAP	CCHMC_SMG_Donor38	F	39	3'	scRNA
EGAS00001004082	D322	F	30	3'	scRNA
EGAS00001004082	D326	M	31	3'	scRNA
EGAS00001004082	D339	M	29	3'	scRNA
EGAS00001004082	D344	F	26	3'	scRNA
EGAS00001004082	D353	F	30	3'	scRNA
EGAS00001004082	D354	M	33	3'	scRNA
EGAS00001004082	D363	F	24	3'	scRNA
EGAS00001004082	D367	M	27	3'	scRNA
EGAS00001004082	D372	F	35	3'	scRNA
GSE122960	Donor_01	F	63	3'	scRNA
GSE122960	Donor_02	M	55	3'	scRNA
GSE122960	Donor_03	F	29	3'	scRNA
GSE122960	Donor_04	F	57	3'	scRNA
GSE122960	Donor_05	F	49	3'	scRNA
GSE122960	Donor_06	F	22	3'	scRNA
GSE122960	Donor_07	F	47	3'	scRNA
GSE122960	Donor_08	M	21	3'	scRNA
GSE134174	T101	M	55	3'	scRNA
GSE134174	T120	F	57	3'	scRNA
GSE134174	T121	F	23	3'	scRNA
GSE134174	T126	F	35	3'	scRNA
GSE134174	T137	M	27	3'	scRNA
GSE134174	T153	M	38	3'	scRNA
GSE134174	T154	M	61	3'	scRNA
GSE134174	T164	M	66	3'	scRNA
GSE134174	T165	M	64	3'	scRNA
GSE134174	T166	F	68	3'	scRNA
GSE134174	T167	F	66	3'	scRNA
GSE134174	T84	M	22	3'	scRNA
GSE134174	T85	M	59	3'	scRNA
GSE134174	T89	F	10	3'	scRNA
GSE134174	T90	M	44	3'	scRNA
GSE135893	VUHD69	F	31	5'	scRNA
GSE135893	THD0001	M	36	5'	scRNA
GSE135893	THD0002		40	5'	scRNA
GSE135893	THD0005	M		5'	scRNA
GSE135893	VUHD071	M	38	5'	scRNA
GSE135893	VUHD65	M	17	5'	scRNA
GSE135893	VUHD66	M	30	5'	scRNA
GSE135893	VUHD67	F	30	5'	scRNA
GSE135893	VUHD68	M	41	5'	scRNA
GSE135893	VUHD70	M	54	5'	scRNA
GSE136831	001C	M	22	3'	scRNA
GSE136831	002C	F	25	3'	scRNA
GSE136831	003C	F	67	3'	scRNA
GSE136831	222C	M	65	3'	scRNA
GSE136831	034C	M	49	3'	scRNA
GSE136831	065C	F	66	3'	scRNA
GSE136831	081C	M	20	3'	scRNA
GSE136831	084C	M	46	3'	scRNA
GSE136831	092C	M	29	3'	scRNA
GSE136831	098C	F	41	3'	scRNA
GSE136831	133C	F	32	3'	scRNA
GSE136831	137C	M	54	3'	scRNA
GSE136831	1372C	F	21	3'	scRNA
GSE136831	160C	M	64	3'	scRNA
GSE136831	192C	F	62	3'	scRNA
GSE136831	208C	M	23	3'	scRNA
GSE136831	218C	M	29	3'	scRNA
GSE136831	226C	M	32	3'	scRNA
GSE136831	244C	M	50	3'	scRNA
GSE136831	253C	F	66	3'	scRNA
GSE136831	296C	F	80	3'	scRNA
GSE136831	388C	M	61	3'	scRNA
GSE136831	396C	F	37	3'	scRNA
GSE136831	439C	F	66	3'	scRNA
GSE136831	454C	F	48	3'	scRNA
GSE136831	465C	M	56	3'	scRNA
GSE136831	483C	M	35	3'	scRNA
GSE136831	484C	M	31	3'	scRNA
UPenn_LungMAP	UPENN4146	M	52	3'	scRNA
UPenn_LungMAP	UPENN5388	M	69	3'	scRNA
UPenn_LungMAP	UPENN0328	F	35	3'	scRNA
UPenn_LungMAP	UPENN0459	F	76	3'	scRNA
UPenn_LungMAP	UPENN0420	F	51	3'	scRNA
UPenn_LungMAP	UPENN0055	M	23	3'	scRNA
UPenn_LungMAP	UPENN0121	F	70	3'	scRNA
UPenn_LungMAP	UPENN0424	F	29	3'	scRNA
UPenn_LungMAP	UPENN0070	M	25	3'	scRNA
UPenn_LungMAP	UPENN0056	M	17	3'	scRNA
UPenn_LungMAP	UPENN0004	M	13	3'	scRNA
UPenn_LungMAP	UPENN0457	F	57	3'	scRNA
UPenn_LungMAP	UPENN0078	F	68	3'	scRNA
UPenn_LungMAP	UPENN0058	F	59	3'	scRNA
UPenn_LungMAP	UPENN0423	F	12	3'	scRNA
UPenn_LungMAP	UPENN0191	M	42	3'	scRNA
syn21041850	syn21041850_P1	M	75	3'	scRNA
syn21041850	syn21041850_P2	M	46	3'	scRNA
syn21041850	syn21041850_P3	F	51	3'	scRNA
GSE161382	D122	M	31	3'	snRNA
GSE161382	D175	F	29	3'	snRNA
GSE161382	D231	F	33	3'	snRNA
GSE171524	C51ctr	F	70	3'	snRNA
GSE171524	C52ctr	F	69	3'	snRNA
GSE171524	C53ctr	M	79	3'	snRNA
GSE171524	C54ctr	F	72	3'	snRNA
GSE171524	C55ctr	M	69	3'	snRNA
GSE171524	C56ctr	M	75	3'	snRNA
GSE171524	C57ctr	M	68	3'	snRNA
