# Supplementary material for: Guided construction of single cell reference for human and mouse lung
Source: Nat Commun. 2023 Jul 29;14:4566. doi: 10.1038/s41467-023-40173-5 (PMC10387117; doi:10.1038/s41467-023-40173-5)
Supplement: Supplementary file 4 — Supplementary Data 2 [file 41467_2023_40173_MOESM4_ESM.xlsx]

## Sheet: Data S2
Supplementary Data 2. Cell type dictionary for the LungMAP Human Lung CellRef construction. p: positive cell type marker. n: negative cell type marker.
Cell type name	Cell type abbreviation	Marker	MarkerType
Alveolar fibroblast 1	AF1	TCF21	p
Alveolar fibroblast 1	AF1	WNT2	p
Alveolar fibroblast 1	AF1	PCDH15	p
Alveolar fibroblast 2	AF2	CDON	p
Alveolar fibroblast 2	AF2	MFAP5	p
Alveolar fibroblast 2	AF2	SCARA5	p
Chondrocyte	Chondrocyte	COL2A1	p
Chondrocyte	Chondrocyte	HAPLN1	p
Chondrocyte	Chondrocyte	SOX9	p
Chondrocyte	Chondrocyte	ACAN	p
Secondary crest myofibroblast	SCMF	DACH2	p
Secondary crest myofibroblast	SCMF	FGF18	p
Secondary crest myofibroblast	SCMF	ITGBL1	p
Secondary crest myofibroblast	SCMF	PDGFRA	p
Airway smooth muscle cell	ASMC	DES	p
Airway smooth muscle cell	ASMC	LGR6	p
Vascular smooth muscle cell	VSMC	CNN1	p
Vascular smooth muscle cell	VSMC	NTRK3	p
Vascular smooth muscle cell	VSMC	ITGA7	p
Pericyte	Pericyte	PDGFRB	p
Pericyte	Pericyte	TRPC6	p
Pericyte	Pericyte	CSPG4	p
Pericyte	Pericyte	LAMC3	p
Mesothelial cell	Mesothelial	UPK3B	p
Mesothelial cell	Mesothelial	WT1	p
Mesothelial cell	Mesothelial	CALB2	p
Capillary 1 cell	CAP1	IL7R	p
Capillary 1 cell	CAP1	FCN3	p
Capillary 1 cell	CAP1	GPIHBP1	p
Capillary 2 cell	CAP2	APLN	p
Capillary 2 cell	CAP2	EDNRB	p
Capillary 2 cell	CAP2	HPGD	p
Capillary 2 cell	CAP2	CA4	p
Arterial endothelial cell	AEC	DKK2	p
Arterial endothelial cell	AEC	GJA5	p
Arterial endothelial cell	AEC	BMX	p
Venous endothelial cell	VEC	ACKR1	p
Venous endothelial cell	VEC	EPHB4	p
Venous endothelial cell	VEC	HDAC9	p
Lymphatic endothelial cell	LEC	PROX1	p
Lymphatic endothelial cell	LEC	MMRN1	p
Lymphatic endothelial cell	LEC	CCL21	p
Lymphatic endothelial cell	LEC	LYVE1	p
Systemic venous endothelial cell	SVEC	ACKR1	p
Systemic venous endothelial cell	SVEC	COL15A1	p
Systemic venous endothelial cell	SVEC	ABCB1	p
Systemic venous endothelial cell	SVEC	VWA1	p
Pulmonary neuroendocrine cell	PNEC	ASCL1	p
Pulmonary neuroendocrine cell	PNEC	CALCA	p
Pulmonary neuroendocrine cell	PNEC	GRP	p
Pulmonary neuroendocrine cell	PNEC	NRXN1	p
Tuft cell	Tuft	ASCL2	p
Tuft cell	Tuft	POU2F3	p
Tuft cell	Tuft	IL23A	p
Ionocyte cell	Ionocyte	FOXI1	p
Ionocyte cell	Ionocyte	ASCL3	p
Ionocyte cell	Ionocyte	CFTR	p
Basal cell	Basal	TP63	p
Basal cell	Basal	KRT5	p
Basal cell	Basal	NGFR	p
Secretory cell	Secretory	SCGB1A1	p
Secretory cell	Secretory	SCUBE2	p
Secretory cell	Secretory	BPIFB1	p
Secretory cell	Secretory	LCN2	p
Secretory cell	Secretory	TSPAN8	p
Respiratory airway secretory cell	RAS	SCGB3A2	p
Respiratory airway secretory cell	RAS	KLK11	p
Respiratory airway secretory cell	RAS	MGP	p
Respiratory airway secretory cell	RAS	SOX4	p
Goblet cell	Goblet	MUC5AC	p
Goblet cell	Goblet	SPDEF	p
Goblet cell	Goblet	PCDH7	p
Goblet cell	Goblet	SLC4A11	p
Goblet cell	Goblet	AGR2	p
Mucous cell	Mucous	MUC5B	p
Mucous cell	Mucous	SPDEF	p
Mucous cell	Mucous	BPIFB2	p
Mucous cell	Mucous	MUC5AC	n
Serous cell	Serous	LYZ	p
Serous cell	Serous	LTF	p
Serous cell	Serous	LPO	p
Myoepithelial cell	MEC	KRT14	p
Myoepithelial cell	MEC	EPCAM	p
Myoepithelial cell	MEC	MYH11	p
Ciliated cell	Ciliated	FOXJ1	p
Ciliated cell	Ciliated	RSPH1	p
Ciliated cell	Ciliated	CDHR3	p
Ciliated cell	Ciliated	CDHR4	p
Deuterosomal cell	Deuterosomal	DEUP1	p
Deuterosomal cell	Deuterosomal	FOXN4	p
Deuterosomal cell	Deuterosomal	CDC20B	p
SMG Basal/Duct cell	SMG Basal/Duct	KRT14	p
SMG Basal/Duct cell	SMG Basal/Duct	SOX9	p
SMG Basal/Duct cell	SMG Basal/Duct	ALDH1A3	p
SMG Basal/Duct cell	SMG Basal/Duct	MIA	p
SMG Basal/Duct cell	SMG Basal/Duct	RARRES1	p
Suprabasal cell	Suprabasal	KRT19	p
Suprabasal cell	Suprabasal	SERPINB4	p
Suprabasal cell	Suprabasal	NOTCH3	p
Alveolar type 1 cell	AT1	AGER	p
Alveolar type 1 cell	AT1	RTKN2	p
Alveolar type 1 cell	AT1	SEMA3B	p
Alveolar type 2 cell	AT2	LAMP3	p
Alveolar type 2 cell	AT2	ABCA3	p
Alveolar type 2 cell	AT2	KCNJ15	p
Alveolar macrophage	AM	SIGLEC1	p
Alveolar macrophage	AM	ABCG1	p
Alveolar macrophage	AM	FABP4	p
Alveolar macrophage	AM	PPARG	p
Alveolar macrophage	AM	MARCO	p
Alveolar macrophage	AM	CD5L	p
Alveolar macrophage	AM	CYP27A1	p
Interstitial macrophage	IM	SLC40A1	p
Interstitial macrophage	IM	FOLR2	p
Interstitial macrophage	IM	F13A1	p
Interstitial macrophage	IM	STAB1	p
Inflammatory monocyte	iMON	CD14	p
Inflammatory monocyte	iMON	FCN1	p
Inflammatory monocyte	iMON	VCAN	p
Inflammatory monocyte	iMON	FCGR3A	n
Patrolling monocyte	pMON	FCN1	p
Patrolling monocyte	pMON	TNFRSF8	p
Patrolling monocyte	pMON	FCGR3A	p
Classical DC subset 1	cDC1	CLEC9A	p
Classical DC subset 1	cDC1	FLT3	p
Classical DC subset 1	cDC1	ZBTB46	p
Classical DC subset 2	cDC2	CLEC10A	p
Classical DC subset 2	cDC2	CD1C	p
Classical DC subset 2	cDC2	CD1E	p
Classical DC subset 2	cDC2	FCGR2B	p
Plasmacytoid DC	pDC	CLEC4C	p
Plasmacytoid DC	pDC	LILRA4	p
Plasmacytoid DC	pDC	PLD4	p
Mature DC subset	maDC	CCR7	p
Mature DC subset	maDC	CCL19	p
Mature DC subset	maDC	NCCRP1	p
Mature DC subset	maDC	LAD1	p
Neutrophil	Neutrophil	IL1B	p
Neutrophil	Neutrophil	CSF3R	p
Neutrophil	Neutrophil	FCGR3B	p
Mast/Basophil	Mast/Basophil	MS4A2	p
Mast/Basophil	Mast/Basophil	TPSAB1	p
Mast/Basophil	Mast/Basophil	TPSB2	p
Innate lymphoid cell	ILC	IL7R	p
Innate lymphoid cell	ILC	CXCR3	p
Innate lymphoid cell	ILC	TBX21	p
Innate lymphoid cell	ILC	EOMES	n
Innate lymphoid cell	ILC	CD3E	n
Innate lymphoid cell	ILC	CD3D	n
Innate lymphoid cell	ILC	CD3G	n
Innate lymphoid cell	ILC	CD14	n
Innate lymphoid cell	ILC	FCGR3A	n
Innate lymphoid cell	ILC	CD19	n
Innate lymphoid cell	ILC	MS4A1	n
Innate lymphoid cell	ILC	NCAM1	n
Natural killer cell	NK	NKG7	p
Natural killer cell	NK	KLRD1	p
Natural killer cell	NK	KLRC1	p
Natural killer cell	NK	NCAM1	p
T regulatory cell	Treg	FOXP3	p
T regulatory cell	Treg	CTLA4	p
T regulatory cell	Treg	IL2RA	p
CD8+ T cell	CD8 T	CD3E	p
CD8+ T cell	CD8 T	CD8A	p
CD8+ T cell	CD8 T	CD8B	p
CD4+ T cell	CD4 T	CD3E	p
CD4+ T cell	CD4 T	MAL	p
CD4+ T cell	CD4 T	CD40LG	p
CD4+ T cell	CD4 T	CD4	p
CD4+ T cell	CD4 T	LEF1	p
B cell	B	CD19	p
B cell	B	MS4A1	p
B cell	B	BANK1	p
Plasma cell	Plasma	CD27	p
Plasma cell	Plasma	SDC1	p
Plasma cell	Plasma	CD38	p
Megakaryocyte/Platelet	Megakaryocyte/Platelet	ITGA2B	p
Megakaryocyte/Platelet	Megakaryocyte/Platelet	GP1BB	p
Megakaryocyte/Platelet	Megakaryocyte/Platelet	ITGB3	p
