# Supplementary material for: Guided construction of single cell reference for human and mouse lung
Source: Nat Commun. 2023 Jul 29;14:4566. doi: 10.1038/s41467-023-40173-5 (PMC10387117; doi:10.1038/s41467-023-40173-5)
Supplement: Supplementary file 5 — Supplementary Data 3 [file 41467_2023_40173_MOESM5_ESM.xlsx]

## Sheet: Data S3
Supplementary Data 3. Drop-seq of Mouse Lungs
Time	Sample	# Cells	Sex
E16.5	E16_batch1	9051	Male
E16.5	E16_batch2	13428	Male
E18.5	E18_batch1	7630	Female
E18.5	E18_batch2	5138	Male
PND1	PND1_batch1	2307	Female
PND1	PND1_batch2	5271	Female
PND3	PND3_batch1	7077	Female
PND3	PND3_batch2	3406	Female
PND7	PND7_batch1	1090	Female
PND7	PND7_batch2	5477	Female
PND7	PND7_batch3	5934	Female
PND10	PND10_batch1	6653	Female
PND10	PND10_batch2	7257	Female
PND14	PND14_batch1	2964	Female
PND14	PND14_batch2	5654	Female
PND28	PND28_batch1	2420	Female
PND28	PND28_batch2	4901	Female
