# Supplementary material for: Guided construction of single cell reference for human and mouse lung
Source: Nat Commun. 2023 Jul 29;14:4566. doi: 10.1038/s41467-023-40173-5 (PMC10387117; doi:10.1038/s41467-023-40173-5)
Supplement: Supplementary file 6 — Supplementary Data 4 [file 41467_2023_40173_MOESM6_ESM.xlsx]

## Sheet: Data S4
Supplementary Data 4. Cell type dictionary for the LungMAP Mouse Lung Development CellRef construction. p: positive cell type marker. n: negative cell type marker.
Cell type name	Cell type abbreviation	Marker	MarkerType
Alveolar fibroblast 1	AF1	Tcf21	p
Alveolar fibroblast 1	AF1	Wnt2	p
Alveolar fibroblast 1	AF1	Mfap4	p
Alveolar fibroblast 2	AF2	Cdon	p
Alveolar fibroblast 2	AF2	Mfap5	p
Alveolar fibroblast 2	AF2	Scara5	p
Alveolar fibroblast 2	AF2	Col14a1	p
Chondrocyte	Chondrocyte	Col2a1	p
Chondrocyte	Chondrocyte	Hapln1	p
Chondrocyte	Chondrocyte	Sox9	p
Chondrocyte	Chondrocyte	Acan	p
Secondary crest myofibroblast	SCMF	Fgf18	p
Secondary crest myofibroblast	SCMF	Pdgfra	p
Secondary crest myofibroblast	SCMF	Acta2	p
Airway smooth muscle cell	ASMC	Acta2	p
Airway smooth muscle cell	ASMC	Des	p
Airway smooth muscle cell	ASMC	Lgr6	p
Airway smooth muscle cell	ASMC	Hhip	p
Vascular smooth muscle cell	VSMC	Cnn1	p
Vascular smooth muscle cell	VSMC	Ntrk3	p
Vascular smooth muscle cell	VSMC	Itga7	p
Pericyte	Pericyte	Pdgfrb	p
Pericyte	Pericyte	Trpc6	p
Pericyte	Pericyte	Cspg4	p
Mesothelial cell	Mesothelial	Upk3b	p
Mesothelial cell	Mesothelial	Wt1	p
Mesothelial cell	Mesothelial	Frem2	p
Mesothelial cell	Mesothelial	Lrrn4	p
Capillary 1 cell	CAP1	Aplnr	p
Capillary 1 cell	CAP1	Gpihbp1	p
Capillary 1 cell	CAP1	Ptprb	p
Capillary 2 cell	CAP2	Apln	p
Capillary 2 cell	CAP2	Ednrb	p
Capillary 2 cell	CAP2	Hpgd	p
Capillary 2 cell	CAP2	Car4	p
Arterial endothelial cell	AEC	Dkk2	p
Arterial endothelial cell	AEC	Gja5	p
Arterial endothelial cell	AEC	Bmx	p
Venous endothelial cell	VEC	Ephb4	p
Venous endothelial cell	VEC	Slc6a2	p
Venous endothelial cell	VEC	Ackr3	p
Lymphatic endothelial cell	LEC	Prox1	p
Lymphatic endothelial cell	LEC	Mmrn1	p
Lymphatic endothelial cell	LEC	Ccl21a	p
Lymphatic endothelial cell	LEC	Nrp2	p
Pulmonary neuroendocrine cell	PNEC	Ascl1	p
Pulmonary neuroendocrine cell	PNEC	Calca	p
Pulmonary neuroendocrine cell	PNEC	Nrxn1	p
Basal cell	Basal	Trp63	p
Basal cell	Basal	Krt5	p
Secretory cell	Secretory	Scgb1a1	p
Secretory cell	Secretory	Cyp2f2	p
Ciliated cell	Ciliated	Foxj1	p
Ciliated cell	Ciliated	Rsph1	p
Ciliated cell	Ciliated	Cdhr3	p
Ciliated cell	Ciliated	Cdhr4	p
Deuterosomal cell	Deuterosomal	Deup1	p
Deuterosomal cell	Deuterosomal	Foxn4	p
Deuterosomal cell	Deuterosomal	Cdc20b	p
Alveolar type 1 cell	AT1	Ager	p
Alveolar type 1 cell	AT1	Rtkn2	p
Alveolar type 1 cell	AT1	Sema3b	p
Alveolar type 2 cell	AT2	Lamp3	p
Alveolar type 2 cell	AT2	Abca3	p
Alveolar type 2 cell	AT2	Kcnj15	p
Alveolar macrophage	AM	Siglec1	p
Alveolar macrophage	AM	Abcg1	p
Alveolar macrophage	AM	Fabp4	p
Alveolar macrophage	AM	Pparg	p
Alveolar macrophage	AM	Marco	p
Alveolar macrophage	AM	Cd5l	p
Alveolar macrophage	AM	Cyp27a1	p
Interstitial macrophage	IM	Slc40a1	p
Interstitial macrophage	IM	Folr2	p
Interstitial macrophage	IM	Ms4a6d	p
Interstitial macrophage	IM	F13a1	p
Interstitial macrophage	IM	Stab1	p
Inflammatory monocyte	iMON	Fcnb	p
Inflammatory monocyte	iMON	Ly6c2	p
Inflammatory monocyte	iMON	Itgam	p
Classical DC subset 1	cDC1	Clec9a	p
Classical DC subset 1	cDC1	Flt3	p
Classical DC subset 1	cDC1	Zbtb46	p
Classical DC subset 2	cDC2	Clec10a	p
Classical DC subset 2	cDC2	Fcgr2b	p
Mature DC subset	maDC	Ccr7	p
Mature DC subset	maDC	Lad1	p
Neutrophil	Neutrophil	Il1b	p
Neutrophil	Neutrophil	Csf3r	p
Neutrophil	Neutrophil	Fcgr3	p
Neutrophil	Neutrophil	Ly6g	p
Mast cell	Mast	Ms4a2	p
Mast cell	Mast	Tpsab1	p
Mast cell	Mast	Tpsb2	p
Mast cell	Mast	Kit	p
Basophil cell	Basophil	Cd200r3	p
Basophil cell	Basophil	Fcer1a	p
Basophil cell	Basophil	Itga2	p
Basophil cell	Basophil	Kit	n
Innate lymphoid cell	ILC	Il7r	p
Innate lymphoid cell	ILC	Gata3	p
Innate lymphoid cell	ILC	Thy1	p
Innate lymphoid cell	ILC	Eomes	n
Innate lymphoid cell	ILC	Cd3e	n
Innate lymphoid cell	ILC	Cd3d	n
Innate lymphoid cell	ILC	Cd3g	n
Innate lymphoid cell	ILC	Cd14	n
Innate lymphoid cell	ILC	Fcgr3	n
Innate lymphoid cell	ILC	Cd19	n
Innate lymphoid cell	ILC	Ms4a1	n
Innate lymphoid cell	ILC	Ncam1	n
Natural killer cell	NK	Nkg7	p
Natural killer cell	NK	Klrd1	p
Natural killer cell	NK	Klrc1	p
T regulatory cell	Treg	Foxp3	p
T regulatory cell	Treg	Ctla4	p
T regulatory cell	Treg	Il2ra	p
CD8+ T cell	CD8 T	Cd3e	p
CD8+ T cell	CD8 T	Cd8a	p
CD8+ T cell	CD8 T	Cd8b1	p
CD4+ T cell	CD4 T	Cd3e	p
CD4+ T cell	CD4 T	Cd40lg	p
CD4+ T cell	CD4 T	Cd4	p
CD4+ T cell	CD4 T	Lef1	p
B cell	B	Cd19	p
B cell	B	Ms4a1	p
B cell	B	Bank1	p
Megakaryocyte/Platelet	Megakaryocyte/Platelet	Itga2b	p
Megakaryocyte/Platelet	Megakaryocyte/Platelet	Gp1bb	p
Megakaryocyte/Platelet	Megakaryocyte/Platelet	Itgb3	p
Sox9+/Id2+ Epithelial Cell	Sox9 Epi	Sox9	p
Sox9+/Id2+ Epithelial Cell	Sox9 Epi	Id2	p
Sox9+/Id2+ Epithelial Cell	Sox9 Epi	Epcam	p
AT1/AT2	AT1/AT2	Lamp3	p
AT1/AT2	AT1/AT2	Abca3	p
AT1/AT2	AT1/AT2	Rtkn2	p
AT1/AT2	AT1/AT2	Sema3b	p
AT1/AT2	AT1/AT2	Cldn4	p
Endothelial Progenitor Cell	EPC	Kit	p
Endothelial Progenitor Cell	EPC	Foxf1	p
Endothelial Progenitor Cell	EPC	Dll4	p
Endothelial Progenitor Cell	EPC	Mki67	p
Proliferative mesenchymal progenitor	PMP	Top2a	p
Proliferative mesenchymal progenitor	PMP	Col1a1	p
Proliferative mesenchymal progenitor	PMP	Col1a2	p
Proliferative mesenchymal progenitor	PMP	Runx1t1	p
Proliferative mesenchymal progenitor	PMP	Vcan	p
Proliferative mesenchymal progenitor	PMP	Hoxb5	p
Proliferative mesenchymal progenitor	PMP	Snai2	p
