# Supplementary material for: Guided construction of single cell reference for human and mouse lung
Source: Nat Commun. 2023 Jul 29;14:4566. doi: 10.1038/s41467-023-40173-5 (PMC10387117; doi:10.1038/s41467-023-40173-5)
Supplement: Supplementary file 7 — Supplementary Data 5 [file 41467_2023_40173_MOESM7_ESM.xlsx]

## Sheet: Data S5
Supplementary Data 5: Cell type selective markers predicted by LungMAP Human Lung CellRef. Please see method for cell selective marker prediction.
Cell type	Genes
AEC	DKK2
AEC	GJA5
AEC	BMX
AEC	IGFBP3
AEC	FAM107A
AEC	MT1A
AEC	PTPRB
AEC	CLEC14A
AEC	LDB2
AEC	SRPX
AF1	TCF21
AF1	PCDH15
AF1	WNT2
AF1	ROBO2
AF1	LUM
AF1	SLIT2
AF1	DCN
AF1	PRKG1
AF1	SCN7A
AF1	MFAP4
AF2	MFAP5
AF2	SCARA5
AF2	CDON
AF2	DCN
AF2	PLA2G2A
AF2	SFRP2
AF2	LUM
AF2	ADH1B
AF2	COL1A2
AF2	LAMA2
AM	FABP4
AM	MARCO
AM	CYP27A1
AM	PPARG
AM	ABCG1
AM	SIGLEC1
AM	C1QB
AM	APOC1
AM	C1QA
AM	C1QC
ASMC	DES
ASMC	LGR6
ASMC	BCHE
ASMC	PLN
ASMC	ASPN
ASMC	PRUNE2
ASMC	HSPB7
ASMC	GREM2
ASMC	TYRP1
ASMC	ATP1A2
AT1	AGER
AT1	RTKN2
AT1	SEMA3B
AT1	NTM
AT1	NCKAP5
AT1	LMO7
AT1	KHDRBS2
AT1	LIMCH1
AT1	LAMA3
AT1	SCEL
AT2	ABCA3
AT2	LAMP3
AT2	KCNJ15
AT2	SFTPC
AT2	SFTPA1
AT2	SFTPA2
AT2	SFTPB
AT2	PGC
AT2	NAPSA
AT2	SFTPD
B	BANK1
B	MS4A1
B	CD19
B	BACH2
B	IGHM
B	EBF1
B	CD79A
B	BLK
B	PAX5
B	CD79B
Basal	KRT5
Basal	TP63
Basal	NGFR
Basal	KRT15
Basal	KRT17
Basal	MMP10
Basal	S100A2
Basal	ALDH3A1
Basal	SERPINF1
Basal	TACSTD2
CAP1	FCN3
CAP1	IL7R
CAP1	GPIHBP1
CAP1	TMEM100
CAP1	SLC6A4
CAP1	IL1RL1
CAP1	EDN1
CAP1	BTNL9
CAP1	CLEC14A
CAP1	POSTN
CAP2	HPGD
CAP2	EDNRB
CAP2	CA4
CAP2	APLN
CAP2	SOSTDC1
CAP2	CLDN5
CAP2	EMCN
CAP2	RAMP2
CAP2	IL1RL1
CAP2	AQP1
CD4 T	CD3E
CD4 T	LEF1
CD4 T	CD40LG
CD4 T	MAL
CD4 T	CD4
CD4 T	CD69
CD4 T	ITK
CD4 T	LTB
CD4 T	TRAC
CD4 T	RHOH
CD8 T	CD8A
CD8 T	CD3E
CD8 T	CD8B
CD8 T	CCL5
CD8 T	NKG7
CD8 T	GZMA
CD8 T	GZMH
CD8 T	IL32
CD8 T	CD3D
CD8 T	CCL4
cDC1	CLEC9A
cDC1	FLT3
cDC1	ZBTB46
cDC1	LGALS2
cDC1	DNASE1L3
cDC1	WDFY4
cDC1	HLA-DOB
cDC1	XCR1
cDC1	CLNK
cDC1	BATF3
cDC2	CD1E
cDC2	CLEC10A
cDC2	FCGR2B
cDC2	CD1C
cDC2	CCL17
cDC2	FCER1A
cDC2	MS4A6A
cDC2	AIF1
cDC2	HLA-DMB
cDC2	C1QC
Chondrocyte	ACAN
Chondrocyte	HAPLN1
Chondrocyte	COL2A1
Chondrocyte	SOX9
Ciliated	RSPH1
Ciliated	CDHR3
Ciliated	FOXJ1
Ciliated	CDHR4
Ciliated	CAPS
Ciliated	C20orf85
Ciliated	C9orf24
Ciliated	TMEM190
Ciliated	TPPP3
Ciliated	C1orf194
Deuterosomal	CDC20B
Deuterosomal	DEUP1
Deuterosomal	FOXN4
Deuterosomal	SHISA8
Goblet	MUC5AC
Goblet	AGR2
Goblet	SPDEF
Goblet	SLC4A11
Goblet	PSCA
Goblet	LYPD2
Goblet	MUC5B
Goblet	CEACAM5
Goblet	CYP2F1
Goblet	FCGBP
ILC	IL7R
ILC	CXCR3
ILC	TBX21
IM	F13A1
IM	STAB1
IM	FOLR2
IM	SLC40A1
IM	CD163L1
IM	MERTK
IM	GPR183
IM	FPR3
IM	C9
iMON	VCAN
iMON	FCN1
iMON	CD14
iMON	S100A8
iMON	JARID2
iMON	S100A12
iMON	THBS1
iMON	EREG
iMON	IL1R2
iMON	SCHLAP1
Ionocyte	ASCL3
Ionocyte	FOXI1
Ionocyte	CFTR
Ionocyte	CEL
Ionocyte	TMEM61
Ionocyte	SCNN1B
Ionocyte	BPIFA2
Ionocyte	TFCP2L1
Ionocyte	CLCNKB
Ionocyte	ATP6V1G3
LEC	CCL21
LEC	MMRN1
LEC	PROX1
LEC	LYVE1
LEC	PPFIBP1
LEC	GNG11
LEC	SNCG
LEC	AKAP12
LEC	NRP2
LEC	PKHD1L1
maDC	CCR7
maDC	LAD1
maDC	NCCRP1
maDC	CCL19
maDC	CCL22
maDC	CCL17
maDC	IL4I1
maDC	EBI3
maDC	SLCO5A1
maDC	CD80
Mast/Basophil	TPSB2
Mast/Basophil	TPSAB1
Mast/Basophil	MS4A2
Mast/Basophil	CPA3
Mast/Basophil	HPGDS
Mast/Basophil	RGS1
Mast/Basophil	VWA5A
Mast/Basophil	LTC4S
Mast/Basophil	KIT
Mast/Basophil	RHEX
MEC	KRT14
MEC	MYH11
MEC	KRT17
MEC	SAA1
MEC	TPM2
MEC	ACTG2
MEC	MYLK
MEC	ACTA2
MEC	TAGLN
MEC	CXCL14
Megakaryocyte/Platelet	GP1BB
Megakaryocyte/Platelet	ITGA2B
Megakaryocyte/Platelet	ITGB3
Megakaryocyte/Platelet	PPBP
Megakaryocyte/Platelet	PF4
Megakaryocyte/Platelet	TUBB1
Megakaryocyte/Platelet	ACRBP
Megakaryocyte/Platelet	GP9
Megakaryocyte/Platelet	PTCRA
Megakaryocyte/Platelet	CMTM5
Mesothelial	UPK3B
Mesothelial	CALB2
Mesothelial	WT1
Mesothelial	HP
Mesothelial	ITLN1
Mesothelial	PLA2G2A
Mesothelial	PRG4
Mesothelial	TFPI2
Mesothelial	HAS1
Mesothelial	BCHE
Mucous	BPIFB2
Mucous	MUC5B
Mucous	SPDEF
Mucous	TFF1
Mucous	AZGP1
Mucous	TCN1
Mucous	FAM3D
Mucous	GOLM1
Mucous	MSMB
Mucous	AQP5
Neutrophil	FCGR3B
Neutrophil	CSF3R
Neutrophil	IL1B
Neutrophil	S100A8
Neutrophil	S100A12
Neutrophil	G0S2
Neutrophil	BCL2A1
Neutrophil	BASP1
Neutrophil	PTGS2
Neutrophil	MNDA
NK	NKG7
NK	KLRD1
NK	KLRC1
NK	NCAM1
NK	GNLY
NK	GZMB
NK	CCL4
NK	PRF1
NK	CD247
NK	CCL5
pDC	PLD4
pDC	LILRA4
pDC	CLEC4C
pDC	GZMB
pDC	IRF7
pDC	IRF8
pDC	GPR183
pDC	TCL1A
pDC	CXCR3
pDC	CLIC3
Pericyte	PDGFRB
Pericyte	LAMC3
Pericyte	CSPG4
Pericyte	TRPC6
Pericyte	COX4I2
Pericyte	HIGD1B
Pericyte	BGN
Pericyte	NDUFA4L2
Pericyte	PTN
Pericyte	EGFL6
Plasma	CD38
Plasma	CD27
Plasma	SDC1
Plasma	JCHAIN
Plasma	IGLC3
Plasma	IGHM
Plasma	IGHG1
Plasma	IGHG3
Plasma	IGHA2
Plasma	MZB1
pMON	FCGR3A
pMON	FCN1
pMON	TNFRSF8
pMON	LST1
pMON	AIF1
pMON	SMIM25
pMON	SERPINA1
pMON	LILRB2
pMON	MS4A7
pMON	CFP
PNEC	GRP
PNEC	CALCA
PNEC	ASCL1
PNEC	NRXN1
PNEC	PCSK1N
PNEC	SCG2
PNEC	CHGA
PNEC	SCG5
PNEC	GP2
PNEC	CHGB
RAS	SCGB3A2
RAS	MGP
RAS	SOX4
RAS	KLK11
RAS	TMEM45A
RAS	CTSE
SCMF	ITGBL1
SCMF	FGF18
SCMF	PDGFRA
SCMF	ASPN
SCMF	CCN5
SCMF	COL3A1
SCMF	PRELP
SCMF	DPT
SCMF	LTBP2
SCMF	COL1A2
Secretory	SCGB1A1
Secretory	BPIFB1
Secretory	LCN2
Secretory	TSPAN8
Secretory	SCUBE2
Secretory	SAA2
Secretory	CCL20
Secretory	CP
Secretory	TMEM45A
Secretory	MMP7
Serous	LYZ
Serous	LTF
Serous	LPO
Serous	PRB3
Serous	PRR4
Serous	PRB1
Serous	AC020656.1
Serous	PRB4
Serous	PIP
Serous	PRH2
SMG Basal/Duct	RARRES1
SMG Basal/Duct	MIA
SMG Basal/Duct	ALDH1A3
SMG Basal/Duct	KRT14
SMG Basal/Duct	SOX9
SMG Basal/Duct	MMP7
SMG Basal/Duct	SAA2
SMG Basal/Duct	PI3
SMG Basal/Duct	STATH
SMG Basal/Duct	CFB
Suprabasal	KRT19
Suprabasal	SERPINB4
Suprabasal	NOTCH3
Suprabasal	SERPINB3
Suprabasal	S100A2
Suprabasal	KRT6A
Suprabasal	AQP3
Suprabasal	KRT5
Suprabasal	TACSTD2
Suprabasal	KRT13
SVEC	ACKR1
SVEC	COL15A1
SVEC	VWA1
SVEC	ABCB1
SVEC	CCL14
SVEC	PLVAP
SVEC	AQP1
SVEC	VWF
SVEC	TSPAN7
SVEC	ECSCR
Treg	IL2RA
Treg	FOXP3
Treg	CTLA4
Treg	TRAC
Treg	LTB
Treg	TRBC1
Treg	CD3D
Treg	TRBC2
Treg	CD2
Treg	TNFRSF4
Tuft	IL23A
Tuft	POU2F3
Tuft	ASCL2
Tuft	NREP
Tuft	HEPACAM2
Tuft	NMU
Tuft	MYB
Tuft	FOXI1
Tuft	COLCA2
Tuft	NOS2
VEC	ACKR1
VEC	EPHB4
VEC	HDAC9
VEC	VWF
VEC	CCL23
VEC	C7
VEC	LIFR
VEC	PTPRB
VEC	SLCO2A1
VEC	RAMP3
VSMC	CNN1
VSMC	NTRK3
VSMC	ITGA7
VSMC	TAGLN
VSMC	MUSTN1
VSMC	C11orf96
VSMC	ACTA2
VSMC	MYH11
VSMC	TPM2
VSMC	RERGL
