# Supplementary material for: Guided construction of single cell reference for human and mouse lung
Source: Nat Commun. 2023 Jul 29;14:4566. doi: 10.1038/s41467-023-40173-5 (PMC10387117; doi:10.1038/s41467-023-40173-5)
Supplement: Supplementary file 8 — Supplementary Data 6 [file 41467_2023_40173_MOESM8_ESM.xlsx]

## Sheet: Data S6
Supplementary Data 6: Cell type selective markers predicted by LungMAP Mouse Lung CellRef. Please see method for cell selective marker prediction.
Cell type	Genes
AEC	Dkk2
AEC	Bmx
AEC	Gja5
AEC	Cxcl12
AEC	Fbln5
AEC	Fbln2
AEC	Stmn2
AEC	Tm4sf1
AEC	Vwf
AEC	Ptprb
AF1	Mfap4
AF1	Tcf21
AF1	Wnt2
AF1	Adh1
AF1	Dpt
AF1	Limch1
AF1	Gyg
AF1	Fhl1
AF1	G0s2
AF1	Macf1
AF2	Mfap5
AF2	Col14a1
AF2	Scara5
AF2	Cdon
AF2	Col1a1
AF2	Dcn
AF2	Col3a1
AF2	Col1a2
AF2	Gsn
AF2	Dpt
AM	Marco
AM	Abcg1
AM	Pparg
AM	Ccl6
AM	Ctss
AM	Lpl
AM	Cebpb
AM	Lgals3
AM	Cybb
AM	Hebp1
ASMC	Hhip
ASMC	Acta2
ASMC	Des
ASMC	Lgr6
ASMC	Crh
ASMC	Ednrb
ASMC	Igf1
ASMC	Actg2
ASMC	Myh11
ASMC	Cnn1
AT1	Ager
AT1	Rtkn2
AT1	Sema3b
AT1	Akap5
AT1	Cldn18
AT1	Emp2
AT1	Aqp5
AT1	Clic5
AT1	Msln
AT1	Lmo7
AT1/AT2	Rtkn2
AT1/AT2	Lamp3
AT1/AT2	Abca3
AT1/AT2	Cldn4
AT1/AT2	Sema3b
AT1/AT2	Sftpd
AT1/AT2	Slc34a2
AT1/AT2	Rgcc
AT1/AT2	S100g
AT1/AT2	Lmo7
AT2	Lamp3
AT2	Abca3
AT2	Kcnj15
AT2	Sftpa1
AT2	Lyz1
AT2	Cxcl15
AT2	Sftpb
AT2	Sftpc
AT2	Slc34a2
AT2	Chi3l1
B	Ms4a1
B	Cd19
B	Bank1
B	Igkc
B	Ighm
B	Cd74
B	Ly6d
B	Iglc2
B	Cd79b
B	Cd37
Basal	Krt5
Basal	Trp63
Basal	Krt15
Basal	Krt4
Basal	Krt13
Basal	Lgals7
Basal	Aqp3
Basal	Krt14
Basal	Krt17
Basal	Krt6a
Basophil	Cd200r3
Basophil	Fcer1a
Basophil	Itga2
Basophil	Mcpt8
Basophil	Ifitm1
Basophil	Prss34
Basophil	Ccl9
Basophil	Ccl3
Basophil	Ccl4
Basophil	Gp49a
CAP1	Gpihbp1
CAP1	Ptprb
CAP1	Aplnr
CAP1	Hpgd
CAP1	Tmem100
CAP1	Calcrl
CAP1	Cd93
CAP1	BC028528
CAP1	Sema3c
CAP1	Gpr116
CAP2	Car4
CAP2	Ednrb
CAP2	Apln
CAP2	Hpgd
CAP2	Cyp4b1
CAP2	Kitl
CAP2	Kdr
CAP2	Ly6a
CAP2	Cldn5
CAP2	Igfbp7
CD4 T	Lef1
CD4 T	Cd3e
CD4 T	Cd4
CD4 T	Ms4a4b
CD4 T	Trbc2
CD4 T	Cd3d
CD4 T	Cd3g
CD4 T	Ms4a6b
CD4 T	Tcf7
CD4 T	Trbc1
CD8 T	Cd8b1
CD8 T	Cd8a
CD8 T	Cd3e
CD8 T	Trbc2
CD8 T	Ms4a4b
CD8 T	Cd3d
CD8 T	Cd3g
CD8 T	Trbc1
CD8 T	Thy1
CD8 T	Tcf7
cDC1	Clec9a
cDC1	Flt3
cDC1	Zbtb46
cDC1	Ifi205
cDC1	Xcr1
cDC1	Tnni2
cDC1	Wdfy4
cDC1	H2-DMb1
cDC1	Xlr
cDC1	Batf3
cDC2	Fcgr2b
cDC2	Clec10a
cDC2	Ccl17
cDC2	Mgl2
cDC2	Cd209a
cDC2	H2-DMb1
Chondrocyte	Col2a1
Chondrocyte	Acan
Chondrocyte	Sox9
Chondrocyte	Hapln1
Chondrocyte	Lect1
Chondrocyte	Col9a1
Chondrocyte	Col11a1
Chondrocyte	Col9a3
Chondrocyte	3110079O15Rik
Chondrocyte	C1qtnf3
Ciliated	Rsph1
Ciliated	Foxj1
Ciliated	Cdhr3
Ciliated	Cdhr4
Ciliated	Ccdc153
Ciliated	AU040972
Ciliated	Sec14l3
Ciliated	Dynlrb2
Ciliated	Tppp3
Ciliated	Tmem212
Deuterosomal	Cdc20b
Deuterosomal	Foxn4
Deuterosomal	Dynlrb2
Deuterosomal	Ccdc67
Deuterosomal	Lrrc23
Deuterosomal	Scgb3a2
Deuterosomal	Meig1
Deuterosomal	Foxj1
Deuterosomal	Tmem107
Deuterosomal	Ccdc104
EPC	Mki67
EPC	Kit
EPC	Foxf1
EPC	Mest
EPC	Emcn
EPC	Top2a
EPC	Cenpf
EPC	Prc1
EPC	Cenpe
EPC	Pcdh17
ILC	Gata3
ILC	Il7r
ILC	Thy1
ILC	Arg1
ILC	S100a4
ILC	Cxcr6
ILC	Il5
ILC	Rora
ILC	Klrg1
ILC	Ccr2
IM	F13a1
IM	Stab1
IM	Slc40a1
IM	Folr2
IM	Ms4a6d
IM	Apoe
IM	C1qb
IM	C1qc
IM	C1qa
IM	Pf4
iMON	Ly6c2
iMON	Itgam
iMON	Plac8
iMON	Lyz2
iMON	Tyrobp
iMON	Fcer1g
iMON	Ccr2
iMON	Lst1
iMON	Ctss
iMON	Ifi27l2a
LEC	Ccl21a
LEC	Mmrn1
LEC	Prox1
LEC	Nrp2
LEC	H19
LEC	Fgl2
LEC	Flt4
LEC	Gng11
LEC	Lyve1
LEC	Igf2
maDC	Ccr7
maDC	Lad1
maDC	Ccl17
maDC	Ccl22
maDC	Il4i1
maDC	Zmynd15
maDC	Il12b
maDC	Nudt17
maDC	Mreg
maDC	Bcl2a1d
Mast	Tpsb2
Mast	Tpsab1
Mast	Kit
Mast	Ms4a2
Mast	Cma1
Mast	Mcpt4
Mast	Cpa3
Mast	Serpinb1a
Mast	Il1rl1
Mast	Cyp11a1
Megakaryocyte/Platelet	Itga2b
Megakaryocyte/Platelet	Itgb3
Megakaryocyte/Platelet	Gp1bb
Megakaryocyte/Platelet	Clec1b
Megakaryocyte/Platelet	Ppbp
Megakaryocyte/Platelet	Pf4
Megakaryocyte/Platelet	Alox12
Megakaryocyte/Platelet	Thbs1
Megakaryocyte/Platelet	Gp9
Megakaryocyte/Platelet	Gp5
Mesothelial	Upk3b
Mesothelial	Lrrn4
Mesothelial	Wt1
Mesothelial	Frem2
Mesothelial	C3
Mesothelial	Msln
Mesothelial	Igfbp5
Mesothelial	Gpc3
Mesothelial	Rarres2
Mesothelial	Igfbp6
Neutrophil	Il1b
Neutrophil	Csf3r
Neutrophil	Fcgr3
Neutrophil	S100a9
Neutrophil	S100a8
Neutrophil	BC100530
Neutrophil	Stfa1
Neutrophil	Gm5483
Neutrophil	Stfa2l1
Neutrophil	Stfa2
NK	Nkg7
NK	Klrd1
NK	Klrc1
NK	Gzma
NK	Ccl5
NK	AW112010
NK	Ms4a4b
NK	Klrk1
NK	Klrb1c
NK	Ctsw
Pericyte	Pdgfrb
Pericyte	Trpc6
Pericyte	Cspg4
Pericyte	Gucy1a3
Pericyte	Higd1b
Pericyte	Postn
Pericyte	Gucy1b3
Pericyte	Cox4i2
Pericyte	Itm2a
Pericyte	Pcdh18
PMP	Top2a
PMP	Snai2
PMP	Hoxb5
PMP	Vcan
PMP	Col1a1
PMP	Col1a2
PMP	2810417H13Rik
PMP	Adh1
PMP	Ube2c
PMP	Cenpa
PNEC	Calca
PNEC	Ascl1
PNEC	Nrxn1
PNEC	Cplx2
PNEC	Resp18
PNEC	Pcsk1
PNEC	Nov
PNEC	Col8a1
PNEC	Scg2
PNEC	Chgb
SCMF	Pdgfra
SCMF	Acta2
SCMF	Fgf18
SCMF	Tgfbi
SCMF	Aspn
SCMF	Tnc
SCMF	Htra1
SCMF	Agt
SCMF	P2ry14
SCMF	Wnt5a
Secretory	Scgb1a1
Secretory	Cyp2f2
Secretory	Scgb3a2
Secretory	Cbr2
Secretory	Retnla
Secretory	Hp
Secretory	Wfdc2
Secretory	Aldh1a1
Secretory	Mgst1
Secretory	Ces1d
Sox9 Epi	Epcam
Sox9 Epi	Sox9
Sox9 Epi	Id2
Sox9 Epi	Dlk1
Sox9 Epi	Igf2
Sox9 Epi	Mia
Sox9 Epi	H19
Sox9 Epi	Cldn6
Sox9 Epi	Egfl6
Sox9 Epi	Cldn3
Treg	Ctla4
Treg	Il2ra
Treg	Foxp3
Treg	Icos
Treg	Trbc2
Treg	Ikzf2
Treg	Klrg1
Treg	Cd2
Treg	Folr4
Treg	Cd3g
VEC	Ackr3
VEC	Slc6a2
VEC	Ephb4
VEC	Vwf
VEC	Fbln2
VEC	Prss23
VEC	Ptprb
VEC	Lyve1
VEC	Car8
VEC	Tmem2
VSMC	Cnn1
VSMC	Ntrk3
VSMC	Acta2
VSMC	Tagln
VSMC	Myl9
VSMC	Myh11
VSMC	Tpm2
VSMC	Lmod1
VSMC	Actg2
VSMC	Actc1
