# Supplementary material for: Guided construction of single cell reference for human and mouse lung
Source: Nat Commun. 2023 Jul 29;14:4566. doi: 10.1038/s41467-023-40173-5 (PMC10387117; doi:10.1038/s41467-023-40173-5)
Supplement: Supplementary file 10 — Source Data [file 41467_2023_40173_MOESM10_ESM.zip]

Archive with 12 entries (11 files):
- SourceData/
- SourceData/Figure2.sourcedata.xlsx
- SourceData/Figure3.sourcedata.xlsx
- SourceData/Figure4.sourcedata.xlsx
- SourceData/Figure5.sourcedata.xlsx
- SourceData/Figure6.sourcedata.xlsx
- SourceData/Figure7.sourcedata.xlsx
- SourceData/Figure8.sourcedata.xlsx
- SourceData/SupplementaryFigure1.sourcedata.xlsx
- SourceData/SupplementaryFigure11.sourcedata.xlsx
- SourceData/SupplementaryFigure12.sourcedata.xlsx
- SourceData/SupplementaryFigure7.sourcedata.xlsx
