# Supplementary material for: Guided construction of single cell reference for human and mouse lung
Source: Nat Commun. 2023 Jul 29;14:4566. doi: 10.1038/s41467-023-40173-5 (PMC10387117; doi:10.1038/s41467-023-40173-5)
Supplement: Supplementary file 10 — Source Data [file 41467_2023_40173_MOESM10_ESM.zip › SourceData/Figure2.sourcedata.xlsx]

## Sheet: Panel C 
Source data for Dotplot in Figure2C. In Figure2C, average expression values were zscored normalized for each gene and gene expression with percentage >=5% in a cell type was shown.
average expression	expression percentage	gene	celltype
13.0243	94	GJA5	AEC
11.5195	92	DKK2	AEC
4.23062	45.5	SCGB1A1	AEC
11.2204	44.5	FCN3	AEC
1.68518	34.5	GPIHBP1	AEC
0.435547	14.5	FGF18	AEC
0.346016	10.5	SCGB3A2	AEC
0.284634	10	TNFRSF8	AEC
0.355211	10	SLC40A1	AEC
0.218736	9.5	STAB1	AEC
0.279682	9.5	MARCO	AEC
0.212691	7.5	ASCL2	AEC
0.467141	6.5	ACKR1	AEC
0.176352	6	ZBTB46	AEC
0.192975	4.5	HPGD	AEC
0.310859	4	IL7R	AEC
0.081942	3.5	ABCA3	AEC
0.108535	3	IL1B	AEC
0.0986865	2	MYH11	AEC
0.082093	2	MFAP5	AEC
0.0943243	2	LAMP3	AEC
0.0623289	2	AGER	AEC
0.084357	2	ABCB1	AEC
0.0386447	1.5	VCAN	AEC
0.0305311	1.5	RSPH1	AEC
0.0297475	1.5	MMRN1	AEC
0.0334398	1.5	CCL21	AEC
0.0493331	1	HDAC9	AEC
0.0208342	1	CD3E	AEC
0.0265675	0.5	TRPC6	AEC
0.0150784	0.5	RTKN2	AEC
0.0144928	0.5	MS4A1	AEC
0.00495246	0.5	ITGB3	AEC
0.0131337	0.5	GRP	AEC
0.00828638	0.5	FOLR2	AEC
0.0100806	0.5	FCN1	AEC
0.0129099	0.5	DES	AEC
0.0162496	0.5	CD5L	AEC
0.0216544	0.5	CD38	AEC
0.00977517	0.5	CD19	AEC
0.0144928	0.5	CCR7	AEC
0.0309598	0.5	CALCA	AEC
0	0	WT1	AEC
0	0	WNT2	AEC
0	0	UPK3B	AEC
0	0	TPSAB1	AEC
0	0	TP63	AEC
0	0	TBX21	AEC
0	0	SPDEF	AEC
0	0	SOX9	AEC
0	0	SIGLEC1	AEC
0	0	SERPINB4	AEC
0	0	SCARA5	AEC
0	0	POU2F3	AEC
0	0	PCDH15	AEC
0	0	NTRK3	AEC
0	0	NKG7	AEC
0	0	NCAM1	AEC
0	0	MUC5B	AEC
0	0	MUC5AC	AEC
0	0	MS4A2	AEC
0	0	MIA	AEC
0	0	LPO	AEC
0	0	LILRA4	AEC
0	0	LGR6	AEC
0	0	LAMC3	AEC
0	0	KRT5	AEC
0	0	KRT14	AEC
0	0	ITGBL1	AEC
0	0	ITGA7	AEC
0	0	ITGA2B	AEC
0	0	HAPLN1	AEC
0	0	FOXP3	AEC
0	0	FOXN4	AEC
0	0	FOXJ1	AEC
0	0	FOXI1	AEC
0	0	FCGR3B	AEC
0	0	F13A1	AEC
0	0	DEUP1	AEC
0	0	CXCR3	AEC
0	0	CTLA4	AEC
0	0	CSPG4	AEC
0	0	COL2A1	AEC
0	0	COL15A1	AEC
0	0	CLEC9A	AEC
0	0	CLEC4C	AEC
0	0	CLEC10A	AEC
0	0	CFTR	AEC
0	0	CD8A	AEC
0	0	CD40LG	AEC
0	0	CD1E	AEC
0	0	CD1C	AEC
0	0	CCL19	AEC
0	0	BPIFB2	AEC
0	0	ASCL3	AEC
0	0	ASCL1	AEC
0	0	APLN	AEC
3.62941	79.5	WNT2	AF1
4.66197	60	SLC40A1	AF1
1.52865	41	PCDH15	AF1
1.40757	32.5	VCAN	AF1
1.57777	30	SCGB1A1	AF1
1.34969	25.5	ITGBL1	AF1
0.437443	14.5	TRPC6	AF1
0.461327	14	GJA5	AF1
0.336896	10.5	SCGB3A2	AF1
0.252209	9.5	COL15A1	AF1
0.415801	9.5	CD8A	AF1
0.217222	7	MARCO	AF1
0.226556	6	SOX9	AF1
0.158066	4.5	IL1B	AF1
0.173391	4	AGER	AF1
0.231997	3.5	FCN3	AF1
0.133103	3	NKG7	AF1
0.0956259	3	MYH11	AF1
0.0574339	2.5	RTKN2	AF1
0.0512436	2.5	NCAM1	AF1
0.079919	2.5	CCL21	AF1
0.0649607	2	IL7R	AF1
0.0528867	2	CSPG4	AF1
0.0344868	1.5	LAMC3	AF1
0.0295065	1.5	CD38	AF1
0.0353556	1	SCARA5	AF1
0.0432966	1	RSPH1	AF1
0.00849428	1	NTRK3	AF1
0.03307	1	ITGA7	AF1
0.021918	1	HAPLN1	AF1
0.0589932	1	DEUP1	AF1
0.0268673	0.5	UPK3B	AF1
0.011999	0.5	TPSAB1	AF1
0.0151653	0.5	TBX21	AF1
0.0116496	0.5	STAB1	AF1
0.0166667	0.5	MUC5B	AF1
0.0124131	0.5	LGR6	AF1
0.0207039	0.5	LAMP3	AF1
0.0104515	0.5	KRT5	AF1
0.0186428	0.5	HPGD	AF1
0.0187617	0.5	GPIHBP1	AF1
0.012282	0.5	FOXJ1	AF1
0.0349487	0.5	DKK2	AF1
0.0039367	0.5	DES	AF1
0.00368243	0.5	CCL19	AF1
0.0241041	0.5	CALCA	AF1
0.0375235	0.5	ABCB1	AF1
0.0150331	0.5	ABCA3	AF1
0	0	ZBTB46	AF1
0	0	WT1	AF1
0	0	TP63	AF1
0	0	TNFRSF8	AF1
0	0	SPDEF	AF1
0	0	SIGLEC1	AF1
0	0	SERPINB4	AF1
0	0	POU2F3	AF1
0	0	MUC5AC	AF1
0	0	MS4A2	AF1
0	0	MS4A1	AF1
0	0	MMRN1	AF1
0	0	MIA	AF1
0	0	MFAP5	AF1
0	0	LPO	AF1
0	0	LILRA4	AF1
0	0	KRT14	AF1
0	0	ITGB3	AF1
0	0	ITGA2B	AF1
0	0	HDAC9	AF1
0	0	GRP	AF1
0	0	FOXP3	AF1
0	0	FOXN4	AF1
0	0	FOXI1	AF1
0	0	FOLR2	AF1
0	0	FGF18	AF1
0	0	FCN1	AF1
0	0	FCGR3B	AF1
0	0	F13A1	AF1
0	0	CXCR3	AF1
0	0	CTLA4	AF1
0	0	COL2A1	AF1
0	0	CLEC9A	AF1
0	0	CLEC4C	AF1
0	0	CLEC10A	AF1
0	0	CFTR	AF1
0	0	CD5L	AF1
0	0	CD40LG	AF1
0	0	CD3E	AF1
0	0	CD1E	AF1
0	0	CD1C	AF1
0	0	CD19	AF1
0	0	CCR7	AF1
0	0	BPIFB2	AF1
0	0	ASCL3	AF1
0	0	ASCL2	AF1
0	0	ASCL1	AF1
0	0	APLN	AF1
0	0	ACKR1	AF1
23.3248	95.5	MFAP5	AF2
5.86629	94.5	SCARA5	AF2
4.21858	66	VCAN	AF2
0.967574	36	ITGBL1	AF2
0.680083	31.5	SLC40A1	AF2
2.08588	26.5	SCGB1A1	AF2
0.371297	17	WNT2	AF2
0.338031	12.5	COL15A1	AF2
0.155276	10.5	FGF18	AF2
0.168999	9	SCGB3A2	AF2
0.107459	7	MARCO	AF2
0.251529	5.5	MUC5B	AF2
0.0544596	5	NTRK3	AF2
0.074408	5	ABCA3	AF2
0.109091	4.5	MYH11	AF2
0.0870873	4	DKK2	AF2
0.0819134	3.5	WT1	AF2
0.0751571	3	ITGA7	AF2
0.0311208	2.5	ITGB3	AF2
0.055918	2.5	HPGD	AF2
0.0249144	2.5	CD38	AF2
0.120202	2.5	CCL19	AF2
0.102627	2.5	BPIFB2	AF2
0.0358123	2	GJA5	AF2
0.0194559	2	AGER	AF2
0.0223774	1.5	ZBTB46	AF2
0.0182585	1.5	NKG7	AF2
0.0363919	1.5	CCL21	AF2
0.0175636	1	RSPH1	AF2
0.0225678	1	LPO	AF2
0.0227678	1	IL1B	AF2
0.0120658	1	FOXJ1	AF2
0.0389742	1	FCN3	AF2
0.0191011	1	CLEC10A	AF2
0.0197183	1	ACKR1	AF2
0.0149761	1	ABCB1	AF2
0.00582819	0.5	TPSAB1	AF2
0.0042294	0.5	TNFRSF8	AF2
0.0083696	0.5	TBX21	AF2
0.0451671	0.5	SERPINB4	AF2
0.00750751	0.5	NCAM1	AF2
0.105074	0.5	MUC5AC	AF2
0.0115794	0.5	MIA	AF2
0.0238322	0.5	KRT5	AF2
0.0248385	0.5	KRT14	AF2
0.0132415	0.5	ITGA2B	AF2
0.00948227	0.5	IL7R	AF2
0.00265972	0.5	HDAC9	AF2
0.00265972	0.5	FCN1	AF2
0.00994036	0.5	F13A1	AF2
0.0380228	0.5	DES	AF2
0.0206101	0.5	CTLA4	AF2
0.0714967	0.5	CSPG4	AF2
0.0195542	0.5	CD19	AF2
0.00209109	0.5	CCR7	AF2
0.0571335	0.5	CALCA	AF2
0.00254803	0.5	APLN	AF2
0	0	UPK3B	AF2
0	0	TRPC6	AF2
0	0	TP63	AF2
0	0	STAB1	AF2
0	0	SPDEF	AF2
0	0	SOX9	AF2
0	0	SIGLEC1	AF2
0	0	RTKN2	AF2
0	0	POU2F3	AF2
0	0	PCDH15	AF2
0	0	MS4A2	AF2
0	0	MS4A1	AF2
0	0	MMRN1	AF2
0	0	LILRA4	AF2
0	0	LGR6	AF2
0	0	LAMP3	AF2
0	0	LAMC3	AF2
0	0	HAPLN1	AF2
0	0	GRP	AF2
0	0	GPIHBP1	AF2
0	0	FOXP3	AF2
0	0	FOXN4	AF2
0	0	FOXI1	AF2
0	0	FOLR2	AF2
0	0	FCGR3B	AF2
0	0	DEUP1	AF2
0	0	CXCR3	AF2
0	0	COL2A1	AF2
0	0	CLEC9A	AF2
0	0	CLEC4C	AF2
0	0	CFTR	AF2
0	0	CD8A	AF2
0	0	CD5L	AF2
0	0	CD40LG	AF2
0	0	CD3E	AF2
0	0	CD1E	AF2
0	0	CD1C	AF2
0	0	ASCL3	AF2
0	0	ASCL2	AF2
0	0	ASCL1	AF2
43.305	95	MARCO	AM
10.4658	72	SCGB1A1	AM
3.9967	66.5	SIGLEC1	AM
2.01944	38	HPGD	AM
1.84358	35.5	IL1B	AM
1.36225	29	IL7R	AM
1.48216	25	SCGB3A2	AM
0.619957	24	CD5L	AM
0.908164	10	VCAN	AM
0.405172	3.5	FCN3	AM
0.148586	2.5	CCL21	AM
0.124753	2.5	AGER	AM
0.0218737	2.5	ABCA3	AM
0.0670516	2	TRPC6	AM
0.0650817	2	ACKR1	AM
0.0490061	1.5	NTRK3	AM
0.0329311	1.5	LAMP3	AM
0.0431307	1.5	CSPG4	AM
0.0345529	1.5	CD38	AM
0.0378692	1	TPSAB1	AM
0.0385813	1	RSPH1	AM
0.0231591	1	LILRA4	AM
0.0563691	1	HDAC9	AM
0.0237146	1	FOLR2	AM
0.0142207	0.5	ZBTB46	AM
0.00390533	0.5	STAB1	AM
0.0201939	0.5	SLC40A1	AM
0.0331565	0.5	NKG7	AM
0.0139587	0.5	MIA	AM
0.00983284	0.5	KRT5	AM
0.00567859	0.5	ITGA7	AM
0.0261233	0.5	GRP	AM
0.0226347	0.5	CD3E	AM
0.0024841	0.5	CD19	AM
0.00779302	0.5	ASCL2	AM
0	0	WT1	AM
0	0	WNT2	AM
0	0	UPK3B	AM
0	0	TP63	AM
0	0	TNFRSF8	AM
0	0	TBX21	AM
0	0	SPDEF	AM
0	0	SOX9	AM
0	0	SERPINB4	AM
0	0	SCARA5	AM
0	0	RTKN2	AM
0	0	POU2F3	AM
0	0	PCDH15	AM
0	0	NCAM1	AM
0	0	MYH11	AM
0	0	MUC5B	AM
0	0	MUC5AC	AM
0	0	MS4A2	AM
0	0	MS4A1	AM
0	0	MMRN1	AM
0	0	MFAP5	AM
0	0	LPO	AM
0	0	LGR6	AM
0	0	LAMC3	AM
0	0	KRT14	AM
0	0	ITGBL1	AM
0	0	ITGB3	AM
0	0	ITGA2B	AM
0	0	HAPLN1	AM
0	0	GPIHBP1	AM
0	0	GJA5	AM
0	0	FOXP3	AM
0	0	FOXN4	AM
0	0	FOXJ1	AM
0	0	FOXI1	AM
0	0	FGF18	AM
0	0	FCN1	AM
0	0	FCGR3B	AM
0	0	F13A1	AM
0	0	DKK2	AM
0	0	DEUP1	AM
0	0	DES	AM
0	0	CXCR3	AM
0	0	CTLA4	AM
0	0	COL2A1	AM
0	0	COL15A1	AM
0	0	CLEC9A	AM
0	0	CLEC4C	AM
0	0	CLEC10A	AM
0	0	CFTR	AM
0	0	CD8A	AM
0	0	CD40LG	AM
0	0	CD1E	AM
0	0	CD1C	AM
0	0	CCR7	AM
0	0	CCL19	AM
0	0	CALCA	AM
0	0	BPIFB2	AM
0	0	ASCL3	AM
0	0	ASCL1	AM
0	0	APLN	AM
0	0	ABCB1	AM
4.81195	100	LGR6	ASMC
26.0815	100	DES	ASMC
17.8886	96.6102	MYH11	ASMC
3.42865	30.5085	SCGB1A1	ASMC
0.942101	20.339	ITGA7	ASMC
0.976671	20.339	COL15A1	ASMC
0.749537	15.2542	VCAN	ASMC
0.390039	15.2542	SLC40A1	ASMC
0.695989	15.2542	CSPG4	ASMC
0.531975	11.8644	NCAM1	ASMC
0.214053	8.47458	SCGB3A2	ASMC
0.139043	6.77966	HAPLN1	ASMC
0.129215	5.08475	MARCO	ASMC
0.186418	5.08475	ABCA3	ASMC
0.0568516	3.38983	ITGB3	ASMC
0.0768131	3.38983	CCL21	ASMC
0.0604463	1.69492	ZBTB46	ASMC
0.0297719	1.69492	TPSAB1	ASMC
0.0586476	1.69492	SOX9	ASMC
0.0725563	1.69492	RSPH1	ASMC
0.0663632	1.69492	NKG7	ASMC
0.0298138	1.69492	MIA	ASMC
0.0723395	1.69492	LAMC3	ASMC
0.0801378	1.69492	KRT14	ASMC
0.0859708	1.69492	HPGD	ASMC
0.0542546	1.69492	HDAC9	ASMC
0.0773581	1.69492	GRP	ASMC
0.0256456	1.69492	F13A1	ASMC
0.0725563	1.69492	DKK2	ASMC
0.050822	1.69492	CCL19	ASMC
0.0801378	1.69492	BPIFB2	ASMC
0.097746	1.69492	ACKR1	ASMC
0.0185216	1.69492	ABCB1	ASMC
0	0	WT1	ASMC
0	0	WNT2	ASMC
0	0	UPK3B	ASMC
0	0	TRPC6	ASMC
0	0	TP63	ASMC
0	0	TNFRSF8	ASMC
0	0	TBX21	ASMC
0	0	STAB1	ASMC
0	0	SPDEF	ASMC
0	0	SIGLEC1	ASMC
0	0	SERPINB4	ASMC
0	0	SCARA5	ASMC
0	0	RTKN2	ASMC
0	0	POU2F3	ASMC
0	0	PCDH15	ASMC
0	0	NTRK3	ASMC
0	0	MUC5B	ASMC
0	0	MUC5AC	ASMC
0	0	MS4A2	ASMC
0	0	MS4A1	ASMC
0	0	MMRN1	ASMC
0	0	MFAP5	ASMC
0	0	LPO	ASMC
0	0	LILRA4	ASMC
0	0	LAMP3	ASMC
0	0	KRT5	ASMC
0	0	ITGBL1	ASMC
0	0	ITGA2B	ASMC
0	0	IL7R	ASMC
0	0	IL1B	ASMC
0	0	GPIHBP1	ASMC
0	0	GJA5	ASMC
0	0	FOXP3	ASMC
0	0	FOXN4	ASMC
0	0	FOXJ1	ASMC
0	0	FOXI1	ASMC
0	0	FOLR2	ASMC
0	0	FGF18	ASMC
0	0	FCN3	ASMC
0	0	FCN1	ASMC
0	0	FCGR3B	ASMC
0	0	DEUP1	ASMC
0	0	CXCR3	ASMC
0	0	CTLA4	ASMC
0	0	COL2A1	ASMC
0	0	CLEC9A	ASMC
0	0	CLEC4C	ASMC
0	0	CLEC10A	ASMC
0	0	CFTR	ASMC
0	0	CD8A	ASMC
0	0	CD5L	ASMC
0	0	CD40LG	ASMC
0	0	CD3E	ASMC
0	0	CD38	ASMC
0	0	CD1E	ASMC
0	0	CD1C	ASMC
0	0	CD19	ASMC
0	0	CCR7	ASMC
0	0	CALCA	ASMC
0	0	ASCL3	ASMC
0	0	ASCL2	ASMC
0	0	ASCL1	ASMC
0	0	APLN	ASMC
0	0	AGER	ASMC
154.759	100	AGER	AT1
35.8534	96	RTKN2	AT1
6.60363	73.5	UPK3B	AT1
3.98633	53	SCGB1A1	AT1
2.89968	51.5	SLC40A1	AT1
1.20798	23	SCGB3A2	AT1
0.585731	16.5	ABCA3	AT1
0.559952	15.5	MARCO	AT1
0.172209	6	FCN3	AT1
0.138061	4	VCAN	AT1
0.286549	4	IL7R	AT1
0.0900021	3.5	FGF18	AT1
0.0619663	2.5	HPGD	AT1
0.0617861	2	MFAP5	AT1
0.0471512	2	FOXJ1	AT1
0.0671073	2	ACKR1	AT1
0.0545026	1.5	SIGLEC1	AT1
0.0402529	1.5	NKG7	AT1
0.0842237	1.5	IL1B	AT1
0.0302135	1	TPSAB1	AT1
0.0313488	1	RSPH1	AT1
0.0392514	1	POU2F3	AT1
0.0258883	1	MYH11	AT1
0.0299866	1	LAMP3	AT1
0.0206207	1	ASCL2	AT1
0.0207039	0.5	STAB1	AT1
0.0195656	0.5	SOX9	AT1
0.0136649	0.5	MMRN1	AT1
0.0124626	0.5	MIA	AT1
0.0110693	0.5	ITGB3	AT1
0.0116442	0.5	HDAC9	AT1
0.0327976	0.5	FCGR3B	AT1
0.0129601	0.5	CTLA4	AT1
0.0321958	0.5	CD8A	AT1
0.00980584	0.5	CD3E	AT1
0	0	ZBTB46	AT1
0	0	WT1	AT1
0	0	WNT2	AT1
0	0	TRPC6	AT1
0	0	TP63	AT1
0	0	TNFRSF8	AT1
0	0	TBX21	AT1
0	0	SPDEF	AT1
0	0	SERPINB4	AT1
0	0	SCARA5	AT1
0	0	PCDH15	AT1
0	0	NTRK3	AT1
0	0	NCAM1	AT1
0	0	MUC5B	AT1
0	0	MUC5AC	AT1
0	0	MS4A2	AT1
0	0	MS4A1	AT1
0	0	LPO	AT1
0	0	LILRA4	AT1
0	0	LGR6	AT1
0	0	LAMC3	AT1
0	0	KRT5	AT1
0	0	KRT14	AT1
0	0	ITGBL1	AT1
0	0	ITGA7	AT1
0	0	ITGA2B	AT1
0	0	HAPLN1	AT1
0	0	GRP	AT1
0	0	GPIHBP1	AT1
0	0	GJA5	AT1
0	0	FOXP3	AT1
0	0	FOXN4	AT1
0	0	FOXI1	AT1
0	0	FOLR2	AT1
0	0	FCN1	AT1
0	0	F13A1	AT1
0	0	DKK2	AT1
0	0	DEUP1	AT1
0	0	DES	AT1
0	0	CXCR3	AT1
0	0	CSPG4	AT1
0	0	COL2A1	AT1
0	0	COL15A1	AT1
0	0	CLEC9A	AT1
0	0	CLEC4C	AT1
0	0	CLEC10A	AT1
0	0	CFTR	AT1
0	0	CD5L	AT1
0	0	CD40LG	AT1
0	0	CD38	AT1
0	0	CD1E	AT1
0	0	CD1C	AT1
0	0	CD19	AT1
0	0	CCR7	AT1
0	0	CCL21	AT1
0	0	CCL19	AT1
0	0	CALCA	AT1
0	0	BPIFB2	AT1
0	0	ASCL3	AT1
0	0	ASCL1	AT1
0	0	APLN	AT1
0	0	ABCB1	AT1
15.8015	94.5	LAMP3	AT2
15.289	92	ABCA3	AT2
5.41175	47.5	SCGB1A1	AT2
10.1688	39	SCGB3A2	AT2
0.710495	21.5	SLC40A1	AT2
0.654321	17.5	CFTR	AT2
0.418278	16	CD38	AT2
0.625903	15.5	AGER	AT2
0.503542	9.5	MARCO	AT2
0.0986035	6	POU2F3	AT2
0.276984	5.5	FCN3	AT2
0.069921	3	SOX9	AT2
0.0174044	2	SPDEF	AT2
0.119219	2	HPGD	AT2
0.0474272	1.5	RSPH1	AT2
0.0817835	1.5	IL1B	AT2
0.016862	1	VCAN	AT2
0.0628807	1	TPSAB1	AT2
0.0274056	1	ITGA7	AT2
0.044966	1	IL7R	AT2
0.0261506	0.5	ZBTB46	AT2
0.00392372	0.5	TP63	AT2
0.0319489	0.5	RTKN2	AT2
0.0161447	0.5	MYH11	AT2
0.0578704	0.5	MUC5B	AT2
0.0289352	0.5	MUC5AC	AT2
0.00589762	0.5	MIA	AT2
0.0134481	0.5	GRP	AT2
0.0289352	0.5	GJA5	AT2
0.0127681	0.5	FOXJ1	AT2
0.00589762	0.5	FGF18	AT2
0.0194099	0.5	FCN1	AT2
0.00452571	0.5	FCGR3B	AT2
0.0448029	0.5	DES	AT2
0.0166945	0.5	ASCL2	AT2
0	0	WT1	AT2
0	0	WNT2	AT2
0	0	UPK3B	AT2
0	0	TRPC6	AT2
0	0	TNFRSF8	AT2
0	0	TBX21	AT2
0	0	STAB1	AT2
0	0	SIGLEC1	AT2
0	0	SERPINB4	AT2
0	0	SCARA5	AT2
0	0	PCDH15	AT2
0	0	NTRK3	AT2
0	0	NKG7	AT2
0	0	NCAM1	AT2
0	0	MS4A2	AT2
0	0	MS4A1	AT2
0	0	MMRN1	AT2
0	0	MFAP5	AT2
0	0	LPO	AT2
0	0	LILRA4	AT2
0	0	LGR6	AT2
0	0	LAMC3	AT2
0	0	KRT5	AT2
0	0	KRT14	AT2
0	0	ITGBL1	AT2
0	0	ITGB3	AT2
0	0	ITGA2B	AT2
0	0	HDAC9	AT2
0	0	HAPLN1	AT2
0	0	GPIHBP1	AT2
0	0	FOXP3	AT2
0	0	FOXN4	AT2
0	0	FOXI1	AT2
0	0	FOLR2	AT2
0	0	F13A1	AT2
0	0	DKK2	AT2
0	0	DEUP1	AT2
0	0	CXCR3	AT2
0	0	CTLA4	AT2
0	0	CSPG4	AT2
0	0	COL2A1	AT2
0	0	COL15A1	AT2
0	0	CLEC9A	AT2
0	0	CLEC4C	AT2
0	0	CLEC10A	AT2
0	0	CD8A	AT2
0	0	CD5L	AT2
0	0	CD40LG	AT2
0	0	CD3E	AT2
0	0	CD1E	AT2
0	0	CD1C	AT2
0	0	CD19	AT2
0	0	CCR7	AT2
0	0	CCL21	AT2
0	0	CCL19	AT2
0	0	CALCA	AT2
0	0	BPIFB2	AT2
0	0	ASCL3	AT2
0	0	ASCL1	AT2
0	0	APLN	AT2
0	0	ACKR1	AT2
0	0	ABCB1	AT2
15.3126	98.5	MS4A1	B
2.85308	72.5	CD19	B
1.38036	36	CCR7	B
0.710157	25	HDAC9	B
0.750775	19.5	CD1C	B
0.793331	16	SCGB1A1	B
0.306685	12.5	MUC5B	B
0.356003	11.5	CXCR3	B
0.197964	10	BPIFB2	B
0.226926	7	CD38	B
0.163031	6	TBX21	B
0.182942	5.5	NKG7	B
0.16151	5	SCGB3A2	B
0.0734275	3.5	LILRA4	B
0.0608725	3.5	FOLR2	B
0.055169	3	TPSAB1	B
0.100571	3	CD3E	B
0.059325	3	ASCL2	B
0.0669463	3	ABCB1	B
0.0814026	2.5	MARCO	B
0.0416094	2.5	LPO	B
0.0405972	2.5	KRT14	B
0.0862639	2	IL7R	B
0.0328526	1.5	SOX9	B
0.0192487	1.5	CTLA4	B
0.0477445	1.5	CLEC4C	B
0.0542123	1.5	CD8A	B
0.0380392	1.5	AGER	B
0.0483512	1.5	ACKR1	B
0.0516748	1.5	ABCA3	B
0.0387741	1	TP63	B
0.0152625	1	RTKN2	B
0.028757	1	MUC5AC	B
0.0189344	1	MMRN1	B
0.0230433	1	KRT5	B
0.0414091	1	HPGD	B
0.0303366	1	FCN1	B
0.0325256	1	F13A1	B
0.0256185	1	COL15A1	B
0.0641375	1	CLEC10A	B
0.00819255	1	CFTR	B
0.00879662	0.5	ZBTB46	B
0.0194704	0.5	WT1	B
0.00542299	0.5	TNFRSF8	B
0.00538445	0.5	STAB1	B
0.00462364	0.5	SLC40A1	B
0.00531915	0.5	SIGLEC1	B
0.01443	0.5	NCAM1	B
0.00531915	0.5	MYH11	B
0.0129904	0.5	MIA	B
0.0284576	0.5	MFAP5	B
0.0180636	0.5	LAMP3	B
0.00840054	0.5	ITGBL1	B
0.0116225	0.5	ITGB3	B
0.011976	0.5	IL1B	B
0.0147102	0.5	FOXJ1	B
0.0118793	0.5	CLEC9A	B
0.0215703	0.5	CCL21	B
0.01619	0.5	CCL19	B
0	0	WNT2	B
0	0	VCAN	B
0	0	UPK3B	B
0	0	TRPC6	B
0	0	SPDEF	B
0	0	SERPINB4	B
0	0	SCARA5	B
0	0	RSPH1	B
0	0	POU2F3	B
0	0	PCDH15	B
0	0	NTRK3	B
0	0	MS4A2	B
0	0	LGR6	B
0	0	LAMC3	B
0	0	ITGA7	B
0	0	ITGA2B	B
0	0	HAPLN1	B
0	0	GRP	B
0	0	GPIHBP1	B
0	0	GJA5	B
0	0	FOXP3	B
0	0	FOXN4	B
0	0	FOXI1	B
0	0	FGF18	B
0	0	FCN3	B
0	0	FCGR3B	B
0	0	DKK2	B
0	0	DEUP1	B
0	0	DES	B
0	0	CSPG4	B
0	0	COL2A1	B
0	0	CD5L	B
0	0	CD40LG	B
0	0	CD1E	B
0	0	CALCA	B
0	0	ASCL3	B
0	0	ASCL1	B
0	0	APLN	B
7.73297	88.5	TP63	Basal
33.231	87.5	KRT5	Basal
11.6688	64.5	SCGB1A1	Basal
6.7653	34.5	KRT14	Basal
1.9316	29.5	SERPINB4	Basal
0.827822	26.5	ASCL2	Basal
0.281189	19	LGR6	Basal
0.286132	18	HPGD	Basal
0.399764	12.5	SLC40A1	Basal
0.185073	11.5	VCAN	Basal
0.0651228	10	TRPC6	Basal
0.153699	9.5	MUC5B	Basal
0.0774899	7.5	SPDEF	Basal
0.147461	7	SOX9	Basal
0.0390473	6.5	MUC5AC	Basal
0.0698225	5	RSPH1	Basal
0.043463	3	UPK3B	Basal
0.0269558	3	LAMP3	Basal
0.0319469	2.5	MYH11	Basal
0.0124296	2	CSPG4	Basal
0.0233896	2	CFTR	Basal
0.00673881	1.5	RTKN2	Basal
0.00786579	1.5	POU2F3	Basal
0.0704481	1.5	MIA	Basal
0.007012	1	STAB1	Basal
0.0376726	1	MS4A2	Basal
0.0494516	1	ITGA2B	Basal
0.022473	1	FOXJ1	Basal
0.00276438	1	FCN3	Basal
0.00481318	1	AGER	Basal
0.035567	1	ACKR1	Basal
0.00294395	0.5	TBX21	Basal
0.00933881	0.5	LPO	Basal
0.00407324	0.5	ITGBL1	Basal
0.00561987	0.5	HDAC9	Basal
0.0484653	0.5	GRP	Basal
0.00162967	0.5	FGF18	Basal
0.00234467	0.5	F13A1	Basal
0.0504032	0.5	DES	Basal
0.00196905	0.5	CD38	Basal
0.00423801	0.5	CCL21	Basal
0.0011074	0.5	CALCA	Basal
0.0186776	0.5	BPIFB2	Basal
0.00640533	0.5	ASCL3	Basal
0.0026728	0.5	ABCA3	Basal
0	0	ZBTB46	Basal
0	0	WT1	Basal
0	0	WNT2	Basal
0	0	TPSAB1	Basal
0	0	TNFRSF8	Basal
0	0	SIGLEC1	Basal
0	0	SCGB3A2	Basal
0	0	SCARA5	Basal
0	0	PCDH15	Basal
0	0	NTRK3	Basal
0	0	NKG7	Basal
0	0	NCAM1	Basal
0	0	MS4A1	Basal
0	0	MMRN1	Basal
0	0	MFAP5	Basal
0	0	MARCO	Basal
0	0	LILRA4	Basal
0	0	LAMC3	Basal
0	0	ITGB3	Basal
0	0	ITGA7	Basal
0	0	IL7R	Basal
0	0	IL1B	Basal
0	0	HAPLN1	Basal
0	0	GPIHBP1	Basal
0	0	GJA5	Basal
0	0	FOXP3	Basal
0	0	FOXN4	Basal
0	0	FOXI1	Basal
0	0	FOLR2	Basal
0	0	FCN1	Basal
0	0	FCGR3B	Basal
0	0	DKK2	Basal
0	0	DEUP1	Basal
0	0	CXCR3	Basal
0	0	CTLA4	Basal
0	0	COL2A1	Basal
0	0	COL15A1	Basal
0	0	CLEC9A	Basal
0	0	CLEC4C	Basal
0	0	CLEC10A	Basal
0	0	CD8A	Basal
0	0	CD5L	Basal
0	0	CD40LG	Basal
0	0	CD3E	Basal
0	0	CD1E	Basal
0	0	CD1C	Basal
0	0	CD19	Basal
0	0	CCR7	Basal
0	0	CCL19	Basal
0	0	ASCL1	Basal
0	0	APLN	Basal
0	0	ABCB1	Basal
253.822	98.5	FCN3	CAP1
45.1248	92.5	IL7R	CAP1
16.7535	81.5	GPIHBP1	CAP1
10.411	63	SCGB1A1	CAP1
3.44503	40.5	HPGD	CAP1
1.84416	20	SCGB3A2	CAP1
1.61691	15.5	GJA5	CAP1
0.624979	11.5	MARCO	CAP1
0.548193	9	ACKR1	CAP1
0.397993	6.5	STAB1	CAP1
0.193132	5	ZBTB46	CAP1
0.227953	5	SLC40A1	CAP1
0.232601	5	ASCL2	CAP1
0.341625	4	AGER	CAP1
0.212862	3.5	MYH11	CAP1
0.167868	2.5	IL1B	CAP1
0.138504	2	NKG7	CAP1
0.0566045	1.5	PCDH15	CAP1
0.0815857	1.5	APLN	CAP1
0.030497	1	VCAN	CAP1
0.0817989	1	RSPH1	CAP1
0.0234767	1	LAMP3	CAP1
0.0384829	1	CCL21	CAP1
0.0361949	1	ABCA3	CAP1
0.0309023	0.5	TNFRSF8	CAP1
0.0230309	0.5	SIGLEC1	CAP1
0.0136203	0.5	RTKN2	CAP1
0.0277316	0.5	MS4A2	CAP1
0.0121566	0.5	MMRN1	CAP1
0.0323625	0.5	ITGA2B	CAP1
0.0178955	0.5	HDAC9	CAP1
0.0172831	0.5	FGF18	CAP1
0.0117426	0.5	CD38	CAP1
0.0238892	0.5	ABCB1	CAP1
0	0	WT1	CAP1
0	0	WNT2	CAP1
0	0	UPK3B	CAP1
0	0	TRPC6	CAP1
0	0	TPSAB1	CAP1
0	0	TP63	CAP1
0	0	TBX21	CAP1
0	0	SPDEF	CAP1
0	0	SOX9	CAP1
0	0	SERPINB4	CAP1
0	0	SCARA5	CAP1
0	0	POU2F3	CAP1
0	0	NTRK3	CAP1
0	0	NCAM1	CAP1
0	0	MUC5B	CAP1
0	0	MUC5AC	CAP1
0	0	MS4A1	CAP1
0	0	MIA	CAP1
0	0	MFAP5	CAP1
0	0	LPO	CAP1
0	0	LILRA4	CAP1
0	0	LGR6	CAP1
0	0	LAMC3	CAP1
0	0	KRT5	CAP1
0	0	KRT14	CAP1
0	0	ITGBL1	CAP1
0	0	ITGB3	CAP1
0	0	ITGA7	CAP1
0	0	HAPLN1	CAP1
0	0	GRP	CAP1
0	0	FOXP3	CAP1
0	0	FOXN4	CAP1
0	0	FOXJ1	CAP1
0	0	FOXI1	CAP1
0	0	FOLR2	CAP1
0	0	FCN1	CAP1
0	0	FCGR3B	CAP1
0	0	F13A1	CAP1
0	0	DKK2	CAP1
0	0	DEUP1	CAP1
0	0	DES	CAP1
0	0	CXCR3	CAP1
0	0	CTLA4	CAP1
0	0	CSPG4	CAP1
0	0	COL2A1	CAP1
0	0	COL15A1	CAP1
0	0	CLEC9A	CAP1
0	0	CLEC4C	CAP1
0	0	CLEC10A	CAP1
0	0	CFTR	CAP1
0	0	CD8A	CAP1
0	0	CD5L	CAP1
0	0	CD40LG	CAP1
0	0	CD3E	CAP1
0	0	CD1E	CAP1
0	0	CD1C	CAP1
0	0	CD19	CAP1
0	0	CCR7	CAP1
0	0	CCL19	CAP1
0	0	CALCA	CAP1
0	0	BPIFB2	CAP1
0	0	ASCL3	CAP1
0	0	ASCL1	CAP1
69.2526	99.5	HPGD	CAP2
4.36031	75	APLN	CAP2
4.21341	57.5	SCGB1A1	CAP2
1.44268	26	FCN3	CAP2
0.762549	12.5	IL7R	CAP2
0.184133	6	SCGB3A2	CAP2
0.165159	5	ZBTB46	CAP2
0.172559	5	GPIHBP1	CAP2
0.125905	4	ACKR1	CAP2
0.142615	3.5	ABCA3	CAP2
0.116966	3	TPSAB1	CAP2
0.102493	3	MARCO	CAP2
0.251813	3	AGER	CAP2
0.0826167	2.5	STAB1	CAP2
0.11142	2.5	CSPG4	CAP2
0.057926	2	SLC40A1	CAP2
0.0675421	2	IL1B	CAP2
0.0477398	1.5	MYH11	CAP2
0.0280016	1.5	ITGBL1	CAP2
0.0384558	1	VCAN	CAP2
0.0542192	1	RSPH1	CAP2
0.0417072	1	CD3E	CAP2
0.0340613	1	ABCB1	CAP2
0.00948947	0.5	WNT2	CAP2
0.0373413	0.5	UPK3B	CAP2
0.016218	0.5	TP63	CAP2
0.0646204	0.5	RTKN2	CAP2
0.0174703	0.5	NKG7	CAP2
0.0258532	0.5	MS4A2	CAP2
0.013725	0.5	LILRA4	CAP2
0.0190767	0.5	LAMC3	CAP2
0.0133583	0.5	FOXJ1	CAP2
0.0173611	0.5	FCGR3B	CAP2
0.0127584	0.5	CCR7	CAP2
0.0249875	0.5	CCL21	CAP2
0	0	WT1	CAP2
0	0	TRPC6	CAP2
0	0	TNFRSF8	CAP2
0	0	TBX21	CAP2
0	0	SPDEF	CAP2
0	0	SOX9	CAP2
0	0	SIGLEC1	CAP2
0	0	SERPINB4	CAP2
0	0	SCARA5	CAP2
0	0	POU2F3	CAP2
0	0	PCDH15	CAP2
0	0	NTRK3	CAP2
0	0	NCAM1	CAP2
0	0	MUC5B	CAP2
0	0	MUC5AC	CAP2
0	0	MS4A1	CAP2
0	0	MMRN1	CAP2
0	0	MIA	CAP2
0	0	MFAP5	CAP2
0	0	LPO	CAP2
0	0	LGR6	CAP2
0	0	LAMP3	CAP2
0	0	KRT5	CAP2
0	0	KRT14	CAP2
0	0	ITGB3	CAP2
0	0	ITGA7	CAP2
0	0	ITGA2B	CAP2
0	0	HDAC9	CAP2
0	0	HAPLN1	CAP2
0	0	GRP	CAP2
0	0	GJA5	CAP2
0	0	FOXP3	CAP2
0	0	FOXN4	CAP2
0	0	FOXI1	CAP2
0	0	FOLR2	CAP2
0	0	FGF18	CAP2
0	0	FCN1	CAP2
0	0	F13A1	CAP2
0	0	DKK2	CAP2
0	0	DEUP1	CAP2
0	0	DES	CAP2
0	0	CXCR3	CAP2
0	0	CTLA4	CAP2
0	0	COL2A1	CAP2
0	0	COL15A1	CAP2
0	0	CLEC9A	CAP2
0	0	CLEC4C	CAP2
0	0	CLEC10A	CAP2
0	0	CFTR	CAP2
0	0	CD8A	CAP2
0	0	CD5L	CAP2
0	0	CD40LG	CAP2
0	0	CD38	CAP2
0	0	CD1E	CAP2
0	0	CD1C	CAP2
0	0	CD19	CAP2
0	0	CCL19	CAP2
0	0	CALCA	CAP2
0	0	BPIFB2	CAP2
0	0	ASCL3	CAP2
0	0	ASCL2	CAP2
0	0	ASCL1	CAP2
12.774	94.359	CD3E	CD4 T
18.6481	85.641	IL7R	CD4 T
3.46899	60.5128	CD40LG	CD4 T
1.40258	30.7692	CCR7	CD4 T
1.25207	28.7179	CXCR3	CD4 T
0.834301	13.8462	SCGB1A1	CD4 T
0.650602	10.7692	CTLA4	CD4 T
0.507547	10.2564	NKG7	CD4 T
0.561156	8.71795	CD8A	CD4 T
0.265559	7.69231	TBX21	CD4 T
0.199589	7.69231	MUC5B	CD4 T
0.150562	5.64103	SLC40A1	CD4 T
0.139354	5.64103	BPIFB2	CD4 T
0.103051	3.58974	SCGB3A2	CD4 T
0.164131	3.58974	MARCO	CD4 T
0.153824	3.58974	HPGD	CD4 T
0.228171	3.07692	TPSAB1	CD4 T
0.0773597	2.5641	MYH11	CD4 T
0.0859729	2.5641	ABCB1	CD4 T
0.0819889	2.05128	ACKR1	CD4 T
0.0697217	2.05128	ABCA3	CD4 T
0.0212452	1.53846	SOX9	CD4 T
0.134683	1.53846	RTKN2	CD4 T
0.0661557	1.53846	MS4A1	CD4 T
0.0631925	1.53846	FCN3	CD4 T
0.0510467	1.53846	AGER	CD4 T
0.0251056	1.02564	STAB1	CD4 T
0.042435	1.02564	MS4A2	CD4 T
0.0421554	1.02564	MMRN1	CD4 T
0.0385086	1.02564	IL1B	CD4 T
0.0312737	1.02564	HDAC9	CD4 T
0.0606506	1.02564	FOXP3	CD4 T
0.0379378	1.02564	FOLR2	CD4 T
0.0177145	1.02564	F13A1	CD4 T
0.0508971	1.02564	CD38	CD4 T
0.0163111	0.512821	UPK3B	CD4 T
0.00785571	0.512821	RSPH1	CD4 T
0.00394295	0.512821	MIA	CD4 T
0.0112906	0.512821	LAMP3	CD4 T
0.00929023	0.512821	LAMC3	CD4 T
0.0224626	0.512821	KRT5	CD4 T
0.0169248	0.512821	GPIHBP1	CD4 T
0.0204148	0.512821	FCN1	CD4 T
0.00498368	0.512821	CFTR	CD4 T
0	0	ZBTB46	CD4 T
0	0	WT1	CD4 T
0	0	WNT2	CD4 T
0	0	VCAN	CD4 T
0	0	TRPC6	CD4 T
0	0	TP63	CD4 T
0	0	TNFRSF8	CD4 T
0	0	SPDEF	CD4 T
0	0	SIGLEC1	CD4 T
0	0	SERPINB4	CD4 T
0	0	SCARA5	CD4 T
0	0	POU2F3	CD4 T
0	0	PCDH15	CD4 T
0	0	NTRK3	CD4 T
0	0	NCAM1	CD4 T
0	0	MUC5AC	CD4 T
0	0	MFAP5	CD4 T
0	0	LPO	CD4 T
0	0	LILRA4	CD4 T
0	0	LGR6	CD4 T
0	0	KRT14	CD4 T
0	0	ITGBL1	CD4 T
0	0	ITGB3	CD4 T
0	0	ITGA7	CD4 T
0	0	ITGA2B	CD4 T
0	0	HAPLN1	CD4 T
0	0	GRP	CD4 T
0	0	GJA5	CD4 T
0	0	FOXN4	CD4 T
0	0	FOXJ1	CD4 T
0	0	FOXI1	CD4 T
0	0	FGF18	CD4 T
0	0	FCGR3B	CD4 T
0	0	DKK2	CD4 T
0	0	DEUP1	CD4 T
0	0	DES	CD4 T
0	0	CSPG4	CD4 T
0	0	COL2A1	CD4 T
0	0	COL15A1	CD4 T
0	0	CLEC9A	CD4 T
0	0	CLEC4C	CD4 T
0	0	CLEC10A	CD4 T
0	0	CD5L	CD4 T
0	0	CD1E	CD4 T
0	0	CD1C	CD4 T
0	0	CD19	CD4 T
0	0	CCL21	CD4 T
0	0	CCL19	CD4 T
0	0	CALCA	CD4 T
0	0	ASCL3	CD4 T
0	0	ASCL2	CD4 T
0	0	ASCL1	CD4 T
0	0	APLN	CD4 T
19.7952	99	CD3E	CD8 T
19.0576	98	CD8A	CD8 T
38.526	86	NKG7	CD8 T
14.6615	46	IL7R	CD8 T
1.02112	25	CXCR3	CD8 T
0.533966	18.5	TBX21	CD8 T
0.563717	18	CD38	CD8 T
0.698836	16.5	SCGB1A1	CD8 T
0.332496	8.5	ASCL2	CD8 T
0.240583	7.5	ABCB1	CD8 T
0.215025	6.5	CTLA4	CD8 T
0.272748	6	SCGB3A2	CD8 T
0.173767	4	MUC5B	CD8 T
0.120578	3.5	BPIFB2	CD8 T
0.0864083	2.5	LGR6	CD8 T
0.0668351	2	HPGD	CD8 T
0.0654429	1.5	SLC40A1	CD8 T
0.0481901	1.5	MS4A1	CD8 T
0.0464188	1.5	AGER	CD8 T
0.0584103	1.5	ABCA3	CD8 T
0.0367932	1	MYH11	CD8 T
0.0571929	1	LAMP3	CD8 T
0.0376112	1	FCN3	CD8 T
0.0363787	1	CCL21	CD8 T
0.0400519	1	ACKR1	CD8 T
0.0174216	0.5	VCAN	CD8 T
0.0255232	0.5	TRPC6	CD8 T
0.0161082	0.5	STAB1	CD8 T
0.0221435	0.5	SOX9	CD8 T
0.0109218	0.5	RSPH1	CD8 T
0.0137174	0.5	NCAM1	CD8 T
0.0113404	0.5	MARCO	CD8 T
0.0140331	0.5	LPO	CD8 T
0.0146456	0.5	KRT14	CD8 T
0.0123793	0.5	ITGBL1	CD8 T
0.0185185	0.5	HDAC9	CD8 T
0.0522648	0.5	FCN1	CD8 T
0.0151515	0.5	FCGR3B	CD8 T
0.0390016	0.5	CFTR	CD8 T
0.0234082	0.5	CD40LG	CD8 T
0	0	ZBTB46	CD8 T
0	0	WT1	CD8 T
0	0	WNT2	CD8 T
0	0	UPK3B	CD8 T
0	0	TPSAB1	CD8 T
0	0	TP63	CD8 T
0	0	TNFRSF8	CD8 T
0	0	SPDEF	CD8 T
0	0	SIGLEC1	CD8 T
0	0	SERPINB4	CD8 T
0	0	SCARA5	CD8 T
0	0	RTKN2	CD8 T
0	0	POU2F3	CD8 T
0	0	PCDH15	CD8 T
0	0	NTRK3	CD8 T
0	0	MUC5AC	CD8 T
0	0	MS4A2	CD8 T
0	0	MMRN1	CD8 T
0	0	MIA	CD8 T
0	0	MFAP5	CD8 T
0	0	LILRA4	CD8 T
0	0	LAMC3	CD8 T
0	0	KRT5	CD8 T
0	0	ITGB3	CD8 T
0	0	ITGA7	CD8 T
0	0	ITGA2B	CD8 T
0	0	IL1B	CD8 T
0	0	HAPLN1	CD8 T
0	0	GRP	CD8 T
0	0	GPIHBP1	CD8 T
0	0	GJA5	CD8 T
0	0	FOXP3	CD8 T
0	0	FOXN4	CD8 T
0	0	FOXJ1	CD8 T
0	0	FOXI1	CD8 T
0	0	FOLR2	CD8 T
0	0	FGF18	CD8 T
0	0	F13A1	CD8 T
0	0	DKK2	CD8 T
0	0	DEUP1	CD8 T
0	0	DES	CD8 T
0	0	CSPG4	CD8 T
0	0	COL2A1	CD8 T
0	0	COL15A1	CD8 T
0	0	CLEC9A	CD8 T
0	0	CLEC4C	CD8 T
0	0	CLEC10A	CD8 T
0	0	CD5L	CD8 T
0	0	CD1E	CD8 T
0	0	CD1C	CD8 T
0	0	CD19	CD8 T
0	0	CCR7	CD8 T
0	0	CCL19	CD8 T
0	0	CALCA	CD8 T
0	0	ASCL3	CD8 T
0	0	ASCL1	CD8 T
0	0	APLN	CD8 T
7.22084	100	CLEC9A	cDC1
1.73836	58.8235	HDAC9	cDC1
0.466242	35.2941	ZBTB46	cDC1
1.62415	35.2941	SCGB1A1	cDC1
0.556629	35.2941	CXCR3	cDC1
0.47323	33.3333	CD38	cDC1
0.60119	19.6078	CD1C	cDC1
0.120329	11.7647	CLEC4C	cDC1
0.113648	11.7647	ASCL2	cDC1
0.138291	9.80392	MARCO	cDC1
0.137025	9.80392	LAMP3	cDC1
0.0882977	7.84314	AGER	cDC1
0.0968377	5.88235	NKG7	cDC1
0.06934	5.88235	CTLA4	cDC1
0.0458714	3.92157	KRT14	cDC1
0.0291498	3.92157	IL7R	cDC1
0.227604	3.92157	IL1B	cDC1
0.0351522	3.92157	FOLR2	cDC1
0.0491415	3.92157	FCN3	cDC1
0.040605	3.92157	CD8A	cDC1
0.0224886	1.96078	TPSAB1	cDC1
0.0108787	1.96078	SLC40A1	cDC1
0.00973867	1.96078	SIGLEC1	cDC1
0.0389096	1.96078	SCGB3A2	cDC1
0.00973867	1.96078	MYH11	cDC1
0.00973867	1.96078	LILRA4	cDC1
0.013504	1.96078	HPGD	cDC1
0.0265329	1.96078	FOXJ1	cDC1
0.00985071	1.96078	DEUP1	cDC1
0.016867	1.96078	CD40LG	cDC1
0.0140962	1.96078	CD3E	cDC1
0.0140962	1.96078	ACKR1	cDC1
0	0	WT1	cDC1
0	0	WNT2	cDC1
0	0	VCAN	cDC1
0	0	UPK3B	cDC1
0	0	TRPC6	cDC1
0	0	TP63	cDC1
0	0	TNFRSF8	cDC1
0	0	TBX21	cDC1
0	0	STAB1	cDC1
0	0	SPDEF	cDC1
0	0	SOX9	cDC1
0	0	SERPINB4	cDC1
0	0	SCARA5	cDC1
0	0	RTKN2	cDC1
0	0	RSPH1	cDC1
0	0	POU2F3	cDC1
0	0	PCDH15	cDC1
0	0	NTRK3	cDC1
0	0	NCAM1	cDC1
0	0	MUC5B	cDC1
0	0	MUC5AC	cDC1
0	0	MS4A2	cDC1
0	0	MS4A1	cDC1
0	0	MMRN1	cDC1
0	0	MIA	cDC1
0	0	MFAP5	cDC1
0	0	LPO	cDC1
0	0	LGR6	cDC1
0	0	LAMC3	cDC1
0	0	KRT5	cDC1
0	0	ITGBL1	cDC1
0	0	ITGB3	cDC1
0	0	ITGA7	cDC1
0	0	ITGA2B	cDC1
0	0	HAPLN1	cDC1
0	0	GRP	cDC1
0	0	GPIHBP1	cDC1
0	0	GJA5	cDC1
0	0	FOXP3	cDC1
0	0	FOXN4	cDC1
0	0	FOXI1	cDC1
0	0	FGF18	cDC1
0	0	FCN1	cDC1
0	0	FCGR3B	cDC1
0	0	F13A1	cDC1
0	0	DKK2	cDC1
0	0	DES	cDC1
0	0	CSPG4	cDC1
0	0	COL2A1	cDC1
0	0	COL15A1	cDC1
0	0	CLEC10A	cDC1
0	0	CFTR	cDC1
0	0	CD5L	cDC1
0	0	CD1E	cDC1
0	0	CD19	cDC1
0	0	CCR7	cDC1
0	0	CCL21	cDC1
0	0	CCL19	cDC1
0	0	CALCA	cDC1
0	0	BPIFB2	cDC1
0	0	ASCL3	cDC1
0	0	ASCL1	cDC1
0	0	APLN	cDC1
0	0	ABCB1	cDC1
0	0	ABCA3	cDC1
6.28318	88	CLEC10A	cDC2
6.43614	84.5	CD1E	cDC2
5.15791	72.5	CD1C	cDC2
5.05473	40.5	SCGB1A1	cDC2
1.30925	34	F13A1	cDC2
2.37261	23	IL1B	cDC2
0.476269	19.5	HDAC9	cDC2
0.596551	17	STAB1	cDC2
0.839828	16	SLC40A1	cDC2
0.551313	13.5	VCAN	cDC2
0.557109	13.5	IL7R	cDC2
0.971979	13	FCN1	cDC2
0.204998	9.5	ASCL2	cDC2
0.258329	9	LAMP3	cDC2
0.262017	8	MARCO	cDC2
0.0825003	7	ZBTB46	cDC2
0.159987	7	HPGD	cDC2
0.125854	7	AGER	cDC2
0.279235	6.5	FOLR2	cDC2
0.0902232	5	SIGLEC1	cDC2
0.125876	4.5	NKG7	cDC2
0.0744424	4	SCGB3A2	cDC2
0.340615	4	MUC5B	cDC2
0.303477	4	BPIFB2	cDC2
0.0606205	3.5	CXCR3	cDC2
0.0923619	3.5	CLEC9A	cDC2
0.0547659	3.5	CD38	cDC2
0.0714804	3	RSPH1	cDC2
0.0329852	2.5	TNFRSF8	cDC2
0.046701	2.5	KRT5	cDC2
0.0440227	2.5	CTLA4	cDC2
0.0419365	2.5	ABCB1	cDC2
0.027764	2	TRPC6	cDC2
0.0326936	2	SOX9	cDC2
0.0544069	2	FCN3	cDC2
0.0233176	1.5	TPSAB1	cDC2
0.021508	1	RTKN2	cDC2
0.0106146	1	MYH11	cDC2
0.0104066	1	MMRN1	cDC2
0.0134607	1	KRT14	cDC2
0.0414842	1	FOXJ1	cDC2
0.0131924	1	COL15A1	cDC2
0.0215454	1	CD3E	cDC2
0.00714728	1	CD19	cDC2
0.013864	1	CCL19	cDC2
0.020603	1	ACKR1	cDC2
0.0192539	1	ABCA3	cDC2
0.00553465	0.5	UPK3B	cDC2
0.00553465	0.5	TP63	cDC2
0.0056243	0.5	SPDEF	cDC2
0.018797	0.5	SERPINB4	cDC2
0.00611995	0.5	NTRK3	cDC2
0.00481928	0.5	NCAM1	cDC2
0.00649773	0.5	MUC5AC	cDC2
0.00708316	0.5	MS4A2	cDC2
0.00385713	0.5	MIA	cDC2
0.0119389	0.5	LILRA4	cDC2
0.00481928	0.5	ITGBL1	cDC2
0.00767224	0.5	GRP	cDC2
0.0101215	0.5	FCGR3B	cDC2
0.00841893	0.5	DEUP1	cDC2
0.00438481	0.5	CD8A	cDC2
0.00701066	0.5	CCR7	cDC2
0.0281981	0.5	CALCA	cDC2
0	0	WT1	cDC2
0	0	WNT2	cDC2
0	0	TBX21	cDC2
0	0	SCARA5	cDC2
0	0	POU2F3	cDC2
0	0	PCDH15	cDC2
0	0	MS4A1	cDC2
0	0	MFAP5	cDC2
0	0	LPO	cDC2
0	0	LGR6	cDC2
0	0	LAMC3	cDC2
0	0	ITGB3	cDC2
0	0	ITGA7	cDC2
0	0	ITGA2B	cDC2
0	0	HAPLN1	cDC2
0	0	GPIHBP1	cDC2
0	0	GJA5	cDC2
0	0	FOXP3	cDC2
0	0	FOXN4	cDC2
0	0	FOXI1	cDC2
0	0	FGF18	cDC2
0	0	DKK2	cDC2
0	0	DES	cDC2
0	0	CSPG4	cDC2
0	0	COL2A1	cDC2
0	0	CLEC4C	cDC2
0	0	CFTR	cDC2
0	0	CD5L	cDC2
0	0	CD40LG	cDC2
0	0	CCL21	cDC2
0	0	ASCL3	cDC2
0	0	ASCL1	cDC2
0	0	APLN	cDC2
8.39837	100	HAPLN1	Chondrocyte
3.64602	66.6667	SOX9	Chondrocyte
6.53617	66.6667	SLC40A1	Chondrocyte
17.1545	66.6667	MIA	Chondrocyte
16.3347	50	SCGB1A1	Chondrocyte
6.64251	50	COL2A1	Chondrocyte
1.86231	33.3333	VCAN	Chondrocyte
0.391144	16.6667	LGR6	Chondrocyte
0.391144	16.6667	ITGBL1	Chondrocyte
0.355973	16.6667	FGF18	Chondrocyte
2.51193	16.6667	F13A1	Chondrocyte
1.25597	16.6667	CSPG4	Chondrocyte
1.36054	16.6667	COL15A1	Chondrocyte
0	0	ZBTB46	Chondrocyte
0	0	WT1	Chondrocyte
0	0	WNT2	Chondrocyte
0	0	UPK3B	Chondrocyte
0	0	TRPC6	Chondrocyte
0	0	TPSAB1	Chondrocyte
0	0	TP63	Chondrocyte
0	0	TNFRSF8	Chondrocyte
0	0	TBX21	Chondrocyte
0	0	STAB1	Chondrocyte
0	0	SPDEF	Chondrocyte
0	0	SIGLEC1	Chondrocyte
0	0	SERPINB4	Chondrocyte
0	0	SCGB3A2	Chondrocyte
0	0	SCARA5	Chondrocyte
0	0	RTKN2	Chondrocyte
0	0	RSPH1	Chondrocyte
0	0	POU2F3	Chondrocyte
0	0	PCDH15	Chondrocyte
0	0	NTRK3	Chondrocyte
0	0	NKG7	Chondrocyte
0	0	NCAM1	Chondrocyte
0	0	MYH11	Chondrocyte
0	0	MUC5B	Chondrocyte
0	0	MUC5AC	Chondrocyte
0	0	MS4A2	Chondrocyte
0	0	MS4A1	Chondrocyte
0	0	MMRN1	Chondrocyte
0	0	MFAP5	Chondrocyte
0	0	MARCO	Chondrocyte
0	0	LPO	Chondrocyte
0	0	LILRA4	Chondrocyte
0	0	LAMP3	Chondrocyte
0	0	LAMC3	Chondrocyte
0	0	KRT5	Chondrocyte
0	0	KRT14	Chondrocyte
0	0	ITGB3	Chondrocyte
0	0	ITGA7	Chondrocyte
0	0	ITGA2B	Chondrocyte
0	0	IL7R	Chondrocyte
0	0	IL1B	Chondrocyte
0	0	HPGD	Chondrocyte
0	0	HDAC9	Chondrocyte
0	0	GRP	Chondrocyte
0	0	GPIHBP1	Chondrocyte
0	0	GJA5	Chondrocyte
0	0	FOXP3	Chondrocyte
0	0	FOXN4	Chondrocyte
0	0	FOXJ1	Chondrocyte
0	0	FOXI1	Chondrocyte
0	0	FOLR2	Chondrocyte
0	0	FCN3	Chondrocyte
0	0	FCN1	Chondrocyte
0	0	FCGR3B	Chondrocyte
0	0	DKK2	Chondrocyte
0	0	DEUP1	Chondrocyte
0	0	DES	Chondrocyte
0	0	CXCR3	Chondrocyte
0	0	CTLA4	Chondrocyte
0	0	CLEC9A	Chondrocyte
0	0	CLEC4C	Chondrocyte
0	0	CLEC10A	Chondrocyte
0	0	CFTR	Chondrocyte
0	0	CD8A	Chondrocyte
0	0	CD5L	Chondrocyte
0	0	CD40LG	Chondrocyte
0	0	CD3E	Chondrocyte
0	0	CD38	Chondrocyte
0	0	CD1E	Chondrocyte
0	0	CD1C	Chondrocyte
0	0	CD19	Chondrocyte
0	0	CCR7	Chondrocyte
0	0	CCL21	Chondrocyte
0	0	CCL19	Chondrocyte
0	0	CALCA	Chondrocyte
0	0	BPIFB2	Chondrocyte
0	0	ASCL3	Chondrocyte
0	0	ASCL2	Chondrocyte
0	0	ASCL1	Chondrocyte
0	0	APLN	Chondrocyte
0	0	AGER	Chondrocyte
0	0	ACKR1	Chondrocyte
0	0	ABCB1	Chondrocyte
0	0	ABCA3	Chondrocyte
22.9345	96	RSPH1	Ciliated
11.3211	87.5	FOXJ1	Ciliated
19.0553	74	SCGB1A1	Ciliated
0.804288	22	CD38	Ciliated
1.26734	17	SCGB3A2	Ciliated
0.390334	12	SLC40A1	Ciliated
0.201782	11	DEUP1	Ciliated
0.187133	9	LAMP3	Ciliated
0.255256	8.5	SOX9	Ciliated
0.229756	8.5	MIA	Ciliated
0.101953	5.5	HDAC9	Ciliated
0.180075	5	VCAN	Ciliated
0.595952	5	MARCO	Ciliated
0.178474	4	FCN3	Ciliated
0.219624	3.5	CCL21	Ciliated
0.147348	3	KRT5	Ciliated
0.0841896	2.5	AGER	Ciliated
0.0877538	2.5	ABCA3	Ciliated
0.0303503	2	ZBTB46	Ciliated
0.0216856	2	UPK3B	Ciliated
0.0484246	2	KRT14	Ciliated
0.0734951	2	ASCL2	Ciliated
0.0360198	1.5	TP63	Ciliated
0.0326762	1.5	HPGD	Ciliated
0.0128414	1	TRPC6	Ciliated
0.0726	1	SERPINB4	Ciliated
0.0204251	1	POU2F3	Ciliated
0.0223215	1	NKG7	Ciliated
0.0156852	1	MUC5B	Ciliated
0.0130261	1	CD19	Ciliated
0.0178571	0.5	TPSAB1	Ciliated
0.01221	0.5	SIGLEC1	Ciliated
0.0148368	0.5	SCARA5	Ciliated
0.0066454	0.5	MYH11	Ciliated
0.00527593	0.5	MUC5AC	Ciliated
0.00383494	0.5	MMRN1	Ciliated
0.0113921	0.5	LPO	Ciliated
0.0133583	0.5	GRP	Ciliated
0.00766989	0.5	FOXN4	Ciliated
0.00775314	0.5	FOLR2	Ciliated
0.00990491	0.5	CD3E	Ciliated
0.00366676	0.5	CCR7	Ciliated
0.00211381	0.5	BPIFB2	Ciliated
0.00183063	0.5	ASCL3	Ciliated
0.0150648	0.5	ACKR1	Ciliated
0	0	WT1	Ciliated
0	0	WNT2	Ciliated
0	0	TNFRSF8	Ciliated
0	0	TBX21	Ciliated
0	0	STAB1	Ciliated
0	0	SPDEF	Ciliated
0	0	RTKN2	Ciliated
0	0	PCDH15	Ciliated
0	0	NTRK3	Ciliated
0	0	NCAM1	Ciliated
0	0	MS4A2	Ciliated
0	0	MS4A1	Ciliated
0	0	MFAP5	Ciliated
0	0	LILRA4	Ciliated
0	0	LGR6	Ciliated
0	0	LAMC3	Ciliated
0	0	ITGBL1	Ciliated
0	0	ITGB3	Ciliated
0	0	ITGA7	Ciliated
0	0	ITGA2B	Ciliated
0	0	IL7R	Ciliated
0	0	IL1B	Ciliated
0	0	HAPLN1	Ciliated
0	0	GPIHBP1	Ciliated
0	0	GJA5	Ciliated
0	0	FOXP3	Ciliated
0	0	FOXI1	Ciliated
0	0	FGF18	Ciliated
0	0	FCN1	Ciliated
0	0	FCGR3B	Ciliated
0	0	F13A1	Ciliated
0	0	DKK2	Ciliated
0	0	DES	Ciliated
0	0	CXCR3	Ciliated
0	0	CTLA4	Ciliated
0	0	CSPG4	Ciliated
0	0	COL2A1	Ciliated
0	0	COL15A1	Ciliated
0	0	CLEC9A	Ciliated
0	0	CLEC4C	Ciliated
0	0	CLEC10A	Ciliated
0	0	CFTR	Ciliated
0	0	CD8A	Ciliated
0	0	CD5L	Ciliated
0	0	CD40LG	Ciliated
0	0	CD1E	Ciliated
0	0	CD1C	Ciliated
0	0	CCL19	Ciliated
0	0	CALCA	Ciliated
0	0	ASCL1	Ciliated
0	0	APLN	Ciliated
0	0	ABCB1	Ciliated
3.7603	95.5	DEUP1	Deuterosomal
9.05474	94	RSPH1	Deuterosomal
7.2099	94	FOXJ1	Deuterosomal
213.729	83	SCGB1A1	Deuterosomal
1.20263	73.5	FOXN4	Deuterosomal
0.550171	47.5	CD38	Deuterosomal
0.497009	35	KRT5	Deuterosomal
0.648819	25.5	MUC5B	Deuterosomal
0.199001	22	RTKN2	Deuterosomal
0.213187	19.5	KRT14	Deuterosomal
0.979361	16.5	MUC5AC	Deuterosomal
0.129289	16.5	ASCL2	Deuterosomal
0.295224	16	SERPINB4	Deuterosomal
0.225002	15	VCAN	Deuterosomal
0.0697153	12.5	SOX9	Deuterosomal
0.0435495	11	HDAC9	Deuterosomal
0.0807011	10	CD19	Deuterosomal
13.5246	9.5	SCGB3A2	Deuterosomal
0.085735	9	MIA	Deuterosomal
0.0482578	8.5	SLC40A1	Deuterosomal
0.0391449	7.5	TP63	Deuterosomal
0.0556017	7.5	ITGA7	Deuterosomal
0.0376498	5.5	SPDEF	Deuterosomal
0.0351519	5.5	LAMP3	Deuterosomal
0.058443	5.5	HPGD	Deuterosomal
0.0179138	5	CFTR	Deuterosomal
0.0162718	4.5	UPK3B	Deuterosomal
0.0914999	4	BPIFB2	Deuterosomal
0.0129965	2.5	ZBTB46	Deuterosomal
0.0249117	2.5	MYH11	Deuterosomal
0.013529	2.5	AGER	Deuterosomal
0.0271984	2.5	ACKR1	Deuterosomal
0.0100898	2	TRPC6	Deuterosomal
0.0118359	2	LGR6	Deuterosomal
0.0251431	2	IL7R	Deuterosomal
0.0183681	1.5	POU2F3	Deuterosomal
0.029861	1.5	MARCO	Deuterosomal
0.0420654	1.5	FCN3	Deuterosomal
0.00877284	1	TPSAB1	Deuterosomal
0.00943353	1	LPO	Deuterosomal
0.00343587	1	ITGA2B	Deuterosomal
0.00846353	1	IL1B	Deuterosomal
0.0299876	1	DES	Deuterosomal
0.00867469	1	ASCL3	Deuterosomal
0.00324212	0.5	WNT2	Deuterosomal
0.00422797	0.5	SCARA5	Deuterosomal
0.000888715	0.5	NCAM1	Deuterosomal
0.00326733	0.5	MMRN1	Deuterosomal
0.00199712	0.5	FOXP3	Deuterosomal
0.00158363	0.5	FGF18	Deuterosomal
0.0016709	0.5	COL15A1	Deuterosomal
0.00287224	0.5	CD8A	Deuterosomal
0.00566187	0.5	CD3E	Deuterosomal
0.00337268	0.5	CCL21	Deuterosomal
0.00133241	0.5	CALCA	Deuterosomal
0.00135358	0.5	ABCA3	Deuterosomal
0	0	WT1	Deuterosomal
0	0	TNFRSF8	Deuterosomal
0	0	TBX21	Deuterosomal
0	0	STAB1	Deuterosomal
0	0	SIGLEC1	Deuterosomal
0	0	PCDH15	Deuterosomal
0	0	NTRK3	Deuterosomal
0	0	NKG7	Deuterosomal
0	0	MS4A2	Deuterosomal
0	0	MS4A1	Deuterosomal
0	0	MFAP5	Deuterosomal
0	0	LILRA4	Deuterosomal
0	0	LAMC3	Deuterosomal
0	0	ITGBL1	Deuterosomal
0	0	ITGB3	Deuterosomal
0	0	HAPLN1	Deuterosomal
0	0	GRP	Deuterosomal
0	0	GPIHBP1	Deuterosomal
0	0	GJA5	Deuterosomal
0	0	FOXI1	Deuterosomal
0	0	FOLR2	Deuterosomal
0	0	FCN1	Deuterosomal
0	0	FCGR3B	Deuterosomal
0	0	F13A1	Deuterosomal
0	0	DKK2	Deuterosomal
0	0	CXCR3	Deuterosomal
0	0	CTLA4	Deuterosomal
0	0	CSPG4	Deuterosomal
0	0	COL2A1	Deuterosomal
0	0	CLEC9A	Deuterosomal
0	0	CLEC4C	Deuterosomal
0	0	CLEC10A	Deuterosomal
0	0	CD5L	Deuterosomal
0	0	CD40LG	Deuterosomal
0	0	CD1E	Deuterosomal
0	0	CD1C	Deuterosomal
0	0	CCR7	Deuterosomal
0	0	CCL19	Deuterosomal
0	0	ASCL1	Deuterosomal
0	0	APLN	Deuterosomal
0	0	ABCB1	Deuterosomal
311.086	90	SCGB1A1	Goblet
38.2202	86	MUC5AC	Goblet
2.70119	85.5	SPDEF	Goblet
9.35818	74.5	MUC5B	Goblet
3.92967	61.5	SERPINB4	Goblet
0.701853	59.5	KRT5	Goblet
0.267851	30	HPGD	Goblet
0.145293	29.5	CFTR	Goblet
0.186783	28.5	KRT14	Goblet
0.12037	26	HDAC9	Goblet
0.149469	21.5	SLC40A1	Goblet
0.0827139	20.5	RTKN2	Goblet
0.125894	19.5	RSPH1	Goblet
0.172089	18	SOX9	Goblet
0.0664765	14	ASCL2	Goblet
0.104089	13	CD38	Goblet
0.0499876	12	TP63	Goblet
0.938886	12	BPIFB2	Goblet
0.0495038	10	FOXJ1	Goblet
0.0287871	8	POU2F3	Goblet
0.0990518	7.5	SCGB3A2	Goblet
0.046079	7.5	AGER	Goblet
0.0177013	7.5	ABCA3	Goblet
0.0145633	6	UPK3B	Goblet
0.0665005	6	MIA	Goblet
0.00954313	5	ZBTB46	Goblet
0.0177238	5	LAMP3	Goblet
0.0180408	4	ACKR1	Goblet
0.00352352	3	VCAN	Goblet
0.0207134	3	GRP	Goblet
0.0264833	2.5	MARCO	Goblet
0.00804973	2	IL1B	Goblet
0.00175414	1.5	STAB1	Goblet
0.0150275	1.5	NCAM1	Goblet
0.00479819	1.5	LGR6	Goblet
0.0692374	1	MYH11	Goblet
0.0201363	1	LPO	Goblet
0.00965207	1	FCN3	Goblet
0.00136545	1	CD3E	Goblet
0.0023419	1	CCL21	Goblet
0.000493964	0.5	TRPC6	Goblet
0.00144159	0.5	TPSAB1	Goblet
0.00280631	0.5	SIGLEC1	Goblet
0.00190614	0.5	NKG7	Goblet
0.00410874	0.5	MS4A1	Goblet
0.00075531	0.5	MFAP5	Goblet
0.00393918	0.5	ITGB3	Goblet
0.00290192	0.5	ITGA7	Goblet
0.00365497	0.5	ITGA2B	Goblet
0.000897714	0.5	IL7R	Goblet
0.0347222	0.5	FOXN4	Goblet
0.000613542	0.5	FCGR3B	Goblet
0.0228519	0.5	DES	Goblet
0.00105299	0.5	CLEC10A	Goblet
0.00797067	0.5	CD8A	Goblet
0.000660537	0.5	CD1C	Goblet
0.000684791	0.5	CD19	Goblet
0.00112509	0.5	CCL19	Goblet
0.000790864	0.5	CALCA	Goblet
0.00075531	0.5	ASCL3	Goblet
0.000684791	0.5	ABCB1	Goblet
0	0	WT1	Goblet
0	0	WNT2	Goblet
0	0	TNFRSF8	Goblet
0	0	TBX21	Goblet
0	0	SCARA5	Goblet
0	0	PCDH15	Goblet
0	0	NTRK3	Goblet
0	0	MS4A2	Goblet
0	0	MMRN1	Goblet
0	0	LILRA4	Goblet
0	0	LAMC3	Goblet
0	0	ITGBL1	Goblet
0	0	HAPLN1	Goblet
0	0	GPIHBP1	Goblet
0	0	GJA5	Goblet
0	0	FOXP3	Goblet
0	0	FOXI1	Goblet
0	0	FOLR2	Goblet
0	0	FGF18	Goblet
0	0	FCN1	Goblet
0	0	F13A1	Goblet
0	0	DKK2	Goblet
0	0	DEUP1	Goblet
0	0	CXCR3	Goblet
0	0	CTLA4	Goblet
0	0	CSPG4	Goblet
0	0	COL2A1	Goblet
0	0	COL15A1	Goblet
0	0	CLEC9A	Goblet
0	0	CLEC4C	Goblet
0	0	CD5L	Goblet
0	0	CD40LG	Goblet
0	0	CD1E	Goblet
0	0	CCR7	Goblet
0	0	ASCL1	Goblet
0	0	APLN	Goblet
21.178	85.7143	IL7R	ILC
3.57629	64.2857	CXCR3	ILC
2.42134	50	TBX21	ILC
12.3232	50	NKG7	ILC
2.20211	28.5714	CD8A	ILC
0.844615	14.2857	CD40LG	ILC
0.387567	7.14286	VCAN	ILC
0.716435	7.14286	SCGB1A1	ILC
0.178393	7.14286	MYH11	ILC
0.423155	7.14286	FCN3	ILC
0.365177	7.14286	FCN1	ILC
0.479065	7.14286	CTLA4	ILC
0.290124	7.14286	BPIFB2	ILC
0	0	ZBTB46	ILC
0	0	WT1	ILC
0	0	WNT2	ILC
0	0	UPK3B	ILC
0	0	TRPC6	ILC
0	0	TPSAB1	ILC
0	0	TP63	ILC
0	0	TNFRSF8	ILC
0	0	STAB1	ILC
0	0	SPDEF	ILC
0	0	SOX9	ILC
0	0	SLC40A1	ILC
0	0	SIGLEC1	ILC
0	0	SERPINB4	ILC
0	0	SCGB3A2	ILC
0	0	SCARA5	ILC
0	0	RTKN2	ILC
0	0	RSPH1	ILC
0	0	POU2F3	ILC
0	0	PCDH15	ILC
0	0	NTRK3	ILC
0	0	NCAM1	ILC
0	0	MUC5B	ILC
0	0	MUC5AC	ILC
0	0	MS4A2	ILC
0	0	MS4A1	ILC
0	0	MMRN1	ILC
0	0	MIA	ILC
0	0	MFAP5	ILC
0	0	MARCO	ILC
0	0	LPO	ILC
0	0	LILRA4	ILC
0	0	LGR6	ILC
0	0	LAMP3	ILC
0	0	LAMC3	ILC
0	0	KRT5	ILC
0	0	KRT14	ILC
0	0	ITGBL1	ILC
0	0	ITGB3	ILC
0	0	ITGA7	ILC
0	0	ITGA2B	ILC
0	0	IL1B	ILC
0	0	HPGD	ILC
0	0	HDAC9	ILC
0	0	HAPLN1	ILC
0	0	GRP	ILC
0	0	GPIHBP1	ILC
0	0	GJA5	ILC
0	0	FOXP3	ILC
0	0	FOXN4	ILC
0	0	FOXJ1	ILC
0	0	FOXI1	ILC
0	0	FOLR2	ILC
0	0	FGF18	ILC
0	0	FCGR3B	ILC
0	0	F13A1	ILC
0	0	DKK2	ILC
0	0	DEUP1	ILC
0	0	DES	ILC
0	0	CSPG4	ILC
0	0	COL2A1	ILC
0	0	COL15A1	ILC
0	0	CLEC9A	ILC
0	0	CLEC4C	ILC
0	0	CLEC10A	ILC
0	0	CFTR	ILC
0	0	CD5L	ILC
0	0	CD3E	ILC
0	0	CD38	ILC
0	0	CD1E	ILC
0	0	CD1C	ILC
0	0	CD19	ILC
0	0	CCR7	ILC
0	0	CCL21	ILC
0	0	CCL19	ILC
0	0	CALCA	ILC
0	0	ASCL3	ILC
0	0	ASCL2	ILC
0	0	ASCL1	ILC
0	0	APLN	ILC
0	0	AGER	ILC
0	0	ACKR1	ILC
0	0	ABCB1	ILC
0	0	ABCA3	ILC
18.7417	97.5	F13A1	IM
12.859	97	FOLR2	IM
10.9288	96	STAB1	IM
7.88339	78.5	SLC40A1	IM
1.55747	44.5	SIGLEC1	IM
1.21574	39	CLEC10A	IM
3.72311	34	MARCO	IM
0.827631	19.5	SCGB1A1	IM
0.46415	18	MUC5B	IM
0.579654	17	VCAN	IM
0.305323	14.5	HDAC9	IM
0.411166	12	FCN1	IM
0.258983	11	BPIFB2	IM
0.130325	10.5	CD38	IM
0.256811	10	SCGB3A2	IM
0.507457	9.5	IL1B	IM
0.128748	8	ASCL2	IM
0.237826	6	IL7R	IM
0.25424	5.5	NKG7	IM
0.142559	5.5	ACKR1	IM
0.0802183	5	ZBTB46	IM
0.089932	5	HPGD	IM
0.0866377	3.5	AGER	IM
0.0462167	3	TNFRSF8	IM
0.0517762	3	FCGR3B	IM
0.043112	3	ABCA3	IM
0.0499271	2.5	TPSAB1	IM
0.0299837	2	SOX9	IM
0.0393674	2	KRT14	IM
0.260237	2	FCN3	IM
0.0382016	2	CCL19	IM
0.0259011	1.5	TRPC6	IM
0.017451	1.5	MYH11	IM
0.0221199	1.5	LPO	IM
0.0264791	1.5	CLEC9A	IM
0.00874593	1	MFAP5	IM
0.0266375	1	LILRA4	IM
0.022094	1	KRT5	IM
0.0278495	1	GPIHBP1	IM
0.0265402	1	GJA5	IM
0.0353597	1	CD8A	IM
0.0186769	1	CD3E	IM
0.00335188	0.5	SPDEF	IM
0.0184298	0.5	RTKN2	IM
0.0263066	0.5	MMRN1	IM
0.0210349	0.5	ITGB3	IM
0.0022877	0.5	ITGA7	IM
0.00912742	0.5	ITGA2B	IM
0.00271076	0.5	FGF18	IM
0.00354183	0.5	DES	IM
0.0133654	0.5	CTLA4	IM
0.00499201	0.5	CD5L	IM
0.00471165	0.5	APLN	IM
0.00441034	0.5	ABCB1	IM
0	0	WT1	IM
0	0	WNT2	IM
0	0	UPK3B	IM
0	0	TP63	IM
[truncated: 2,658 more rows]
