# Supplementary material for: Guided construction of single cell reference for human and mouse lung
Source: Nat Commun. 2023 Jul 29;14:4566. doi: 10.1038/s41467-023-40173-5 (PMC10387117; doi:10.1038/s41467-023-40173-5)
Supplement: Supplementary file 10 — Source Data [file 41467_2023_40173_MOESM10_ESM.zip › SourceData/Figure3.sourcedata.xlsx]

## Sheet: Panel D
Source data for Dotplot in Figure3D. In Figure3D, average expression values were zscored normalized for each gene and gene expression with percentage >=5% in a cell type was shown.
average expression	expression percentage	gene	celltype
32.9449	90.5	Ptprb	AEC
14.3778	86	Bmx	AEC
11.6837	74.5	Gja5	AEC
13.3051	73	Dkk2	AEC
6.36975	43	Id2	AEC
2.90986	26.5	Ednrb	AEC
3.58678	22.5	Hpgd	AEC
1.67627	22	Dll4	AEC
2.70113	16.5	Fabp4	AEC
1.10856	14.5	Ephb4	AEC
1.04073	14.5	Stab1	AEC
0.81251	11.5	Foxf1	AEC
1.18574	11.5	Mfap5	AEC
1.57384	10.5	Top2a	AEC
1.4104	9	Col1a2	AEC
2.02117	7	Scgb1a1	AEC
0.552858	6.5	Abca3	AEC
0.592022	6.5	Gata3	AEC
0.326495	5	Ackr3	AEC
0.398462	5	Itga2	AEC
0.252091	5	Vcan	AEC
0.291505	4	Aplnr	AEC
0.829461	4	Gpihbp1	AEC
0.128044	4	Itgb3	AEC
0.382311	3.5	Mki67	AEC
0.333857	3	Acta2	AEC
0.388339	3	Kit	AEC
0.356523	3	Mfap4	AEC
0.173538	3	Sox9	AEC
0.140253	3	Zbtb46	AEC
0.231465	2.5	Abcg1	AEC
0.107187	2	Col14a1	AEC
0.260009	2	Col1a1	AEC
0.0888685	2	Itgam	AEC
0.126505	1.5	Ager	AEC
0.105619	1.5	Ccdc67	AEC
0.168549	1.5	Lef1	AEC
0.0369417	1.5	Sema3b	AEC
0.185854	1.5	Tcf21	AEC
0.0492652	1	Cdhr4	AEC
0.0177044	1	Cdon	AEC
0.0934902	1	Cyp2f2	AEC
0.0470479	1	Hhip	AEC
0.1444	1	Il1b	AEC
0.117726	1	Itga2b	AEC
0.0771338	1	Ly6c2	AEC
0.0386546	1	Pdgfrb	AEC
0.117552	1	Snai2	AEC
0.0263396	1	Wnt2	AEC
0.0974659	0.5	Apln	AEC
0.0110205	0.5	Car4	AEC
0.0254453	0.5	Cd200r3	AEC
0.0665779	0.5	Cd8b1	AEC
0.0110132	0.5	Clec9a	AEC
0.0471254	0.5	Epcam	AEC
0.0825083	0.5	Fcgr2b	AEC
0.0254453	0.5	Fcgr3	AEC
0.0529661	0.5	Hapln1	AEC
0.00853097	0.5	Hoxb5	AEC
0.0134264	0.5	Il7r	AEC
0.0586854	0.5	Lad1	AEC
0.0356125	0.5	Lamp3	AEC
0.011999	0.5	Marco	AEC
0.0254453	0.5	Ms4a2	AEC
0.0120163	0.5	Ms4a6d	AEC
0.0573394	0.5	Nrp2	AEC
0.0588928	0.5	Pdgfra	AEC
0.0769231	0.5	Pparg	AEC
0.137741	0.5	Rtkn2	AEC
0.0394633	0.5	Scara5	AEC
0	0	Acan	AEC
0	0	Ascl1	AEC
0	0	Bank1	AEC
0	0	Calca	AEC
0	0	Ccl21a	AEC
0	0	Ccr7	AEC
0	0	Cd19	AEC
0	0	Cd3e	AEC
0	0	Cd4	AEC
0	0	Cd40lg	AEC
0	0	Cd5l	AEC
0	0	Cd8a	AEC
0	0	Cdc20b	AEC
0	0	Cdhr3	AEC
0	0	Cldn4	AEC
0	0	Clec10a	AEC
0	0	Cnn1	AEC
0	0	Col2a1	AEC
0	0	Csf3r	AEC
0	0	Cspg4	AEC
0	0	Ctla4	AEC
0	0	Des	AEC
0	0	F13a1	AEC
0	0	Fcer1a	AEC
0	0	Fcnb	AEC
0	0	Fgf18	AEC
0	0	Flt3	AEC
0	0	Folr2	AEC
0	0	Foxj1	AEC
0	0	Foxn4	AEC
0	0	Foxp3	AEC
0	0	Frem2	AEC
0	0	Gp1bb	AEC
0	0	Il2ra	AEC
0	0	Itga7	AEC
0	0	Kcnj15	AEC
0	0	Klrc1	AEC
0	0	Klrd1	AEC
0	0	Krt5	AEC
0	0	Lgr6	AEC
0	0	Lrrn4	AEC
0	0	Ly6g	AEC
0	0	Mmrn1	AEC
0	0	Ms4a1	AEC
0	0	Nkg7	AEC
0	0	Nrxn1	AEC
0	0	Ntrk3	AEC
0	0	Prox1	AEC
0	0	Rsph1	AEC
0	0	Runx1t1	AEC
0	0	Siglec1	AEC
0	0	Slc40a1	AEC
0	0	Slc6a2	AEC
0	0	Thy1	AEC
0	0	Tpsab1	AEC
0	0	Tpsb2	AEC
0	0	Trp63	AEC
0	0	Trpc6	AEC
0	0	Upk3b	AEC
0	0	Wt1	AEC
161.11	97	Mfap4	AF1
63.0769	92.5	Tcf21	AF1
45.1594	88.5	Col1a2	AF1
17.5202	75	Wnt2	AF1
14.7633	64	Col1a1	AF1
7.05498	37	Snai2	AF1
2.9338	19.5	Vcan	AF1
4.16746	19	Acta2	AF1
2.14184	14.5	Hhip	AF1
2.02731	13	Id2	AF1
1.79458	11.5	Col14a1	AF1
0.971595	9.5	Nrp2	AF1
0.969772	8.5	Runx1t1	AF1
0.846289	6	Hoxb5	AF1
0.882795	5	Mfap5	AF1
0.654526	4.5	Pdgfra	AF1
0.283249	3	Des	AF1
0.469144	3	Ednrb	AF1
0.345677	3	Ephb4	AF1
0.425852	3	Mki67	AF1
0.288254	2.5	Gja5	AF1
0.315276	2	Hpgd	AF1
0.298457	2	Lef1	AF1
0.268141	2	Slc40a1	AF1
0.248363	1.5	Foxf1	AF1
0.167678	1.5	Itga2b	AF1
0.0862614	1	Itgb3	AF1
0.191205	1	Nrxn1	AF1
0.145086	1	Pparg	AF1
0.136563	1	Scara5	AF1
0.0773994	0.5	Ager	AF1
0.0346021	0.5	Cd4	AF1
0.0382263	0.5	Cd40lg	AF1
0.0684932	0.5	Cdhr4	AF1
0.0618812	0.5	Cdon	AF1
0.108225	0.5	Cnn1	AF1
0.0368732	0.5	Cyp2f2	AF1
0.0829187	0.5	Epcam	AF1
0.111857	0.5	Fgf18	AF1
0.088968	0.5	Gpihbp1	AF1
0.0276549	0.5	Il7r	AF1
0.0351865	0.5	Kit	AF1
0.08	0.5	Ly6c2	AF1
0.064433	0.5	Ms4a6d	AF1
0.0912409	0.5	Rsph1	AF1
0.110375	0.5	Rtkn2	AF1
0.241546	0.5	Scgb1a1	AF1
0.0814332	0.5	Sema3b	AF1
0.0641026	0.5	Sox9	AF1
0.215983	0.5	Top2a	AF1
0	0	Abca3	AF1
0	0	Abcg1	AF1
0	0	Acan	AF1
0	0	Ackr3	AF1
0	0	Apln	AF1
0	0	Aplnr	AF1
0	0	Ascl1	AF1
0	0	Bank1	AF1
0	0	Bmx	AF1
0	0	Calca	AF1
0	0	Car4	AF1
0	0	Ccdc67	AF1
0	0	Ccl21a	AF1
0	0	Ccr7	AF1
0	0	Cd19	AF1
0	0	Cd200r3	AF1
0	0	Cd3e	AF1
0	0	Cd5l	AF1
0	0	Cd8a	AF1
0	0	Cd8b1	AF1
0	0	Cdc20b	AF1
0	0	Cdhr3	AF1
0	0	Cldn4	AF1
0	0	Clec10a	AF1
0	0	Clec9a	AF1
0	0	Col2a1	AF1
0	0	Csf3r	AF1
0	0	Cspg4	AF1
0	0	Ctla4	AF1
0	0	Dkk2	AF1
0	0	Dll4	AF1
0	0	F13a1	AF1
0	0	Fabp4	AF1
0	0	Fcer1a	AF1
0	0	Fcgr2b	AF1
0	0	Fcgr3	AF1
0	0	Fcnb	AF1
0	0	Flt3	AF1
0	0	Folr2	AF1
0	0	Foxj1	AF1
0	0	Foxn4	AF1
0	0	Foxp3	AF1
0	0	Frem2	AF1
0	0	Gata3	AF1
0	0	Gp1bb	AF1
0	0	Hapln1	AF1
0	0	Il1b	AF1
0	0	Il2ra	AF1
0	0	Itga2	AF1
0	0	Itga7	AF1
0	0	Itgam	AF1
0	0	Kcnj15	AF1
0	0	Klrc1	AF1
0	0	Klrd1	AF1
0	0	Krt5	AF1
0	0	Lad1	AF1
0	0	Lamp3	AF1
0	0	Lgr6	AF1
0	0	Lrrn4	AF1
0	0	Ly6g	AF1
0	0	Marco	AF1
0	0	Mmrn1	AF1
0	0	Ms4a1	AF1
0	0	Ms4a2	AF1
0	0	Nkg7	AF1
0	0	Ntrk3	AF1
0	0	Pdgfrb	AF1
0	0	Prox1	AF1
0	0	Ptprb	AF1
0	0	Siglec1	AF1
0	0	Slc6a2	AF1
0	0	Stab1	AF1
0	0	Thy1	AF1
0	0	Tpsab1	AF1
0	0	Tpsb2	AF1
0	0	Trp63	AF1
0	0	Trpc6	AF1
0	0	Upk3b	AF1
0	0	Wt1	AF1
0	0	Zbtb46	AF1
469.643	100	Col1a2	AF2
183.291	99.5	Col1a1	AF2
38.5153	93	Mfap5	AF2
23.416	89	Col14a1	AF2
18.1523	75.5	Mfap4	AF2
4.65915	38	Tcf21	AF2
4.17231	37.5	Vcan	AF2
3.38794	30.5	Id2	AF2
3.62902	26.5	Scara5	AF2
2.01407	26	Cdon	AF2
3.35656	23.5	Acta2	AF2
2.13206	23.5	Pdgfra	AF2
1.33538	17	Pdgfrb	AF2
1.21782	16.5	Runx1t1	AF2
1.71705	15.5	Hhip	AF2
4.10152	14.5	Scgb1a1	AF2
0.898854	13	Snai2	AF2
1.00549	12	Ackr3	AF2
0.632321	10.5	Hoxb5	AF2
0.831643	6	Mki67	AF2
0.946461	5.5	Top2a	AF2
0.249279	5	Ephb4	AF2
0.491352	5	Foxf1	AF2
0.255437	4.5	Nrp2	AF2
0.157101	4	Fgf18	AF2
0.619818	4	Hpgd	AF2
0.162995	3.5	Itgb3	AF2
0.190432	3.5	Ntrk3	AF2
0.339954	3.5	Ptprb	AF2
0.261312	3	Fabp4	AF2
0.133999	2.5	Cspg4	AF2
0.109866	2	F13a1	AF2
0.138841	2	Sema3b	AF2
0.135636	2	Slc40a1	AF2
0.132553	2	Sox9	AF2
0.0934262	2	Wnt2	AF2
0.0783158	1.5	Aplnr	AF2
0.134714	1.5	Cnn1	AF2
0.108984	1.5	Dkk2	AF2
0.104474	1.5	Ednrb	AF2
0.152319	1.5	Gpihbp1	AF2
0.0697346	1.5	Itga2b	AF2
0.193831	1.5	Ms4a1	AF2
0.106516	1.5	Thy1	AF2
0.0846701	1	Abca3	AF2
0.0830921	1	Car4	AF2
0.12986	1	Cd8b1	AF2
0.0357085	1	Hapln1	AF2
0.0577911	1	Il7r	AF2
0.0252047	1	Kcnj15	AF2
0.00956938	0.5	Cd200r3	AF2
0.0393082	0.5	Cd3e	AF2
0.0328515	0.5	Cd8a	AF2
0.0156348	0.5	Cldn4	AF2
0.055371	0.5	Col2a1	AF2
0.0399361	0.5	Cyp2f2	AF2
0.0483092	0.5	Des	AF2
0.0200884	0.5	Fcgr3	AF2
0.0504032	0.5	Frem2	AF2
0.0364166	0.5	Itga2	AF2
0.00516742	0.5	Itgam	AF2
0.0115234	0.5	Kit	AF2
0.0284738	0.5	Klrd1	AF2
0.0328515	0.5	Lef1	AF2
0.0115848	0.5	Lgr6	AF2
0.0242836	0.5	Lrrn4	AF2
0.0156348	0.5	Nkg7	AF2
0.0429553	0.5	Pparg	AF2
0.0424448	0.5	Rtkn2	AF2
0.030525	0.5	Slc6a2	AF2
0.018423	0.5	Stab1	AF2
0.0440529	0.5	Trpc6	AF2
0.0596659	0.5	Upk3b	AF2
0.0237079	0.5	Wt1	AF2
0	0	Abcg1	AF2
0	0	Acan	AF2
0	0	Ager	AF2
0	0	Apln	AF2
0	0	Ascl1	AF2
0	0	Bank1	AF2
0	0	Bmx	AF2
0	0	Calca	AF2
0	0	Ccdc67	AF2
0	0	Ccl21a	AF2
0	0	Ccr7	AF2
0	0	Cd19	AF2
0	0	Cd4	AF2
0	0	Cd40lg	AF2
0	0	Cd5l	AF2
0	0	Cdc20b	AF2
0	0	Cdhr3	AF2
0	0	Cdhr4	AF2
0	0	Clec10a	AF2
0	0	Clec9a	AF2
0	0	Csf3r	AF2
0	0	Ctla4	AF2
0	0	Dll4	AF2
0	0	Epcam	AF2
0	0	Fcer1a	AF2
0	0	Fcgr2b	AF2
0	0	Fcnb	AF2
0	0	Flt3	AF2
0	0	Folr2	AF2
0	0	Foxj1	AF2
0	0	Foxn4	AF2
0	0	Foxp3	AF2
0	0	Gata3	AF2
0	0	Gja5	AF2
0	0	Gp1bb	AF2
0	0	Il1b	AF2
0	0	Il2ra	AF2
0	0	Itga7	AF2
0	0	Klrc1	AF2
0	0	Krt5	AF2
0	0	Lad1	AF2
0	0	Lamp3	AF2
0	0	Ly6c2	AF2
0	0	Ly6g	AF2
0	0	Marco	AF2
0	0	Mmrn1	AF2
0	0	Ms4a2	AF2
0	0	Ms4a6d	AF2
0	0	Nrxn1	AF2
0	0	Prox1	AF2
0	0	Rsph1	AF2
0	0	Siglec1	AF2
0	0	Tpsab1	AF2
0	0	Tpsb2	AF2
0	0	Trp63	AF2
0	0	Zbtb46	AF2
7.24613	66.8508	Abcg1	AM
23.9808	55.8011	Marco	AM
3.70679	45.3039	Fcgr3	AM
7.32034	38.674	Car4	AM
13.9092	37.5691	Fabp4	AM
2.709	34.2541	Pparg	AM
3.02582	30.3867	Id2	AM
7.20744	27.6243	Top2a	AM
4.13638	25.4144	Mki67	AM
2.15787	19.8895	Itgam	AM
1.5537	18.7845	Fcgr2b	AM
2.91561	14.9171	Cd5l	AM
0.83989	12.7072	Nrp2	AM
2.30128	12.7072	Scgb1a1	AM
1.18604	11.6022	Hpgd	AM
0.752026	11.6022	Ms4a6d	AM
0.452992	9.39227	Abca3	AM
0.985308	9.39227	Il1b	AM
1.93216	7.73481	Ednrb	AM
0.619052	6.62983	F13a1	AM
0.521698	6.62983	Il7r	AM
0.416521	6.07735	Siglec1	AM
0.411743	5.52486	Folr2	AM
0.974772	5.52486	Slc40a1	AM
0.268082	4.97238	Bank1	AM
0.876194	4.97238	Col1a2	AM
0.339704	4.97238	Cspg4	AM
0.314793	3.8674	Bmx	AM
0.381266	3.8674	Ptprb	AM
0.22817	2.76243	Mfap4	AM
0.150454	2.20994	Col1a1	AM
0.163148	2.20994	Csf3r	AM
0.389754	2.20994	Ms4a1	AM
0.208118	1.65746	Cd4	AM
0.151051	1.65746	Clec10a	AM
0.108234	1.65746	Gpihbp1	AM
0.0911767	1.65746	Hhip	AM
0.0963482	1.65746	Snai2	AM
0.102257	1.65746	Stab1	AM
0.200562	1.10497	Acta2	AM
0.0841852	1.10497	Ager	AM
0.0506506	1.10497	Cnn1	AM
0.044112	1.10497	Col14a1	AM
0.0910404	1.10497	Epcam	AM
0.0421505	1.10497	Itga2	AM
0.0521736	1.10497	Itga2b	AM
0.102827	1.10497	Lamp3	AM
0.0426107	1.10497	Ly6c2	AM
0.0389397	1.10497	Pdgfra	AM
0.0503003	1.10497	Prox1	AM
0.0362271	1.10497	Runx1t1	AM
0.0817221	1.10497	Slc6a2	AM
0.0522117	1.10497	Sox9	AM
0.0546662	1.10497	Wnt2	AM
0.0149563	0.552486	Aplnr	AM
0.0192504	0.552486	Cd19	AM
0.0420461	0.552486	Cldn4	AM
0.051828	0.552486	Clec9a	AM
0.0663249	0.552486	Cyp2f2	AM
0.0157001	0.552486	Des	AM
0.0149563	0.552486	Dll4	AM
0.0149563	0.552486	Fcer1a	AM
0.0249881	0.552486	Fcnb	AM
0.0234601	0.552486	Foxf1	AM
0.0402687	0.552486	Foxj1	AM
0.0361338	0.552486	Gata3	AM
0.0300591	0.552486	Hoxb5	AM
0.0487631	0.552486	Kit	AM
0.0195709	0.552486	Lef1	AM
0.0157001	0.552486	Lgr6	AM
0.0471003	0.552486	Mfap5	AM
0.0359224	0.552486	Mmrn1	AM
0.0662453	0.552486	Nkg7	AM
0.0197316	0.552486	Scara5	AM
0.0476281	0.552486	Tcf21	AM
0.0324801	0.552486	Thy1	AM
0.0736648	0.552486	Vcan	AM
0.0424337	0.552486	Zbtb46	AM
0	0	Acan	AM
0	0	Ackr3	AM
0	0	Apln	AM
0	0	Ascl1	AM
0	0	Calca	AM
0	0	Ccdc67	AM
0	0	Ccl21a	AM
0	0	Ccr7	AM
0	0	Cd200r3	AM
0	0	Cd3e	AM
0	0	Cd40lg	AM
0	0	Cd8a	AM
0	0	Cd8b1	AM
0	0	Cdc20b	AM
0	0	Cdhr3	AM
0	0	Cdhr4	AM
0	0	Cdon	AM
0	0	Col2a1	AM
0	0	Ctla4	AM
0	0	Dkk2	AM
0	0	Ephb4	AM
0	0	Fgf18	AM
0	0	Flt3	AM
0	0	Foxn4	AM
0	0	Foxp3	AM
0	0	Frem2	AM
0	0	Gja5	AM
0	0	Gp1bb	AM
0	0	Hapln1	AM
0	0	Il2ra	AM
0	0	Itga7	AM
0	0	Itgb3	AM
0	0	Kcnj15	AM
0	0	Klrc1	AM
0	0	Klrd1	AM
0	0	Krt5	AM
0	0	Lad1	AM
0	0	Lrrn4	AM
0	0	Ly6g	AM
0	0	Ms4a2	AM
0	0	Nrxn1	AM
0	0	Ntrk3	AM
0	0	Pdgfrb	AM
0	0	Rsph1	AM
0	0	Rtkn2	AM
0	0	Sema3b	AM
0	0	Tpsab1	AM
0	0	Tpsb2	AM
0	0	Trp63	AM
0	0	Trpc6	AM
0	0	Upk3b	AM
0	0	Wt1	AM
115.752	99.3711	Acta2	ASMC
40.6177	89.9371	Col1a2	ASMC
20.5618	76.1006	Ednrb	ASMC
27.2335	74.2138	Cnn1	ASMC
15.0818	65.4088	Des	ASMC
12.5564	57.2327	Hhip	ASMC
9.1558	56.6038	Col1a1	ASMC
8.58359	44.6541	Id2	ASMC
5.79224	30.8176	Mfap4	ASMC
1.81772	18.239	Lgr6	ASMC
1.71556	14.4654	Hoxb5	ASMC
2.21211	13.8365	Hpgd	ASMC
1.51028	13.8365	Vcan	ASMC
5.48992	13.2075	Scgb1a1	ASMC
0.96224	11.9497	Runx1t1	ASMC
0.893549	11.3208	Nrp2	ASMC
0.895982	10.6918	Col14a1	ASMC
0.736421	7.54717	Foxf1	ASMC
0.670905	7.54717	Mfap5	ASMC
0.638601	6.28931	Cspg4	ASMC
0.482481	5.03145	Snai2	ASMC
0.515865	4.40252	Tcf21	ASMC
0.35135	3.77358	Abca3	ASMC
0.305771	3.77358	Cdon	ASMC
0.382694	3.77358	Mki67	ASMC
0.454233	3.77358	Scara5	ASMC
0.447118	3.14465	Slc6a2	ASMC
0.24182	2.51572	Ephb4	ASMC
0.222092	2.51572	Fgf18	ASMC
0.276306	2.51572	Il7r	ASMC
0.199655	2.51572	Itga7	ASMC
0.175454	2.51572	Itgb3	ASMC
0.0964656	1.88679	Frem2	ASMC
0.58296	1.88679	Gpihbp1	ASMC
0.0939061	1.88679	Pdgfrb	ASMC
0.0937363	1.88679	Slc40a1	ASMC
0.119116	1.88679	Sox9	ASMC
0.19223	1.25786	Ager	ASMC
0.0762608	1.25786	Itga2	ASMC
0.0554471	1.25786	Itgam	ASMC
0.110505	1.25786	Ntrk3	ASMC
0.0764005	1.25786	Pdgfra	ASMC
0.408977	1.25786	Top2a	ASMC
0.0370177	0.628931	Ackr3	ASMC
0.024283	0.628931	Aplnr	ASMC
0.020798	0.628931	Ascl1	ASMC
0.0448276	0.628931	Ccl21a	ASMC
0.0879624	0.628931	Cdhr4	ASMC
0.107326	0.628931	Cyp2f2	ASMC
0.0879624	0.628931	F13a1	ASMC
0.0595015	0.628931	Folr2	ASMC
0.062956	0.628931	Hapln1	ASMC
0.124788	0.628931	Itga2b	ASMC
0.0656504	0.628931	Kit	ASMC
0.0769805	0.628931	Lef1	ASMC
0.0260211	0.628931	Ly6c2	ASMC
0.0746949	0.628931	Ms4a1	ASMC
0.0735592	0.628931	Ms4a6d	ASMC
0.01407	0.628931	Nkg7	ASMC
0.134387	0.628931	Ptprb	ASMC
0.0294581	0.628931	Rtkn2	ASMC
0.0178724	0.628931	Sema3b	ASMC
0.101604	0.628931	Wnt2	ASMC
0	0	Abcg1	ASMC
0	0	Acan	ASMC
0	0	Apln	ASMC
0	0	Bank1	ASMC
0	0	Bmx	ASMC
0	0	Calca	ASMC
0	0	Car4	ASMC
0	0	Ccdc67	ASMC
0	0	Ccr7	ASMC
0	0	Cd19	ASMC
0	0	Cd200r3	ASMC
0	0	Cd3e	ASMC
0	0	Cd4	ASMC
0	0	Cd40lg	ASMC
0	0	Cd5l	ASMC
0	0	Cd8a	ASMC
0	0	Cd8b1	ASMC
0	0	Cdc20b	ASMC
0	0	Cdhr3	ASMC
0	0	Cldn4	ASMC
0	0	Clec10a	ASMC
0	0	Clec9a	ASMC
0	0	Col2a1	ASMC
0	0	Csf3r	ASMC
0	0	Ctla4	ASMC
0	0	Dkk2	ASMC
0	0	Dll4	ASMC
0	0	Epcam	ASMC
0	0	Fabp4	ASMC
0	0	Fcer1a	ASMC
0	0	Fcgr2b	ASMC
0	0	Fcgr3	ASMC
0	0	Fcnb	ASMC
0	0	Flt3	ASMC
0	0	Foxj1	ASMC
0	0	Foxn4	ASMC
0	0	Foxp3	ASMC
0	0	Gata3	ASMC
0	0	Gja5	ASMC
0	0	Gp1bb	ASMC
0	0	Il1b	ASMC
0	0	Il2ra	ASMC
0	0	Kcnj15	ASMC
0	0	Klrc1	ASMC
0	0	Klrd1	ASMC
0	0	Krt5	ASMC
0	0	Lad1	ASMC
0	0	Lamp3	ASMC
0	0	Lrrn4	ASMC
0	0	Ly6g	ASMC
0	0	Marco	ASMC
0	0	Mmrn1	ASMC
0	0	Ms4a2	ASMC
0	0	Nrxn1	ASMC
0	0	Pparg	ASMC
0	0	Prox1	ASMC
0	0	Rsph1	ASMC
0	0	Siglec1	ASMC
0	0	Stab1	ASMC
0	0	Thy1	ASMC
0	0	Tpsab1	ASMC
0	0	Tpsb2	ASMC
0	0	Trp63	ASMC
0	0	Trpc6	ASMC
0	0	Upk3b	ASMC
0	0	Wt1	ASMC
0	0	Zbtb46	ASMC
161.226	100	Ager	AT1
40.9532	86.5	Rtkn2	AT1
7.34559	60.5	Sema3b	AT1
4.98443	39	Epcam	AT1
2.41255	21	Nrp2	AT1
1.65481	12	Id2	AT1
1.43658	11.5	Fgf18	AT1
0.914401	8.5	Abca3	AT1
1.60382	7.5	Scgb1a1	AT1
0.586777	6	Itgb3	AT1
0.493514	3.5	Col1a2	AT1
0.174343	2	Ephb4	AT1
0.124869	2	Mfap4	AT1
0.176786	2	Ptprb	AT1
0.208459	1.5	Acta2	AT1
0.148171	1.5	Cdon	AT1
0.165262	1.5	Frem2	AT1
0.202098	1.5	Kcnj15	AT1
0.199983	1.5	Lamp3	AT1
0.0536549	1	Cldn4	AT1
0.0398231	1	Cyp2f2	AT1
0.0940954	1	Dll4	AT1
0.0711575	1	Fcgr3	AT1
0.144649	1	Gpihbp1	AT1
0.14825	1	Hpgd	AT1
0.113094	1	Lad1	AT1
0.124954	1	Mfap5	AT1
0.123276	1	Mki67	AT1
0.134442	1	Prox1	AT1
0.154232	1	Tcf21	AT1
0.0723068	1	Vcan	AT1
0.0187758	0.5	Car4	AT1
0.0457457	0.5	Cd8b1	AT1
0.0848896	0.5	Col1a1	AT1
0.0269978	0.5	Des	AT1
0.0840336	0.5	Gja5	AT1
0.0231267	0.5	Il1b	AT1
0.0159541	0.5	Itga2b	AT1
0.0854701	0.5	Krt5	AT1
0.0490196	0.5	Ly6c2	AT1
0.0237304	0.5	Ms4a1	AT1
0.0533618	0.5	Pdgfrb	AT1
0.0745156	0.5	Runx1t1	AT1
0.0814332	0.5	Thy1	AT1
0.0159541	0.5	Upk3b	AT1
0	0	Abcg1	AT1
0	0	Acan	AT1
0	0	Ackr3	AT1
0	0	Apln	AT1
0	0	Aplnr	AT1
0	0	Ascl1	AT1
0	0	Bank1	AT1
0	0	Bmx	AT1
0	0	Calca	AT1
0	0	Ccdc67	AT1
0	0	Ccl21a	AT1
0	0	Ccr7	AT1
0	0	Cd19	AT1
0	0	Cd200r3	AT1
0	0	Cd3e	AT1
0	0	Cd4	AT1
0	0	Cd40lg	AT1
0	0	Cd5l	AT1
0	0	Cd8a	AT1
0	0	Cdc20b	AT1
0	0	Cdhr3	AT1
0	0	Cdhr4	AT1
0	0	Clec10a	AT1
0	0	Clec9a	AT1
0	0	Cnn1	AT1
0	0	Col14a1	AT1
0	0	Col2a1	AT1
0	0	Csf3r	AT1
0	0	Cspg4	AT1
0	0	Ctla4	AT1
0	0	Dkk2	AT1
0	0	Ednrb	AT1
0	0	F13a1	AT1
0	0	Fabp4	AT1
0	0	Fcer1a	AT1
0	0	Fcgr2b	AT1
0	0	Fcnb	AT1
0	0	Flt3	AT1
0	0	Folr2	AT1
0	0	Foxf1	AT1
0	0	Foxj1	AT1
0	0	Foxn4	AT1
0	0	Foxp3	AT1
0	0	Gata3	AT1
0	0	Gp1bb	AT1
0	0	Hapln1	AT1
0	0	Hhip	AT1
0	0	Hoxb5	AT1
0	0	Il2ra	AT1
0	0	Il7r	AT1
0	0	Itga2	AT1
0	0	Itga7	AT1
0	0	Itgam	AT1
0	0	Kit	AT1
0	0	Klrc1	AT1
0	0	Klrd1	AT1
0	0	Lef1	AT1
0	0	Lgr6	AT1
0	0	Lrrn4	AT1
0	0	Ly6g	AT1
0	0	Marco	AT1
0	0	Mmrn1	AT1
0	0	Ms4a2	AT1
0	0	Ms4a6d	AT1
0	0	Nkg7	AT1
0	0	Nrxn1	AT1
0	0	Ntrk3	AT1
0	0	Pdgfra	AT1
0	0	Pparg	AT1
0	0	Rsph1	AT1
0	0	Scara5	AT1
0	0	Siglec1	AT1
0	0	Slc40a1	AT1
0	0	Slc6a2	AT1
0	0	Snai2	AT1
0	0	Sox9	AT1
0	0	Stab1	AT1
0	0	Top2a	AT1
0	0	Tpsab1	AT1
0	0	Tpsb2	AT1
0	0	Trp63	AT1
0	0	Trpc6	AT1
0	0	Wnt2	AT1
0	0	Wt1	AT1
0	0	Zbtb46	AT1
39.8065	97	Ager	AT1/AT2
9.66962	83.5	Lamp3	AT1/AT2
7.05663	76	Abca3	AT1/AT2
8.5808	75	Rtkn2	AT1/AT2
6.79682	69.5	Id2	AT1/AT2
4.27282	65	Epcam	AT1/AT2
1.36883	43	Sema3b	AT1/AT2
1.53349	40	Cldn4	AT1/AT2
1.2903	34	Kcnj15	AT1/AT2
0.878461	26	Nrp2	AT1/AT2
0.415991	14	Fgf18	AT1/AT2
0.377753	13	Ly6c2	AT1/AT2
0.290418	12	Sox9	AT1/AT2
0.192688	7.5	Frem2	AT1/AT2
0.180068	7	Ephb4	AT1/AT2
0.0566549	3	Cdon	AT1/AT2
0.163125	2.5	Cyp2f2	AT1/AT2
0.0616657	2.5	Itgb3	AT1/AT2
0.0396808	2.5	Prox1	AT1/AT2
0.158309	2	Foxf1	AT1/AT2
0.0742025	2	Itga2b	AT1/AT2
0.0532656	2	Itgam	AT1/AT2
0.0792079	1.5	Car4	AT1/AT2
0.0531301	1.5	Kit	AT1/AT2
0.301351	1.5	Mki67	AT1/AT2
0.0223567	1	Apln	AT1/AT2
0.0392585	1	Col1a1	AT1/AT2
0.041012	1	Col1a2	AT1/AT2
0.0692563	1	Ednrb	AT1/AT2
0.103688	1	Hpgd	AT1/AT2
0.017658	1	Itga7	AT1/AT2
0.0562754	1	Mfap4	AT1/AT2
0.295014	1	Scgb1a1	AT1/AT2
0.042168	1	Wnt2	AT1/AT2
0.0701754	0.5	Abcg1	AT1/AT2
0.00970874	0.5	Ackr3	AT1/AT2
0.0350877	0.5	Acta2	AT1/AT2
0.0195925	0.5	Aplnr	AT1/AT2
0.00503677	0.5	Ccr7	AT1/AT2
0.00351148	0.5	Cdhr3	AT1/AT2
0.025641	0.5	Cnn1	AT1/AT2
0.00504286	0.5	Dll4	AT1/AT2
0.0126486	0.5	Fabp4	AT1/AT2
0.0080457	0.5	Fcgr2b	AT1/AT2
0.00402285	0.5	Fcgr3	AT1/AT2
0.0105552	0.5	Gata3	AT1/AT2
0.00607977	0.5	Gpihbp1	AT1/AT2
0.0235516	0.5	Hapln1	AT1/AT2
0.0551876	0.5	Hhip	AT1/AT2
0.00148174	0.5	Hoxb5	AT1/AT2
0.0724638	0.5	Il1b	AT1/AT2
0.0276549	0.5	Itga2	AT1/AT2
0.0402253	0.5	Lad1	AT1/AT2
0.00504286	0.5	Lef1	AT1/AT2
0.0198255	0.5	Ms4a1	AT1/AT2
0.0080457	0.5	Ms4a6d	AT1/AT2
0.0551876	0.5	Nrxn1	AT1/AT2
0.0351124	0.5	Pdgfra	AT1/AT2
0.0116036	0.5	Pdgfrb	AT1/AT2
0.0829646	0.5	Ptprb	AT1/AT2
0.00505612	0.5	Scara5	AT1/AT2
0.0286205	0.5	Slc40a1	AT1/AT2
0.0348109	0.5	Snai2	AT1/AT2
0.0014391	0.5	Stab1	AT1/AT2
0.0116036	0.5	Tcf21	AT1/AT2
0.101215	0.5	Top2a	AT1/AT2
0.00504286	0.5	Zbtb46	AT1/AT2
0	0	Acan	AT1/AT2
0	0	Ascl1	AT1/AT2
0	0	Bank1	AT1/AT2
0	0	Bmx	AT1/AT2
0	0	Calca	AT1/AT2
0	0	Ccdc67	AT1/AT2
0	0	Ccl21a	AT1/AT2
0	0	Cd19	AT1/AT2
0	0	Cd200r3	AT1/AT2
0	0	Cd3e	AT1/AT2
0	0	Cd4	AT1/AT2
0	0	Cd40lg	AT1/AT2
0	0	Cd5l	AT1/AT2
0	0	Cd8a	AT1/AT2
0	0	Cd8b1	AT1/AT2
0	0	Cdc20b	AT1/AT2
0	0	Cdhr4	AT1/AT2
0	0	Clec10a	AT1/AT2
0	0	Clec9a	AT1/AT2
0	0	Col14a1	AT1/AT2
0	0	Col2a1	AT1/AT2
0	0	Csf3r	AT1/AT2
0	0	Cspg4	AT1/AT2
0	0	Ctla4	AT1/AT2
0	0	Des	AT1/AT2
0	0	Dkk2	AT1/AT2
0	0	F13a1	AT1/AT2
0	0	Fcer1a	AT1/AT2
0	0	Fcnb	AT1/AT2
0	0	Flt3	AT1/AT2
0	0	Folr2	AT1/AT2
0	0	Foxj1	AT1/AT2
0	0	Foxn4	AT1/AT2
0	0	Foxp3	AT1/AT2
0	0	Gja5	AT1/AT2
0	0	Gp1bb	AT1/AT2
0	0	Il2ra	AT1/AT2
0	0	Il7r	AT1/AT2
0	0	Klrc1	AT1/AT2
0	0	Klrd1	AT1/AT2
0	0	Krt5	AT1/AT2
0	0	Lgr6	AT1/AT2
0	0	Lrrn4	AT1/AT2
0	0	Ly6g	AT1/AT2
0	0	Marco	AT1/AT2
0	0	Mfap5	AT1/AT2
0	0	Mmrn1	AT1/AT2
0	0	Ms4a2	AT1/AT2
0	0	Nkg7	AT1/AT2
0	0	Ntrk3	AT1/AT2
0	0	Pparg	AT1/AT2
0	0	Rsph1	AT1/AT2
0	0	Runx1t1	AT1/AT2
0	0	Siglec1	AT1/AT2
0	0	Slc6a2	AT1/AT2
0	0	Thy1	AT1/AT2
0	0	Tpsab1	AT1/AT2
0	0	Tpsb2	AT1/AT2
0	0	Trp63	AT1/AT2
0	0	Trpc6	AT1/AT2
0	0	Upk3b	AT1/AT2
0	0	Vcan	AT1/AT2
0	0	Wt1	AT1/AT2
34.2938	95	Lamp3	AT2
21.2366	84.5	Abca3	AT2
7.93273	64.5	Kcnj15	AT2
10.2332	61.5	Ager	AT2
9.90895	61	Id2	AT2
3.7546	35	Epcam	AT2
0.977838	9	Sox9	AT2
0.653722	7.5	Ly6c2	AT2
2.12149	5	Scgb1a1	AT2
0.761116	4.5	Mki67	AT2
0.306367	4	Sema3b	AT2
0.445011	4	Top2a	AT2
0.198519	2.5	Frem2	AT2
0.228787	2	Ephb4	AT2
0.414859	2	Hpgd	AT2
0.215201	1.5	Acta2	AT2
0.181487	1.5	Itgam	AT2
0.143492	1.5	Mfap4	AT2
0.189965	1.5	Nrp2	AT2
0.133784	1	Aplnr	AT2
0.128307	1	Col14a1	AT2
0.0656472	1	Col1a1	AT2
0.085459	1	Fabp4	AT2
0.161523	1	Gpihbp1	AT2
0.048944	1	Itga7	AT2
0.0841323	1	Lad1	AT2
0.0827754	1	Ms4a1	AT2
0.0951149	1	Rtkn2	AT2
0.0552839	1	Zbtb46	AT2
0.0460405	0.5	Abcg1	AT2
0.0162075	0.5	Apln	AT2
0.0196773	0.5	Cdon	AT2
0.025641	0.5	Cldn4	AT2
0.0561167	0.5	Cnn1	AT2
0.0394945	0.5	Fcgr2b	AT2
0.0578704	0.5	Foxf1	AT2
0.0535906	0.5	Gja5	AT2
0.0720461	0.5	Hhip	AT2
0.0454959	0.5	Il7r	AT2
0.0395883	0.5	Itga2b	AT2
0.0630517	0.5	Kit	AT2
0.0782473	0.5	Lef1	AT2
0.043592	0.5	Nkg7	AT2
0.0614251	0.5	Ntrk3	AT2
0.0282247	0.5	Prox1	AT2
0.0148588	0.5	Ptprb	AT2
0.0606061	0.5	Scara5	AT2
0.0492126	0.5	Snai2	AT2
0.0118259	0.5	Stab1	AT2
0.0401929	0.5	Thy1	AT2
0.0672043	0.5	Wnt2	AT2
0	0	Acan	AT2
0	0	Ackr3	AT2
0	0	Ascl1	AT2
0	0	Bank1	AT2
0	0	Bmx	AT2
0	0	Calca	AT2
0	0	Car4	AT2
0	0	Ccdc67	AT2
0	0	Ccl21a	AT2
0	0	Ccr7	AT2
0	0	Cd19	AT2
0	0	Cd200r3	AT2
0	0	Cd3e	AT2
0	0	Cd4	AT2
0	0	Cd40lg	AT2
0	0	Cd5l	AT2
0	0	Cd8a	AT2
0	0	Cd8b1	AT2
0	0	Cdc20b	AT2
0	0	Cdhr3	AT2
0	0	Cdhr4	AT2
0	0	Clec10a	AT2
0	0	Clec9a	AT2
0	0	Col1a2	AT2
0	0	Col2a1	AT2
0	0	Csf3r	AT2
0	0	Cspg4	AT2
0	0	Ctla4	AT2
0	0	Cyp2f2	AT2
0	0	Des	AT2
0	0	Dkk2	AT2
0	0	Dll4	AT2
0	0	Ednrb	AT2
0	0	F13a1	AT2
0	0	Fcer1a	AT2
0	0	Fcgr3	AT2
0	0	Fcnb	AT2
0	0	Fgf18	AT2
0	0	Flt3	AT2
0	0	Folr2	AT2
0	0	Foxj1	AT2
0	0	Foxn4	AT2
0	0	Foxp3	AT2
0	0	Gata3	AT2
0	0	Gp1bb	AT2
0	0	Hapln1	AT2
0	0	Hoxb5	AT2
0	0	Il1b	AT2
0	0	Il2ra	AT2
0	0	Itga2	AT2
0	0	Itgb3	AT2
0	0	Klrc1	AT2
0	0	Klrd1	AT2
0	0	Krt5	AT2
0	0	Lgr6	AT2
0	0	Lrrn4	AT2
0	0	Ly6g	AT2
0	0	Marco	AT2
0	0	Mfap5	AT2
0	0	Mmrn1	AT2
0	0	Ms4a2	AT2
0	0	Ms4a6d	AT2
0	0	Nrxn1	AT2
0	0	Pdgfra	AT2
0	0	Pdgfrb	AT2
0	0	Pparg	AT2
0	0	Rsph1	AT2
0	0	Runx1t1	AT2
0	0	Siglec1	AT2
0	0	Slc40a1	AT2
0	0	Slc6a2	AT2
0	0	Tcf21	AT2
0	0	Tpsab1	AT2
0	0	Tpsb2	AT2
0	0	Trp63	AT2
0	0	Trpc6	AT2
0	0	Upk3b	AT2
0	0	Vcan	AT2
0	0	Wt1	AT2
67.2208	91.5	Ms4a1	B
22.3467	80	Cd19	B
22.4997	78	Bank1	B
13.0658	32	Scgb1a1	B
2.13687	12	Ccr7	B
1.29591	8.5	Fcgr2b	B
0.807333	6	Col1a2	B
1.48774	5	Hpgd	B
0.534409	3.5	Abcg1	B
0.800984	3.5	Gpihbp1	B
0.612012	3	Mki67	B
0.590099	3	Ptprb	B
0.385464	2.5	Acta2	B
0.311285	2	Id2	B
0.438634	2	Il7r	B
0.333511	2	Itgb3	B
0.238335	1.5	Abca3	B
0.282535	1.5	Car4	B
0.14456	1.5	Col14a1	B
0.160272	1.5	Ednrb	B
0.183706	1.5	Itgam	B
0.270038	1.5	Lef1	B
0.23873	1.5	Ly6c2	B
0.341596	1.5	Top2a	B
0.103411	1	Ager	B
0.233664	1	Hhip	B
0.0705219	0.5	Apln	B
0.151286	0.5	Aplnr	B
0.0837521	0.5	Cd3e	B
0.128866	0.5	Cd8b1	B
0.0719424	0.5	Cdhr3	B
0.0776398	0.5	Cdon	B
0.0400641	0.5	Col1a1	B
0.115207	0.5	Cyp2f2	B
0.075643	0.5	Dll4	B
0.0400641	0.5	Fcgr3	B
0.084317	0.5	Foxf1	B
0.115207	0.5	Gja5	B
0.0627353	0.5	Gp1bb	B
0.0687758	0.5	Itga2	B
0.115207	0.5	Lamp3	B
0.0712251	0.5	Mfap4	B
0.0796178	0.5	Mfap5	B
0.0897666	0.5	Nrp2	B
0.0764526	0.5	Ntrk3	B
0.0915751	0.5	Rsph1	B
0.106157	0.5	Rtkn2	B
0.0884956	0.5	Scara5	B
0.0915751	0.5	Siglec1	B
0.084317	0.5	Slc40a1	B
0.0294464	0.5	Upk3b	B
0	0	Acan	B
0	0	Ackr3	B
0	0	Ascl1	B
0	0	Bmx	B
0	0	Calca	B
0	0	Ccdc67	B
0	0	Ccl21a	B
0	0	Cd200r3	B
0	0	Cd4	B
0	0	Cd40lg	B
0	0	Cd5l	B
0	0	Cd8a	B
0	0	Cdc20b	B
0	0	Cdhr4	B
0	0	Cldn4	B
0	0	Clec10a	B
0	0	Clec9a	B
0	0	Cnn1	B
0	0	Col2a1	B
0	0	Csf3r	B
0	0	Cspg4	B
0	0	Ctla4	B
0	0	Des	B
0	0	Dkk2	B
0	0	Epcam	B
0	0	Ephb4	B
0	0	F13a1	B
0	0	Fabp4	B
0	0	Fcer1a	B
0	0	Fcnb	B
0	0	Fgf18	B
0	0	Flt3	B
0	0	Folr2	B
0	0	Foxj1	B
0	0	Foxn4	B
0	0	Foxp3	B
0	0	Frem2	B
0	0	Gata3	B
0	0	Hapln1	B
0	0	Hoxb5	B
0	0	Il1b	B
0	0	Il2ra	B
0	0	Itga2b	B
0	0	Itga7	B
0	0	Kcnj15	B
0	0	Kit	B
0	0	Klrc1	B
0	0	Klrd1	B
0	0	Krt5	B
0	0	Lad1	B
0	0	Lgr6	B
0	0	Lrrn4	B
0	0	Ly6g	B
0	0	Marco	B
0	0	Mmrn1	B
0	0	Ms4a2	B
0	0	Ms4a6d	B
0	0	Nkg7	B
0	0	Nrxn1	B
0	0	Pdgfra	B
0	0	Pdgfrb	B
0	0	Pparg	B
0	0	Prox1	B
0	0	Runx1t1	B
0	0	Sema3b	B
0	0	Slc6a2	B
0	0	Snai2	B
0	0	Sox9	B
0	0	Stab1	B
0	0	Tcf21	B
0	0	Thy1	B
0	0	Tpsab1	B
0	0	Tpsb2	B
0	0	Trp63	B
0	0	Trpc6	B
0	0	Vcan	B
0	0	Wnt2	B
0	0	Wt1	B
0	0	Zbtb46	B
32.429	100	Krt5	Basal
7.00087	100	Trp63	Basal
24.063	92.3077	Cyp2f2	Basal
7.85057	76.9231	Epcam	Basal
2.52995	53.8462	Lad1	Basal
2.10832	46.1538	Cldn4	Basal
4.234	30.7692	Top2a	Basal
1.95244	23.0769	Id2	Basal
2.11259	23.0769	Mki67	Basal
1.40506	15.3846	Ackr3	Basal
0.806667	15.3846	Itga2b	Basal
1.21013	15.3846	Rsph1	Basal
0.919748	15.3846	Snai2	Basal
0.381752	7.69231	Cspg4	Basal
0.265527	7.69231	Kcnj15	Basal
0.304405	7.69231	Scgb1a1	Basal
0.381752	7.69231	Sox9	Basal
1.00685	7.69231	Stab1	Basal
0.391068	7.69231	Vcan	Basal
0	0	Abca3	Basal
0	0	Abcg1	Basal
0	0	Acan	Basal
0	0	Acta2	Basal
0	0	Ager	Basal
0	0	Apln	Basal
0	0	Aplnr	Basal
0	0	Ascl1	Basal
0	0	Bank1	Basal
0	0	Bmx	Basal
0	0	Calca	Basal
0	0	Car4	Basal
0	0	Ccdc67	Basal
0	0	Ccl21a	Basal
0	0	Ccr7	Basal
0	0	Cd19	Basal
0	0	Cd200r3	Basal
0	0	Cd3e	Basal
0	0	Cd4	Basal
0	0	Cd40lg	Basal
0	0	Cd5l	Basal
0	0	Cd8a	Basal
0	0	Cd8b1	Basal
0	0	Cdc20b	Basal
0	0	Cdhr3	Basal
0	0	Cdhr4	Basal
0	0	Cdon	Basal
0	0	Clec10a	Basal
0	0	Clec9a	Basal
0	0	Cnn1	Basal
0	0	Col14a1	Basal
0	0	Col1a1	Basal
0	0	Col1a2	Basal
0	0	Col2a1	Basal
0	0	Csf3r	Basal
0	0	Ctla4	Basal
0	0	Des	Basal
0	0	Dkk2	Basal
0	0	Dll4	Basal
0	0	Ednrb	Basal
0	0	Ephb4	Basal
0	0	F13a1	Basal
0	0	Fabp4	Basal
0	0	Fcer1a	Basal
0	0	Fcgr2b	Basal
0	0	Fcgr3	Basal
0	0	Fcnb	Basal
0	0	Fgf18	Basal
0	0	Flt3	Basal
0	0	Folr2	Basal
0	0	Foxf1	Basal
0	0	Foxj1	Basal
0	0	Foxn4	Basal
0	0	Foxp3	Basal
0	0	Frem2	Basal
0	0	Gata3	Basal
0	0	Gja5	Basal
0	0	Gp1bb	Basal
0	0	Gpihbp1	Basal
0	0	Hapln1	Basal
0	0	Hhip	Basal
0	0	Hoxb5	Basal
0	0	Hpgd	Basal
0	0	Il1b	Basal
0	0	Il2ra	Basal
0	0	Il7r	Basal
0	0	Itga2	Basal
0	0	Itga7	Basal
0	0	Itgam	Basal
0	0	Itgb3	Basal
0	0	Kit	Basal
0	0	Klrc1	Basal
0	0	Klrd1	Basal
0	0	Lamp3	Basal
0	0	Lef1	Basal
0	0	Lgr6	Basal
0	0	Lrrn4	Basal
0	0	Ly6c2	Basal
0	0	Ly6g	Basal
0	0	Marco	Basal
0	0	Mfap4	Basal
0	0	Mfap5	Basal
0	0	Mmrn1	Basal
0	0	Ms4a1	Basal
0	0	Ms4a2	Basal
0	0	Ms4a6d	Basal
0	0	Nkg7	Basal
0	0	Nrp2	Basal
0	0	Nrxn1	Basal
0	0	Ntrk3	Basal
0	0	Pdgfra	Basal
0	0	Pdgfrb	Basal
0	0	Pparg	Basal
0	0	Prox1	Basal
0	0	Ptprb	Basal
0	0	Rtkn2	Basal
0	0	Runx1t1	Basal
0	0	Scara5	Basal
0	0	Sema3b	Basal
0	0	Siglec1	Basal
0	0	Slc40a1	Basal
0	0	Slc6a2	Basal
0	0	Tcf21	Basal
0	0	Thy1	Basal
0	0	Tpsab1	Basal
0	0	Tpsb2	Basal
0	0	Trpc6	Basal
0	0	Upk3b	Basal
0	0	Wnt2	Basal
0	0	Wt1	Basal
0	0	Zbtb46	Basal
23.1665	99.0196	Cd200r3	Basophils
14.4536	87.2549	Fcer1a	Basophils
6.08272	41.1765	Fcgr3	Basophils
4.17045	32.3529	Ms4a2	Basophils
3.6046	30.3922	Itga2	Basophils
3.88185	30.3922	Itgam	Basophils
2.85122	23.5294	Il7r	Basophils
1.36895	15.6863	Itga2b	Basophils
2.41401	14.7059	Id2	Basophils
1.35948	13.7255	Itgb3	Basophils
1.29982	12.7451	Fcgr2b	Basophils
1.23979	10.7843	Nkg7	Basophils
5.02255	10.7843	Scgb1a1	Basophils
2.76774	10.7843	Top2a	Basophils
1.17463	9.80392	Col1a2	Basophils
0.806775	6.86275	Abcg1	Basophils
1.35172	5.88235	Mki67	Basophils
0.776323	4.90196	F13a1	Basophils
0.511438	3.92157	Hpgd	Basophils
0.193614	2.94118	Acta2	Basophils
0.392192	2.94118	Ager	Basophils
0.333489	2.94118	Gpihbp1	Basophils
0.281255	2.94118	Mfap4	Basophils
0.20713	1.96078	Col1a1	Basophils
0.288043	1.96078	Cyp2f2	Basophils
0.275805	1.96078	Ednrb	Basophils
0.305856	1.96078	Il1b	Basophils
0.206575	1.96078	Il2ra	Basophils
0.11534	0.980392	Abca3	Basophils
0.126584	0.980392	Apln	Basophils
0.217865	0.980392	Aplnr	Basophils
0.0888841	0.980392	Bmx	Basophils
0.0967811	0.980392	Ccl21a	Basophils
0.0888841	0.980392	Col14a1	Basophils
0.0277182	0.980392	Csf3r	Basophils
0.162856	0.980392	Cspg4	Basophils
0.060073	0.980392	Des	Basophils
0.136166	0.980392	Epcam	Basophils
0.100142	0.980392	Foxf1	Basophils
0.0691391	0.980392	Lamp3	Basophils
0.0799016	0.980392	Ly6c2	Basophils
0.0454306	0.980392	Mmrn1	Basophils
0.142706	0.980392	Ms4a1	Basophils
0.11334	0.980392	Ms4a6d	Basophils
0.127655	0.980392	Ptprb	Basophils
0.171999	0.980392	Rsph1	Basophils
0.0337368	0.980392	Runx1t1	Basophils
0.290918	0.980392	Snai2	Basophils
0.100142	0.980392	Tcf21	Basophils
0.0457486	0.980392	Thy1	Basophils
0	0	Acan	Basophils
0	0	Ackr3	Basophils
0	0	Ascl1	Basophils
0	0	Bank1	Basophils
0	0	Calca	Basophils
0	0	Car4	Basophils
0	0	Ccdc67	Basophils
0	0	Ccr7	Basophils
0	0	Cd19	Basophils
0	0	Cd3e	Basophils
0	0	Cd4	Basophils
0	0	Cd40lg	Basophils
0	0	Cd5l	Basophils
0	0	Cd8a	Basophils
0	0	Cd8b1	Basophils
0	0	Cdc20b	Basophils
0	0	Cdhr3	Basophils
0	0	Cdhr4	Basophils
0	0	Cdon	Basophils
0	0	Cldn4	Basophils
0	0	Clec10a	Basophils
0	0	Clec9a	Basophils
0	0	Cnn1	Basophils
0	0	Col2a1	Basophils
0	0	Ctla4	Basophils
0	0	Dkk2	Basophils
0	0	Dll4	Basophils
0	0	Ephb4	Basophils
0	0	Fabp4	Basophils
0	0	Fcnb	Basophils
0	0	Fgf18	Basophils
0	0	Flt3	Basophils
0	0	Folr2	Basophils
0	0	Foxj1	Basophils
0	0	Foxn4	Basophils
0	0	Foxp3	Basophils
0	0	Frem2	Basophils
0	0	Gata3	Basophils
0	0	Gja5	Basophils
0	0	Gp1bb	Basophils
0	0	Hapln1	Basophils
0	0	Hhip	Basophils
0	0	Hoxb5	Basophils
0	0	Itga7	Basophils
0	0	Kcnj15	Basophils
0	0	Kit	Basophils
0	0	Klrc1	Basophils
0	0	Klrd1	Basophils
0	0	Krt5	Basophils
0	0	Lad1	Basophils
0	0	Lef1	Basophils
0	0	Lgr6	Basophils
0	0	Lrrn4	Basophils
0	0	Ly6g	Basophils
0	0	Marco	Basophils
0	0	Mfap5	Basophils
0	0	Nrp2	Basophils
0	0	Nrxn1	Basophils
0	0	Ntrk3	Basophils
0	0	Pdgfra	Basophils
0	0	Pdgfrb	Basophils
0	0	Pparg	Basophils
0	0	Prox1	Basophils
0	0	Rtkn2	Basophils
0	0	Scara5	Basophils
0	0	Sema3b	Basophils
0	0	Siglec1	Basophils
0	0	Slc40a1	Basophils
0	0	Slc6a2	Basophils
0	0	Sox9	Basophils
0	0	Stab1	Basophils
0	0	Tpsab1	Basophils
0	0	Tpsb2	Basophils
0	0	Trp63	Basophils
0	0	Trpc6	Basophils
0	0	Upk3b	Basophils
0	0	Vcan	Basophils
0	0	Wnt2	Basophils
0	0	Wt1	Basophils
0	0	Zbtb46	Basophils
59.91	91	Gpihbp1	CAP1
45.6165	83.5	Ptprb	CAP1
20.4527	71.5	Aplnr	CAP1
34.612	71	Hpgd	CAP1
15.5839	36	Scgb1a1	CAP1
6.03265	28	Foxf1	CAP1
4.49935	20.5	Kit	CAP1
2.94704	15	Id2	CAP1
1.81433	10.5	Ephb4	CAP1
1.97064	8	Car4	CAP1
1.25466	7	Ackr3	CAP1
1.10932	6	Dll4	CAP1
0.786539	5	Itga2	CAP1
0.957644	4.5	Abcg1	CAP1
0.521757	3	Ly6c2	CAP1
0.710563	3	Stab1	CAP1
0.537442	3	Top2a	CAP1
0.440087	2.5	Apln	CAP1
0.395983	2	Acta2	CAP1
0.383453	2	Col1a2	CAP1
0.372821	2	Ednrb	CAP1
0.292602	2	Hoxb5	CAP1
0.442339	2	Ms4a1	CAP1
0.3846	2	Snai2	CAP1
0.318217	2	Zbtb46	CAP1
0.259401	1.5	Bmx	CAP1
0.272088	1.5	Cd8b1	CAP1
0.284735	1.5	Hapln1	CAP1
0.413579	1.5	Mfap4	CAP1
0.227928	1.5	Nrp2	CAP1
0.106557	1	Abca3	CAP1
0.19672	1	Cdhr4	CAP1
0.189941	1	Cyp2f2	CAP1
0.493923	1	Fabp4	CAP1
0.23723	1	Gata3	CAP1
0.235159	1	Il1b	CAP1
0.187533	1	Mfap5	CAP1
0.184928	1	Mki67	CAP1
0.185869	1	Runx1t1	CAP1
0.0690608	0.5	Ager	CAP1
0.142045	0.5	Bank1	CAP1
0.111111	0.5	Clec9a	CAP1
0.0780031	0.5	Col14a1	CAP1
0.0996016	0.5	Flt3	CAP1
0.0844595	0.5	Gja5	CAP1
0.140845	0.5	Il7r	CAP1
0.0564334	0.5	Kcnj15	CAP1
0.157233	0.5	Lef1	CAP1
0.0636132	0.5	Ly6g	CAP1
0.0892857	0.5	Mmrn1	CAP1
0.0998004	0.5	Nkg7	CAP1
0.123457	0.5	Pdgfra	CAP1
0.0619579	0.5	Pparg	CAP1
0.147493	0.5	Rsph1	CAP1
0.0551876	0.5	Slc40a1	CAP1
0.123457	0.5	Slc6a2	CAP1
0.110619	0.5	Tcf21	CAP1
0	0	Acan	CAP1
0	0	Ascl1	CAP1
0	0	Calca	CAP1
0	0	Ccdc67	CAP1
0	0	Ccl21a	CAP1
0	0	Ccr7	CAP1
0	0	Cd19	CAP1
0	0	Cd200r3	CAP1
0	0	Cd3e	CAP1
0	0	Cd4	CAP1
0	0	Cd40lg	CAP1
0	0	Cd5l	CAP1
0	0	Cd8a	CAP1
0	0	Cdc20b	CAP1
0	0	Cdhr3	CAP1
0	0	Cdon	CAP1
0	0	Cldn4	CAP1
0	0	Clec10a	CAP1
0	0	Cnn1	CAP1
0	0	Col1a1	CAP1
0	0	Col2a1	CAP1
0	0	Csf3r	CAP1
0	0	Cspg4	CAP1
0	0	Ctla4	CAP1
0	0	Des	CAP1
0	0	Dkk2	CAP1
0	0	Epcam	CAP1
0	0	F13a1	CAP1
0	0	Fcer1a	CAP1
0	0	Fcgr2b	CAP1
0	0	Fcgr3	CAP1
0	0	Fcnb	CAP1
0	0	Fgf18	CAP1
0	0	Folr2	CAP1
0	0	Foxj1	CAP1
0	0	Foxn4	CAP1
0	0	Foxp3	CAP1
0	0	Frem2	CAP1
0	0	Gp1bb	CAP1
0	0	Hhip	CAP1
0	0	Il2ra	CAP1
0	0	Itga2b	CAP1
0	0	Itga7	CAP1
0	0	Itgam	CAP1
0	0	Itgb3	CAP1
0	0	Klrc1	CAP1
0	0	Klrd1	CAP1
0	0	Krt5	CAP1
0	0	Lad1	CAP1
0	0	Lamp3	CAP1
0	0	Lgr6	CAP1
0	0	Lrrn4	CAP1
0	0	Marco	CAP1
0	0	Ms4a2	CAP1
0	0	Ms4a6d	CAP1
0	0	Nrxn1	CAP1
0	0	Ntrk3	CAP1
0	0	Pdgfrb	CAP1
0	0	Prox1	CAP1
0	0	Rtkn2	CAP1
0	0	Scara5	CAP1
0	0	Sema3b	CAP1
0	0	Siglec1	CAP1
0	0	Sox9	CAP1
0	0	Thy1	CAP1
0	0	Tpsab1	CAP1
0	0	Tpsb2	CAP1
0	0	Trp63	CAP1
0	0	Trpc6	CAP1
0	0	Upk3b	CAP1
0	0	Vcan	CAP1
0	0	Wnt2	CAP1
0	0	Wt1	CAP1
78.8803	96.5	Car4	CAP2
54.6295	89.5	Ednrb	CAP2
51.0483	89.5	Hpgd	CAP2
22.5035	75	Apln	CAP2
5.8742	34.5	Foxf1	CAP2
8.49154	23.5	Scgb1a1	CAP2
2.61267	20.5	Abcg1	CAP2
2.59384	12.5	Gpihbp1	CAP2
1.64858	11.5	Stab1	CAP2
1.42273	10	Ptprb	CAP2
1.33814	9.5	Dll4	CAP2
1.35377	9	Hapln1	CAP2
1.11691	9	Zbtb46	CAP2
0.842145	6.5	Ly6c2	CAP2
0.818075	6	Ephb4	CAP2
1.29263	6	Id2	CAP2
0.725069	5	Itga2	CAP2
0.75889	4.5	Hoxb5	CAP2
0.405826	3.5	Abca3	CAP2
0.40827	3.5	Runx1t1	CAP2
0.349003	3	Sox9	CAP2
0.22866	2.5	Top2a	CAP2
0.266149	2	Ackr3	CAP2
0.183317	2	Aplnr	CAP2
0.355708	1.5	Acta2	CAP2
0.291669	1.5	Col1a2	CAP2
0.165365	1	Gata3	CAP2
0.105401	1	Il7r	CAP2
0.0995779	1	Kit	CAP2
0.159161	1	Mki67	CAP2
0.184678	1	Ms4a1	CAP2
0.155025	1	Nrxn1	CAP2
0.121003	1	Rsph1	CAP2
0.121174	1	Sema3b	CAP2
0.0904159	0.5	Ccr7	CAP2
0.0636132	0.5	Cd8b1	CAP2
0.0583431	0.5	Clec9a	CAP2
0.065703	0.5	Col14a1	CAP2
0.0672948	0.5	F13a1	CAP2
0.114025	0.5	Fcer1a	CAP2
0.0527426	0.5	Flt3	CAP2
0.0875657	0.5	Gp1bb	CAP2
0.0846024	0.5	Itgb3	CAP2
0.0578035	0.5	Klrc1	CAP2
0.0570125	0.5	Mmrn1	CAP2
0.0570125	0.5	Ms4a2	CAP2
0.045208	0.5	Slc40a1	CAP2
0.0744048	0.5	Vcan	CAP2
0	0	Acan	CAP2
0	0	Ager	CAP2
0	0	Ascl1	CAP2
0	0	Bank1	CAP2
0	0	Bmx	CAP2
0	0	Calca	CAP2
0	0	Ccdc67	CAP2
0	0	Ccl21a	CAP2
0	0	Cd19	CAP2
0	0	Cd200r3	CAP2
0	0	Cd3e	CAP2
0	0	Cd4	CAP2
0	0	Cd40lg	CAP2
0	0	Cd5l	CAP2
0	0	Cd8a	CAP2
0	0	Cdc20b	CAP2
0	0	Cdhr3	CAP2
0	0	Cdhr4	CAP2
0	0	Cdon	CAP2
0	0	Cldn4	CAP2
0	0	Clec10a	CAP2
0	0	Cnn1	CAP2
0	0	Col1a1	CAP2
0	0	Col2a1	CAP2
0	0	Csf3r	CAP2
0	0	Cspg4	CAP2
0	0	Ctla4	CAP2
0	0	Cyp2f2	CAP2
0	0	Des	CAP2
0	0	Dkk2	CAP2
0	0	Epcam	CAP2
0	0	Fabp4	CAP2
0	0	Fcgr2b	CAP2
0	0	Fcgr3	CAP2
0	0	Fcnb	CAP2
0	0	Fgf18	CAP2
0	0	Folr2	CAP2
0	0	Foxj1	CAP2
0	0	Foxn4	CAP2
0	0	Foxp3	CAP2
0	0	Frem2	CAP2
0	0	Gja5	CAP2
0	0	Hhip	CAP2
0	0	Il1b	CAP2
0	0	Il2ra	CAP2
0	0	Itga2b	CAP2
0	0	Itga7	CAP2
0	0	Itgam	CAP2
0	0	Kcnj15	CAP2
0	0	Klrd1	CAP2
0	0	Krt5	CAP2
0	0	Lad1	CAP2
0	0	Lamp3	CAP2
0	0	Lef1	CAP2
0	0	Lgr6	CAP2
0	0	Lrrn4	CAP2
0	0	Ly6g	CAP2
0	0	Marco	CAP2
0	0	Mfap4	CAP2
0	0	Mfap5	CAP2
0	0	Ms4a6d	CAP2
0	0	Nkg7	CAP2
0	0	Nrp2	CAP2
0	0	Ntrk3	CAP2
0	0	Pdgfra	CAP2
0	0	Pdgfrb	CAP2
0	0	Pparg	CAP2
0	0	Prox1	CAP2
0	0	Rtkn2	CAP2
0	0	Scara5	CAP2
0	0	Siglec1	CAP2
0	0	Slc6a2	CAP2
0	0	Snai2	CAP2
0	0	Tcf21	CAP2
0	0	Thy1	CAP2
0	0	Tpsab1	CAP2
0	0	Tpsb2	CAP2
0	0	Trp63	CAP2
0	0	Trpc6	CAP2
0	0	Upk3b	CAP2
0	0	Wnt2	CAP2
0	0	Wt1	CAP2
19.9957	81	Lef1	CD4 T
12.2012	65	Cd3e	CD4 T
8.53325	59.5	Cd4	CD4 T
9.88354	49.5	Ccr7	CD4 T
4.6394	38.5	Cd40lg	CD4 T
6.35116	33.5	Il7r	CD4 T
4.57259	33	Thy1	CD4 T
11.751	26	Scgb1a1	CD4 T
1.64636	9.5	Id2	CD4 T
4.01209	9.5	Top2a	CD4 T
1.10545	9	Gata3	CD4 T
0.741832	7.5	Abcg1	CD4 T
2.57476	7.5	Mki67	CD4 T
1.04523	6.5	Itgb3	CD4 T
0.89798	4.5	Cd8b1	CD4 T
0.43635	4.5	Itgam	CD4 T
0.437258	4.5	Ly6c2	CD4 T
0.481632	4	Col1a2	CD4 T
0.519454	3.5	Acta2	CD4 T
0.60667	3.5	Hpgd	CD4 T
0.430676	3	Nkg7	CD4 T
0.345513	2.5	Ctla4	CD4 T
0.499413	2.5	Gpihbp1	CD4 T
0.29156	2.5	Ptprb	CD4 T
0.143773	2	Col1a1	CD4 T
0.507027	2	Ms4a1	CD4 T
0.091512	1.5	Cdon	CD4 T
0.194401	1.5	Col14a1	CD4 T
0.0757954	1.5	Epcam	CD4 T
0.180657	1.5	Kit	CD4 T
0.169921	1.5	Ms4a6d	CD4 T
0.10361	1	Abca3	CD4 T
0.0973458	1	Ager	CD4 T
0.0242652	1	Apln	CD4 T
0.171565	1	Cd8a	CD4 T
0.0983728	1	Fcgr3	CD4 T
0.0827651	1	Flt3	CD4 T
0.0592869	1	Il1b	CD4 T
0.0696349	1	Itga2	CD4 T
0.0540914	1	Itga7	CD4 T
0.0377845	1	Klrd1	CD4 T
0.0837498	1	Mfap4	CD4 T
0.121804	1	Nrp2	CD4 T
0.0609664	1	Rtkn2	CD4 T
0.0577528	1	Runx1t1	CD4 T
0.035461	0.5	Bank1	CD4 T
0.00912742	0.5	Car4	CD4 T
0.0711238	0.5	Cspg4	CD4 T
0.0615764	0.5	Cyp2f2	CD4 T
0.0302755	0.5	Ednrb	CD4 T
0.0427716	0.5	Foxj1	CD4 T
0.0173671	0.5	Il2ra	CD4 T
0.0213584	0.5	Lamp3	CD4 T
0.0385802	0.5	Mfap5	CD4 T
0.0572082	0.5	Sema3b	CD4 T
0.0575374	0.5	Vcan	CD4 T
0	0	Acan	CD4 T
0	0	Ackr3	CD4 T
0	0	Aplnr	CD4 T
0	0	Ascl1	CD4 T
0	0	Bmx	CD4 T
0	0	Calca	CD4 T
0	0	Ccdc67	CD4 T
0	0	Ccl21a	CD4 T
0	0	Cd19	CD4 T
0	0	Cd200r3	CD4 T
0	0	Cd5l	CD4 T
0	0	Cdc20b	CD4 T
0	0	Cdhr3	CD4 T
0	0	Cdhr4	CD4 T
0	0	Cldn4	CD4 T
0	0	Clec10a	CD4 T
0	0	Clec9a	CD4 T
0	0	Cnn1	CD4 T
0	0	Col2a1	CD4 T
0	0	Csf3r	CD4 T
0	0	Des	CD4 T
0	0	Dkk2	CD4 T
0	0	Dll4	CD4 T
0	0	Ephb4	CD4 T
0	0	F13a1	CD4 T
0	0	Fabp4	CD4 T
0	0	Fcer1a	CD4 T
0	0	Fcgr2b	CD4 T
0	0	Fcnb	CD4 T
0	0	Fgf18	CD4 T
0	0	Folr2	CD4 T
0	0	Foxf1	CD4 T
0	0	Foxn4	CD4 T
0	0	Foxp3	CD4 T
0	0	Frem2	CD4 T
0	0	Gja5	CD4 T
0	0	Gp1bb	CD4 T
0	0	Hapln1	CD4 T
0	0	Hhip	CD4 T
0	0	Hoxb5	CD4 T
0	0	Itga2b	CD4 T
0	0	Kcnj15	CD4 T
0	0	Klrc1	CD4 T
0	0	Krt5	CD4 T
0	0	Lad1	CD4 T
0	0	Lgr6	CD4 T
0	0	Lrrn4	CD4 T
0	0	Ly6g	CD4 T
0	0	Marco	CD4 T
0	0	Mmrn1	CD4 T
0	0	Ms4a2	CD4 T
0	0	Nrxn1	CD4 T
0	0	Ntrk3	CD4 T
0	0	Pdgfra	CD4 T
0	0	Pdgfrb	CD4 T
0	0	Pparg	CD4 T
0	0	Prox1	CD4 T
0	0	Rsph1	CD4 T
0	0	Scara5	CD4 T
0	0	Siglec1	CD4 T
0	0	Slc40a1	CD4 T
0	0	Slc6a2	CD4 T
0	0	Snai2	CD4 T
0	0	Sox9	CD4 T
0	0	Stab1	CD4 T
0	0	Tcf21	CD4 T
0	0	Tpsab1	CD4 T
0	0	Tpsb2	CD4 T
0	0	Trp63	CD4 T
0	0	Trpc6	CD4 T
0	0	Upk3b	CD4 T
0	0	Wnt2	CD4 T
0	0	Wt1	CD4 T
0	0	Zbtb46	CD4 T
30.5345	96	Cd8b1	CD8 T
13.2024	79.5	Cd8a	CD8 T
12.3608	75	Cd3e	CD8 T
10.2541	57.5	Nkg7	CD8 T
7.36482	53	Thy1	CD8 T
5.86004	43	Ccr7	CD8 T
5.7043	39	Lef1	CD8 T
6.08537	36.5	Il7r	CD8 T
4.00709	29	Klrd1	CD8 T
5.16977	28.5	Ly6c2	CD8 T
10.0848	27	Scgb1a1	CD8 T
3.74574	16.5	Top2a	CD8 T
1.11224	11	Id2	CD8 T
0.946802	8.5	Abcg1	CD8 T
1.97475	8	Mki67	CD8 T
0.477722	4.5	Gata3	CD8 T
0.429245	3.5	Fcgr3	CD8 T
0.320066	3.5	Hpgd	CD8 T
0.534826	3	Col1a2	CD8 T
0.101127	2	Cd4	CD8 T
0.336249	2	Gpihbp1	CD8 T
0.193058	2	Mfap4	CD8 T
0.179952	2	Ms4a6d	CD8 T
0.226696	2	Ptprb	CD8 T
0.0891423	1.5	Bank1	CD8 T
0.128564	1.5	Itgam	CD8 T
0.230528	1.5	Itgb3	CD8 T
0.0885017	1.5	Nrp2	CD8 T
0.126668	1	Abca3	CD8 T
0.153509	1	Ager	CD8 T
0.15749	1	Apln	CD8 T
0.0903541	1	Epcam	CD8 T
0.112859	1	Itga2	CD8 T
0.188124	1	Itga7	CD8 T
0.0418165	1	Kit	CD8 T
0.141266	1	Ms4a1	CD8 T
0.0587714	1	Ntrk3	CD8 T
0.0992833	1	Rtkn2	CD8 T
0.036075	0.5	Acta2	CD8 T
0.036075	0.5	Aplnr	CD8 T
0.0789889	0.5	Cdhr4	CD8 T
0.070028	0.5	Cldn4	CD8 T
0.0359971	0.5	Cnn1	CD8 T
0.0474383	0.5	Col14a1	CD8 T
0.0595238	0.5	Col1a1	CD8 T
0.0200562	0.5	Cspg4	CD8 T
0.0821018	0.5	Ctla4	CD8 T
0.0672043	0.5	Cyp2f2	CD8 T
0.0316656	0.5	Ednrb	CD8 T
0.0319285	0.5	F13a1	CD8 T
0.204918	0.5	Fabp4	CD8 T
0.0597372	0.5	Fcgr2b	CD8 T
0.0241546	0.5	Foxf1	CD8 T
0.0443656	0.5	Foxp3	CD8 T
0.0869565	0.5	Il1b	CD8 T
0.0770416	0.5	Klrc1	CD8 T
0.0723589	0.5	Lamp3	CD8 T
0.0541126	0.5	Sox9	CD8 T
0.139276	0.5	Stab1	CD8 T
0	0	Acan	CD8 T
0	0	Ackr3	CD8 T
0	0	Ascl1	CD8 T
0	0	Bmx	CD8 T
0	0	Calca	CD8 T
0	0	Car4	CD8 T
0	0	Ccdc67	CD8 T
0	0	Ccl21a	CD8 T
0	0	Cd19	CD8 T
0	0	Cd200r3	CD8 T
0	0	Cd40lg	CD8 T
0	0	Cd5l	CD8 T
0	0	Cdc20b	CD8 T
0	0	Cdhr3	CD8 T
0	0	Cdon	CD8 T
0	0	Clec10a	CD8 T
0	0	Clec9a	CD8 T
0	0	Col2a1	CD8 T
0	0	Csf3r	CD8 T
0	0	Des	CD8 T
0	0	Dkk2	CD8 T
0	0	Dll4	CD8 T
0	0	Ephb4	CD8 T
0	0	Fcer1a	CD8 T
0	0	Fcnb	CD8 T
0	0	Fgf18	CD8 T
0	0	Flt3	CD8 T
0	0	Folr2	CD8 T
0	0	Foxj1	CD8 T
0	0	Foxn4	CD8 T
0	0	Frem2	CD8 T
0	0	Gja5	CD8 T
0	0	Gp1bb	CD8 T
0	0	Hapln1	CD8 T
0	0	Hhip	CD8 T
0	0	Hoxb5	CD8 T
0	0	Il2ra	CD8 T
0	0	Itga2b	CD8 T
0	0	Kcnj15	CD8 T
0	0	Krt5	CD8 T
0	0	Lad1	CD8 T
0	0	Lgr6	CD8 T
0	0	Lrrn4	CD8 T
0	0	Ly6g	CD8 T
0	0	Marco	CD8 T
0	0	Mfap5	CD8 T
0	0	Mmrn1	CD8 T
0	0	Ms4a2	CD8 T
0	0	Nrxn1	CD8 T
0	0	Pdgfra	CD8 T
0	0	Pdgfrb	CD8 T
0	0	Pparg	CD8 T
0	0	Prox1	CD8 T
0	0	Rsph1	CD8 T
0	0	Runx1t1	CD8 T
0	0	Scara5	CD8 T
0	0	Sema3b	CD8 T
0	0	Siglec1	CD8 T
0	0	Slc40a1	CD8 T
0	0	Slc6a2	CD8 T
0	0	Snai2	CD8 T
0	0	Tcf21	CD8 T
0	0	Tpsab1	CD8 T
0	0	Tpsb2	CD8 T
0	0	Trp63	CD8 T
0	0	Trpc6	CD8 T
0	0	Upk3b	CD8 T
0	0	Vcan	CD8 T
0	0	Wnt2	CD8 T
0	0	Wt1	CD8 T
0	0	Zbtb46	CD8 T
8.88825	86.9565	Clec9a	cDC1
23.3468	86.9565	Id2	cDC1
6.43551	73.913	Flt3	cDC1
4.78298	60.8696	Zbtb46	cDC1
3.86784	21.7391	Mki67	cDC1
1.09192	17.3913	Col1a2	cDC1
9.2929	17.3913	Scgb1a1	cDC1
5.02444	17.3913	Top2a	cDC1
0.995156	13.0435	Abca3	cDC1
0.5813	8.69565	Ager	cDC1
0.679272	8.69565	Fcgr2b	cDC1
0.624741	8.69565	Hpgd	cDC1
0.536769	4.34783	Bank1	cDC1
0.399616	4.34783	Ccr7	cDC1
0.11352	4.34783	Clec10a	cDC1
0.153688	4.34783	Col1a1	cDC1
0.444109	4.34783	Dkk2	cDC1
0.758783	4.34783	Dll4	cDC1
0.758783	4.34783	Foxf1	cDC1
0.536769	4.34783	Gpihbp1	cDC1
0.0980786	4.34783	Il1b	cDC1
0.253149	4.34783	Kit	cDC1
0.451488	4.34783	Klrd1	cDC1
0.0980786	4.34783	Pparg	cDC1
0	0	Abcg1	cDC1
0	0	Acan	cDC1
0	0	Ackr3	cDC1
0	0	Acta2	cDC1
0	0	Apln	cDC1
0	0	Aplnr	cDC1
0	0	Ascl1	cDC1
0	0	Bmx	cDC1
0	0	Calca	cDC1
0	0	Car4	cDC1
0	0	Ccdc67	cDC1
0	0	Ccl21a	cDC1
0	0	Cd19	cDC1
0	0	Cd200r3	cDC1
0	0	Cd3e	cDC1
0	0	Cd4	cDC1
0	0	Cd40lg	cDC1
0	0	Cd5l	cDC1
0	0	Cd8a	cDC1
0	0	Cd8b1	cDC1
0	0	Cdc20b	cDC1
0	0	Cdhr3	cDC1
0	0	Cdhr4	cDC1
0	0	Cdon	cDC1
[truncated: 3,202 more rows]
