# Supplementary material for: Guided construction of single cell reference for human and mouse lung
Source: Nat Commun. 2023 Jul 29;14:4566. doi: 10.1038/s41467-023-40173-5 (PMC10387117; doi:10.1038/s41467-023-40173-5)
Supplement: Supplementary file 10 — Source Data [file 41467_2023_40173_MOESM10_ESM.zip › SourceData/Figure4.sourcedata.xlsx]

## Sheet: Panel B
FOXJ1 expression in the human lung CellRef Seed for Panel B.						Number of cells in each cell type
celltype	expression					Cell type	Number of cells
AEC	0					AEC	200
AEC	0					AF1	200
AEC	0					AF2	200
AEC	0					AM	200
AEC	0					ASMC	59
AEC	0					AT1	200
AEC	0					AT2	200
AEC	0					B	200
AEC	0					Basal	200
AEC	0					CAP1	200
AEC	0					CAP2	200
AEC	0					CD4 T	195
AEC	0					CD8 T	200
AEC	0					cDC1	51
AEC	0					cDC2	200
AEC	0					Chondrocyte	6
AEC	0					Ciliated	200
AEC	0					Deuterosomal	200
AEC	0					Goblet	200
AEC	0					ILC	14
AEC	0					IM	200
AEC	0					iMON	200
AEC	0					Ionocyte	150
AEC	0					LEC	200
AEC	0					maDC	34
AEC	0					Mast/Basophil	200
AEC	0					MEC	200
AEC	0					Mesothelial	59
AEC	0					Mucous	200
AEC	0					Neutrophil	172
AEC	0					NK	200
AEC	0					pDC	148
AEC	0					Pericyte	200
AEC	0					Plasma	200
AEC	0					Platelet	29
AEC	0					pMON	200
AEC	0					PNEC	200
AEC	0					RAS	200
AEC	0					SCMF	200
AEC	0					Secretory	200
AEC	0					Serous	200
AEC	0					SMG Basal/Duct	200
AEC	0					Suprabasal	200
AEC	0					SVEC	200
AEC	0					Treg	106
AEC	0					Tuft	57
AEC	0					VEC	200
AEC	0					VSMC	200
AEC	0
AEC	0
AEC	0
AEC	0
AEC	0
AEC	0
AEC	0
AEC	0
AEC	0
AEC	0
AEC	0
AEC	0
AEC	0
AEC	0
AEC	0
AEC	0
AEC	0
AEC	0
AEC	0
AEC	0
AEC	0
AEC	0
AEC	0
AEC	0
AEC	0
AEC	0
AEC	0
AEC	0
AEC	0
AEC	0
AEC	0
AEC	0
AEC	0
AEC	0
AEC	0
AEC	0
AEC	0
AEC	0
AEC	0
AEC	0
AEC	0
AEC	0
AEC	0
AEC	0
AEC	0
AEC	0
AEC	0
AEC	0
AEC	0
AEC	0
AEC	0
AEC	0
AEC	0
AEC	0
AEC	0
AEC	0
AEC	0
AEC	0
AEC	0
AEC	0
AEC	0
AEC	0
AEC	0
AEC	0
AEC	0
AEC	0
AEC	0
AEC	0
AEC	0
AEC	0
AEC	0
AEC	0
AEC	0
AEC	0
AEC	0
AEC	0
AEC	0
AEC	0
AEC	0
AEC	0
AEC	0
AEC	0
AEC	0
AEC	0
AEC	0
AEC	0
AEC	0
AEC	0
AEC	0
AEC	0
AEC	0
AEC	0
AEC	0
AEC	0
AEC	0
AEC	0
AEC	0
AEC	0
AEC	0
AEC	0
AEC	0
AEC	0
AEC	0
AEC	0
AEC	0
AEC	0
AEC	0
AEC	0
AEC	0
AEC	0
AEC	0
AEC	0
AEC	0
AEC	0
AEC	0
AEC	0
AEC	0
AEC	0
AEC	0
AEC	0
AEC	0
AEC	0
AEC	0
AEC	0
AEC	0
AEC	0
AEC	0
AEC	0
AEC	0
AEC	0
AEC	0
AEC	0
AEC	0
AEC	0
AEC	0
AEC	0
AEC	0
AEC	0
AEC	0
AEC	0
AEC	0
AEC	0
AEC	0
AEC	0
AEC	0
AEC	0
AEC	0
AEC	0
AEC	0
AEC	0
AEC	0
AEC	0
AF1	0
AF1	0
AF1	0
AF1	0
AF1	0
AF1	0
AF1	0
AF1	0
AF1	0
AF1	0
AF1	0
AF1	0
AF1	0
AF1	0
AF1	0
AF1	0
AF1	0
AF1	0
AF1	0
AF1	0
AF1	0
AF1	0
AF1	0
AF1	0
AF1	0
AF1	0
AF1	0
AF1	0
AF1	0
AF1	0
AF1	0
AF1	0
AF1	0
AF1	0
AF1	0
AF1	0
AF1	0
AF1	0
AF1	0
AF1	0
AF1	0
AF1	0
AF1	0
AF1	0
AF1	0
AF1	0
AF1	0
AF1	0
AF1	0
AF1	1.24023
AF1	0
AF1	0
AF1	0
AF1	0
AF1	0
AF1	0
AF1	0
AF1	0
AF1	0
AF1	0
AF1	0
AF1	0
AF1	0
AF1	0
AF1	0
AF1	0
AF1	0
AF1	0
AF1	0
AF1	0
AF1	0
AF1	0
AF1	0
AF1	0
AF1	0
AF1	0
AF1	0
AF1	0
AF1	0
AF1	0
AF1	0
AF1	0
AF1	0
AF1	0
AF1	0
AF1	0
AF1	0
AF1	0
AF1	0
AF1	0
AF1	0
AF1	0
AF1	0
AF1	0
AF1	0
AF1	0
AF1	0
AF1	0
AF1	0
AF1	0
AF1	0
AF1	0
AF1	0
AF1	0
AF1	0
AF1	0
AF1	0
AF1	0
AF1	0
AF1	0
AF1	0
AF1	0
AF1	0
AF1	0
AF1	0
AF1	0
AF1	0
AF1	0
AF1	0
AF1	0
AF1	0
AF1	0
AF1	0
AF1	0
AF1	0
AF1	0
AF1	0
AF1	0
AF1	0
AF1	0
AF1	0
AF1	0
AF1	0
AF1	0
AF1	0
AF1	0
AF1	0
AF1	0
AF1	0
AF1	0
AF1	0
AF1	0
AF1	0
AF1	0
AF1	0
AF1	0
AF1	0
AF1	0
AF1	0
AF1	0
AF1	0
AF1	0
AF1	0
AF1	0
AF1	0
AF1	0
AF1	0
AF1	0
AF1	0
AF1	0
AF1	0
AF1	0
AF1	0
AF1	0
AF1	0
AF1	0
AF1	0
AF1	0
AF1	0
AF1	0
AF1	0
AF1	0
AF1	0
AF1	0
AF1	0
AF1	0
AF1	0
AF1	0
AF1	0
AF1	0
AF1	0
AF1	0
AF1	0
AF1	0
AF1	0
AF1	0
AF1	0
AF1	0
AF1	0
AF1	0
AF1	0
AF1	0
AF1	0
AF1	0
AF1	0
AF1	0
AF1	0
AF1	0
AF1	0
AF1	0
AF2	0
AF2	0
AF2	0
AF2	0
AF2	0
AF2	0
AF2	0
AF2	0
AF2	0
AF2	0
AF2	0
AF2	0
AF2	0
AF2	0
AF2	0
AF2	0
AF2	0
AF2	0
AF2	0
AF2	0
AF2	0
AF2	0
AF2	0
AF2	0
AF2	0
AF2	0
AF2	0
AF2	0
AF2	0
AF2	0
AF2	0
AF2	0
AF2	0
AF2	0
AF2	0
AF2	0
AF2	0
AF2	0
AF2	0
AF2	0
AF2	0
AF2	0
AF2	0
AF2	0
AF2	0
AF2	0
AF2	0
AF2	0
AF2	0
AF2	0
AF2	0
AF2	0
AF2	0
AF2	0
AF2	0
AF2	0
AF2	0
AF2	0
AF2	0
AF2	0
AF2	0
AF2	0
AF2	0
AF2	0
AF2	0
AF2	0
AF2	0
AF2	0
AF2	0
AF2	0
AF2	0
AF2	0
AF2	0
AF2	0
AF2	0
AF2	0
AF2	0
AF2	0
AF2	0
AF2	0
AF2	0
AF2	0
AF2	0
AF2	0
AF2	0
AF2	0
AF2	0
AF2	0
AF2	0
AF2	0
AF2	0
AF2	0
AF2	0
AF2	0
AF2	0
AF2	0.744941
AF2	0
AF2	0
AF2	0
AF2	0
AF2	0
AF2	0
AF2	0
AF2	0
AF2	0
AF2	0
AF2	0
AF2	0
AF2	0
AF2	0
AF2	0
AF2	0
AF2	0
AF2	0
AF2	0.835882
AF2	0
AF2	0
AF2	0
AF2	0
AF2	0
AF2	0
AF2	0
AF2	0
AF2	0
AF2	0
AF2	0
AF2	0
AF2	0
AF2	0
AF2	0
AF2	0
AF2	0
AF2	0
AF2	0
AF2	0
AF2	0
AF2	0
AF2	0
AF2	0
AF2	0
AF2	0
AF2	0
AF2	0
AF2	0
AF2	0
AF2	0
AF2	0
AF2	0
AF2	0
AF2	0
AF2	0
AF2	0
AF2	0
AF2	0
AF2	0
AF2	0
AF2	0
AF2	0
AF2	0
AF2	0
AF2	0
AF2	0
AF2	0
AF2	0
AF2	0
AF2	0
AF2	0
AF2	0
AF2	0
AF2	0
AF2	0
AF2	0
AF2	0
AF2	0
AF2	0
AF2	0
AF2	0
AF2	0
AF2	0
AF2	0
AF2	0
AF2	0
AF2	0
AF2	0
AF2	0
AF2	0
AF2	0
AF2	0
AF2	0
AF2	0
AF2	0
AF2	0
AF2	0
AF2	0
AF2	0
AF2	0
AF2	0
AF2	0
AF2	0
AF2	0
AM	0
AM	0
AM	0
AM	0
AM	0
AM	0
AM	0
AM	0
AM	0
AM	0
AM	0
AM	0
AM	0
AM	0
AM	0
AM	0
AM	0
AM	0
AM	0
AM	0
AM	0
AM	0
AM	0
AM	0
AM	0
AM	0
AM	0
AM	0
AM	0
AM	0
AM	0
AM	0
AM	0
AM	0
AM	0
AM	0
AM	0
AM	0
AM	0
AM	0
AM	0
AM	0
AM	0
AM	0
AM	0
AM	0
AM	0
AM	0
AM	0
AM	0
AM	0
AM	0
AM	0
AM	0
AM	0
AM	0
AM	0
AM	0
AM	0
AM	0
AM	0
AM	0
AM	0
AM	0
AM	0
AM	0
AM	0
AM	0
AM	0
AM	0
AM	0
AM	0
AM	0
AM	0
AM	0
AM	0
AM	0
AM	0
AM	0
AM	0
AM	0
AM	0
AM	0
AM	0
AM	0
AM	0
AM	0
AM	0
AM	0
AM	0
AM	0
AM	0
AM	0
AM	0
AM	0
AM	0
AM	0
AM	0
AM	0
AM	0
AM	0
AM	0
AM	0
AM	0
AM	0
AM	0
AM	0
AM	0
AM	0
AM	0
AM	0
AM	0
AM	0
AM	0
AM	0
AM	0
AM	0
AM	0
AM	0
AM	0
AM	0
AM	0
AM	0
AM	0
AM	0
AM	0
AM	0
AM	0
AM	0
AM	0
AM	0
AM	0
AM	0
AM	0
AM	0
AM	0
AM	0
AM	0
AM	0
AM	0
AM	0
AM	0
AM	0
AM	0
AM	0
AM	0
AM	0
AM	0
AM	0
AM	0
AM	0
AM	0
AM	0
AM	0
AM	0
AM	0
AM	0
AM	0
AM	0
AM	0
AM	0
AM	0
AM	0
AM	0
AM	0
AM	0
AM	0
AM	0
AM	0
AM	0
AM	0
AM	0
AM	0
AM	0
AM	0
AM	0
AM	0
AM	0
AM	0
AM	0
AM	0
AM	0
AM	0
AM	0
AM	0
AM	0
AM	0
AM	0
AM	0
AM	0
AM	0
AM	0
AM	0
AM	0
AM	0
AM	0
AM	0
AM	0
AM	0
AM	0
ASMC	0
ASMC	0
ASMC	0
ASMC	0
ASMC	0
ASMC	0
ASMC	0
ASMC	0
ASMC	0
ASMC	0
ASMC	0
ASMC	0
ASMC	0
ASMC	0
ASMC	0
ASMC	0
ASMC	0
ASMC	0
ASMC	0
ASMC	0
ASMC	0
ASMC	0
ASMC	0
ASMC	0
ASMC	0
ASMC	0
ASMC	0
ASMC	0
ASMC	0
ASMC	0
ASMC	0
ASMC	0
ASMC	0
ASMC	0
ASMC	0
ASMC	0
ASMC	0
ASMC	0
ASMC	0
ASMC	0
ASMC	0
ASMC	0
ASMC	0
ASMC	0
ASMC	0
ASMC	0
ASMC	0
ASMC	0
ASMC	0
ASMC	0
ASMC	0
ASMC	0
ASMC	0
ASMC	0
ASMC	0
ASMC	0
ASMC	0
ASMC	0
ASMC	0
AT1	0
AT1	0
AT1	0
AT1	0
AT1	0
AT1	0
AT1	0
AT1	0
AT1	0
AT1	0
AT1	0
AT1	0
AT1	0
AT1	1.26249
AT1	0
AT1	0
AT1	0
AT1	0
AT1	0
AT1	0
AT1	0
AT1	0
AT1	0
AT1	0
AT1	0
AT1	0
AT1	0
AT1	0
AT1	0
AT1	0
AT1	0
AT1	0
AT1	0
AT1	0
AT1	0
AT1	0
AT1	0
AT1	0
AT1	0
AT1	0
AT1	0
AT1	0
AT1	0
AT1	0
AT1	0
AT1	0
AT1	0
AT1	0
AT1	0
AT1	0
AT1	0
AT1	0
AT1	0
AT1	0
AT1	0
AT1	0
AT1	0
AT1	0
AT1	0
AT1	0
AT1	0
AT1	0
AT1	0
AT1	0
AT1	0
AT1	0
AT1	0
AT1	0
AT1	0
AT1	0
AT1	0
AT1	0
AT1	0
AT1	1.08183
AT1	0
AT1	0
AT1	0
AT1	0
AT1	0
AT1	0
AT1	0
AT1	0
AT1	0
AT1	0
AT1	0
AT1	0
AT1	0
AT1	0
AT1	0
AT1	0
AT1	0
AT1	1.44146
AT1	0
AT1	0
AT1	0
AT1	0
AT1	0
AT1	0
AT1	0
AT1	0
AT1	0
AT1	0
AT1	0
AT1	0
AT1	0
AT1	0
AT1	0
AT1	0
AT1	0
AT1	0
AT1	0
AT1	0
AT1	0
AT1	0
AT1	0
AT1	0
AT1	0
AT1	0
AT1	0
AT1	0
AT1	0
AT1	0
AT1	0
AT1	0
AT1	0
AT1	0
AT1	0
AT1	0
AT1	0
AT1	0
AT1	0
AT1	0
AT1	0
AT1	0
AT1	0
AT1	0
AT1	0
AT1	0
AT1	0
AT1	0
AT1	0
AT1	0
AT1	0
AT1	0
AT1	0
AT1	0
AT1	0
AT1	0
AT1	0
AT1	0
AT1	0
AT1	0
AT1	0
AT1	0
AT1	0
AT1	0
AT1	0
AT1	0
AT1	0
AT1	0
AT1	0
AT1	0
AT1	0
AT1	0
AT1	0
AT1	0
AT1	0
AT1	1.0003
AT1	0
AT1	0
AT1	0
AT1	0
AT1	0
AT1	0
AT1	0
AT1	0
AT1	0
AT1	0
AT1	0
AT1	0
AT1	0
AT1	0
AT1	0
AT1	0
AT1	0
AT1	0
AT1	0
AT1	0
AT1	0
AT1	0
AT1	0
AT1	0
AT1	0
AT1	0
AT1	0
AT1	0
AT1	0
AT1	0
AT1	0
AT1	0
AT2	0
AT2	0
AT2	0
AT2	0
AT2	0
AT2	0
AT2	0
AT2	0
AT2	0
AT2	0
AT2	0
AT2	0
AT2	0
AT2	0
AT2	0
AT2	0
AT2	0
AT2	0
AT2	0
AT2	0
AT2	0
AT2	0
AT2	0
AT2	0
AT2	0
AT2	0
AT2	0
AT2	0
AT2	1.26797
AT2	0
AT2	0
AT2	0
AT2	0
AT2	0
AT2	0
AT2	0
AT2	0
AT2	0
AT2	0
AT2	0
AT2	0
AT2	0
AT2	0
AT2	0
AT2	0
AT2	0
AT2	0
AT2	0
AT2	0
AT2	0
AT2	0
AT2	0
AT2	0
AT2	0
AT2	0
AT2	0
AT2	0
AT2	0
AT2	0
AT2	0
AT2	0
AT2	0
AT2	0
AT2	0
AT2	0
AT2	0
AT2	0
AT2	0
AT2	0
AT2	0
AT2	0
AT2	0
AT2	0
AT2	0
AT2	0
AT2	0
AT2	0
AT2	0
AT2	0
AT2	0
AT2	0
AT2	0
AT2	0
AT2	0
AT2	0
AT2	0
AT2	0
AT2	0
AT2	0
AT2	0
AT2	0
AT2	0
AT2	0
AT2	0
AT2	0
AT2	0
AT2	0
AT2	0
AT2	0
AT2	0
AT2	0
AT2	0
AT2	0
AT2	0
AT2	0
AT2	0
AT2	0
AT2	0
AT2	0
AT2	0
AT2	0
AT2	0
AT2	0
AT2	0
AT2	0
AT2	0
AT2	0
AT2	0
AT2	0
AT2	0
AT2	0
AT2	0
AT2	0
AT2	0
AT2	0
AT2	0
AT2	0
AT2	0
AT2	0
AT2	0
AT2	0
AT2	0
AT2	0
AT2	0
AT2	0
AT2	0
AT2	0
AT2	0
AT2	0
AT2	0
AT2	0
AT2	0
AT2	0
AT2	0
AT2	0
AT2	0
AT2	0
AT2	0
AT2	0
AT2	0
AT2	0
AT2	0
AT2	0
AT2	0
AT2	0
AT2	0
AT2	0
AT2	0
AT2	0
AT2	0
AT2	0
AT2	0
AT2	0
AT2	0
AT2	0
AT2	0
AT2	0
AT2	0
AT2	0
AT2	0
AT2	0
AT2	0
AT2	0
AT2	0
AT2	0
AT2	0
AT2	0
AT2	0
AT2	0
AT2	0
AT2	0
AT2	0
AT2	0
AT2	0
AT2	0
AT2	0
AT2	0
AT2	0
AT2	0
AT2	0
AT2	0
AT2	0
AT2	0
AT2	0
AT2	0
AT2	0
AT2	0
AT2	0
AT2	0
AT2	0
B	0
B	0
B	0
B	0
B	0
B	0
B	0
B	0
B	0
B	0
B	0
B	0
B	0
B	0
B	0
B	0
B	0
B	0
B	0
B	0
B	1.3717
B	0
B	0
B	0
B	0
B	0
B	0
B	0
B	0
B	0
B	0
B	0
B	0
B	0
B	0
B	0
B	0
B	0
B	0
B	0
B	0
B	0
B	0
B	0
B	0
B	0
B	0
B	0
B	0
B	0
B	0
B	0
B	0
B	0
B	0
B	0
B	0
B	0
B	0
B	0
B	0
B	0
B	0
B	0
B	0
B	0
B	0
B	0
B	0
B	0
B	0
B	0
B	0
B	0
B	0
B	0
B	0
B	0
B	0
B	0
B	0
B	0
B	0
B	0
B	0
B	0
B	0
B	0
B	0
B	0
B	0
B	0
B	0
B	0
B	0
B	0
B	0
B	0
B	0
B	0
B	0
B	0
B	0
B	0
B	0
B	0
B	0
B	0
B	0
B	0
B	0
B	0
B	0
B	0
B	0
B	0
B	0
B	0
B	0
B	0
B	0
B	0
B	0
B	0
B	0
B	0
B	0
B	0
B	0
B	0
B	0
B	0
B	0
B	0
B	0
B	0
B	0
B	0
B	0
B	0
B	0
B	0
B	0
B	0
B	0
B	0
B	0
B	0
B	0
B	0
B	0
B	0
B	0
B	0
B	0
B	0
B	0
B	0
B	0
B	0
B	0
B	0
B	0
B	0
B	0
B	0
B	0
B	0
B	0
B	0
B	0
B	0
B	0
B	0
B	0
B	0
B	0
B	0
B	0
B	0
B	0
B	0
B	0
B	0
B	0
B	0
B	0
B	0
B	0
B	0
B	0
B	0
B	0
B	0
B	0
B	0
B	0
B	0
B	0
B	0
Basal	0
Basal	0
Basal	0
Basal	0
Basal	0
Basal	0
Basal	0
Basal	0
Basal	0
Basal	0
Basal	0
Basal	0
Basal	0
Basal	0
Basal	0
Basal	0
Basal	0
Basal	0
Basal	0
Basal	0
Basal	0
Basal	0
Basal	0
Basal	0
Basal	0
Basal	0
Basal	0
Basal	0
Basal	0
Basal	0
Basal	0
Basal	0
Basal	0
Basal	0
Basal	0
Basal	0
Basal	0
Basal	0
Basal	0
Basal	0
Basal	0
Basal	0
Basal	0
Basal	0
Basal	0
Basal	0
Basal	0
Basal	0
Basal	0
Basal	0
Basal	0
Basal	0
Basal	0
Basal	0
Basal	0
Basal	0
Basal	0
Basal	0
Basal	0
Basal	0
Basal	0
Basal	0
Basal	0
Basal	0
Basal	0
Basal	0
Basal	0
Basal	0
Basal	0
Basal	0
Basal	0
Basal	0
Basal	0
Basal	0
Basal	0
Basal	0
Basal	0
Basal	0
Basal	0
Basal	0
Basal	0
Basal	0
Basal	0
Basal	0
Basal	0
Basal	0
Basal	0
Basal	0
Basal	0
Basal	0
Basal	0
Basal	0
Basal	0
Basal	0
Basal	0
Basal	0
Basal	0
Basal	0
Basal	0
Basal	0
Basal	0
Basal	0
Basal	0
Basal	0
Basal	0
Basal	0
Basal	0
Basal	0
Basal	0
Basal	0
Basal	0
Basal	0
Basal	0
Basal	0
Basal	0
Basal	0
Basal	0
Basal	0
Basal	0
Basal	0
Basal	0
Basal	0
Basal	0
Basal	0
Basal	0
Basal	0
Basal	0.657282
Basal	0
Basal	0
Basal	0
Basal	0
Basal	0
Basal	0
Basal	0
Basal	0
Basal	0
Basal	0
Basal	0
Basal	0
Basal	0
Basal	0
Basal	0
Basal	0
Basal	0
Basal	0
Basal	0
Basal	1.51843
Basal	0
Basal	0
Basal	0
Basal	0
Basal	0
Basal	0
Basal	0
Basal	0
Basal	0
Basal	0
Basal	0
Basal	0
Basal	0
Basal	0
Basal	0
Basal	0
Basal	0
Basal	0
Basal	0
Basal	0
Basal	0
Basal	0
Basal	0
Basal	0
Basal	0
Basal	0
Basal	0
Basal	0
Basal	0
Basal	0
Basal	0
Basal	0
Basal	0
Basal	0
Basal	0
Basal	0
Basal	0
Basal	0
Basal	0
Basal	0
Basal	0
Basal	0
Basal	0
Basal	0
Basal	0
Basal	0
Basal	0
Basal	0
Basal	0
Basal	0
Basal	0
Basal	0
Basal	0
CAP1	0
CAP1	0
CAP1	0
CAP1	0
CAP1	0
CAP1	0
CAP1	0
CAP1	0
CAP1	0
CAP1	0
CAP1	0
CAP1	0
CAP1	0
CAP1	0
CAP1	0
CAP1	0
CAP1	0
CAP1	0
CAP1	0
CAP1	0
CAP1	0
CAP1	0
CAP1	0
CAP1	0
CAP1	0
CAP1	0
CAP1	0
CAP1	0
CAP1	0
CAP1	0
CAP1	0
CAP1	0
CAP1	0
CAP1	0
CAP1	0
CAP1	0
CAP1	0
CAP1	0
CAP1	0
CAP1	0
CAP1	0
CAP1	0
CAP1	0
CAP1	0
CAP1	0
CAP1	0
CAP1	0
CAP1	0
CAP1	0
CAP1	0
CAP1	0
CAP1	0
CAP1	0
CAP1	0
CAP1	0
CAP1	0
CAP1	0
CAP1	0
CAP1	0
CAP1	0
CAP1	0
CAP1	0
CAP1	0
CAP1	0
CAP1	0
CAP1	0
CAP1	0
CAP1	0
CAP1	0
CAP1	0
CAP1	0
CAP1	0
CAP1	0
CAP1	0
CAP1	0
CAP1	0
CAP1	0
CAP1	0
CAP1	0
CAP1	0
CAP1	0
CAP1	0
CAP1	0
CAP1	0
CAP1	0
CAP1	0
CAP1	0
CAP1	0
CAP1	0
CAP1	0
CAP1	0
CAP1	0
CAP1	0
CAP1	0
CAP1	0
CAP1	0
CAP1	0
CAP1	0
CAP1	0
CAP1	0
CAP1	0
CAP1	0
CAP1	0
CAP1	0
CAP1	0
CAP1	0
CAP1	0
CAP1	0
CAP1	0
CAP1	0
CAP1	0
CAP1	0
CAP1	0
CAP1	0
CAP1	0
CAP1	0
CAP1	0
CAP1	0
CAP1	0
CAP1	0
CAP1	0
CAP1	0
CAP1	0
CAP1	0
CAP1	0
CAP1	0
CAP1	0
CAP1	0
CAP1	0
CAP1	0
CAP1	0
CAP1	0
CAP1	0
CAP1	0
CAP1	0
CAP1	0
CAP1	0
CAP1	0
CAP1	0
CAP1	0
CAP1	0
CAP1	0
CAP1	0
CAP1	0
CAP1	0
CAP1	0
CAP1	0
CAP1	0
CAP1	0
CAP1	0
CAP1	0
CAP1	0
CAP1	0
CAP1	0
CAP1	0
CAP1	0
CAP1	0
CAP1	0
CAP1	0
CAP1	0
CAP1	0
CAP1	0
CAP1	0
CAP1	0
CAP1	0
CAP1	0
CAP1	0
CAP1	0
CAP1	0
CAP1	0
CAP1	0
CAP1	0
CAP1	0
CAP1	0
CAP1	0
CAP1	0
CAP1	0
CAP1	0
CAP1	0
CAP1	0
CAP1	0
CAP1	0
CAP1	0
CAP1	0
CAP1	0
CAP1	0
CAP1	0
CAP1	0
CAP1	0
CAP1	0
CAP1	0
CAP1	0
CAP1	0
CAP1	0
CAP1	0
CAP1	0
CAP1	0
CAP1	0
CAP1	0
CAP1	0
CAP2	0
CAP2	0
CAP2	0
CAP2	0
CAP2	0
CAP2	0
CAP2	0
CAP2	0
CAP2	0
CAP2	0
CAP2	0
CAP2	0
CAP2	0
CAP2	0
CAP2	0
CAP2	0
CAP2	0
CAP2	0
CAP2	0
CAP2	0
CAP2	0
CAP2	0
CAP2	0
CAP2	0
CAP2	0
CAP2	0
CAP2	0
CAP2	0
CAP2	0
CAP2	0
CAP2	0
CAP2	0
CAP2	0
CAP2	0
CAP2	0
CAP2	0
CAP2	0
CAP2	0
CAP2	0
CAP2	0
CAP2	0
CAP2	0
CAP2	0
CAP2	0
CAP2	0
CAP2	0
CAP2	0
CAP2	0
CAP2	0
CAP2	0
CAP2	0
CAP2	0
CAP2	0
CAP2	0
CAP2	0
CAP2	0
CAP2	0
CAP2	0
CAP2	0
CAP2	0
CAP2	0
CAP2	0
CAP2	0
CAP2	0
CAP2	0
CAP2	0
CAP2	0
CAP2	0
CAP2	0
CAP2	0
CAP2	0
CAP2	0
CAP2	0
CAP2	0
CAP2	0
CAP2	0
CAP2	0
CAP2	0
CAP2	0
CAP2	0
CAP2	0
CAP2	0
CAP2	0
CAP2	0
CAP2	0
CAP2	0
CAP2	0
CAP2	0
CAP2	0
CAP2	0
CAP2	0
CAP2	0
CAP2	0
CAP2	0
CAP2	0
CAP2	0
CAP2	0
CAP2	0
CAP2	0
CAP2	0
CAP2	0
CAP2	0
CAP2	0
CAP2	0
CAP2	0
CAP2	0
CAP2	0
CAP2	0
CAP2	0
CAP2	1.30064
CAP2	0
CAP2	0
CAP2	0
CAP2	0
CAP2	0
CAP2	0
CAP2	0
CAP2	0
CAP2	0
CAP2	0
CAP2	0
CAP2	0
CAP2	0
CAP2	0
CAP2	0
CAP2	0
CAP2	0
CAP2	0
CAP2	0
CAP2	0
CAP2	0
CAP2	0
CAP2	0
CAP2	0
CAP2	0
CAP2	0
CAP2	0
CAP2	0
CAP2	0
[truncated: 6,082 more rows]
