# Supplementary material for: Guided construction of single cell reference for human and mouse lung
Source: Nat Commun. 2023 Jul 29;14:4566. doi: 10.1038/s41467-023-40173-5 (PMC10387117; doi:10.1038/s41467-023-40173-5)
Supplement: Supplementary file 10 — Source Data [file 41467_2023_40173_MOESM10_ESM.zip › SourceData/Figure5.sourcedata.xlsx]

## Sheet: Panel C
Source data for the line plot in Figure5C
Threshold of prediction score	Consistency	DataID
0	0.850353	GSM5388411
0.1	0.850353	GSM5388411
0.2	0.850353	GSM5388411
0.3	0.851327	GSM5388411
0.4	0.854528	GSM5388411
0.5	0.870576	GSM5388411
0.6	0.90728	GSM5388411
0.7	0.930712	GSM5388411
0.8	0.950706	GSM5388411
0.9	0.967256	GSM5388411
1	0.992233	GSM5388411
0	0.86565	GSM5388412
0.1	0.86565	GSM5388412
0.2	0.865754	GSM5388412
0.3	0.866659	GSM5388412
0.4	0.873905	GSM5388412
0.5	0.883029	GSM5388412
0.6	0.90591	GSM5388412
0.7	0.925858	GSM5388412
0.8	0.939151	GSM5388412
0.9	0.95318	GSM5388412
1	0.974939	GSM5388412
0	0.783704	GSM5388413
0.1	0.783704	GSM5388413
0.2	0.783704	GSM5388413
0.3	0.784003	GSM5388413
0.4	0.790109	GSM5388413
0.5	0.808125	GSM5388413
0.6	0.844807	GSM5388413
0.7	0.873193	GSM5388413
0.8	0.901278	GSM5388413
0.9	0.952585	GSM5388413
1	0.997534	GSM5388413
0	0.799308	GSM4504966
0.1	0.799308	GSM4504966
0.2	0.799308	GSM4504966
0.3	0.800765	GSM4504966
0.4	0.810501	GSM4504966
0.5	0.828516	GSM4504966
0.6	0.85417	GSM4504966
0.7	0.878197	GSM4504966
0.8	0.89797	GSM4504966
0.9	0.915971	GSM4504966
1	0.957611	GSM4504966
0	0.825563	GSM4504967
0.1	0.825563	GSM4504967
0.2	0.825973	GSM4504967
0.3	0.826731	GSM4504967
0.4	0.830634	GSM4504967
0.5	0.841528	GSM4504967
0.6	0.865523	GSM4504967
0.7	0.887397	GSM4504967
0.8	0.908293	GSM4504967
0.9	0.928374	GSM4504967
1	0.961947	GSM4504967
0	0.644182	GSM4035472
0.1	0.644182	GSM4035472
0.2	0.644182	GSM4035472
0.3	0.661379	GSM4035472
0.4	0.683244	GSM4035472
0.5	0.712616	GSM4035472
0.6	0.753941	GSM4035472
0.7	0.795934	GSM4035472
0.8	0.864427	GSM4035472
0.9	0.926592	GSM4035472
1	0.991474	GSM4035472

## Sheet: Panel E
Source data for Dotplot in Figure5E. In Figure5E, average expression values were zscored normalized for each gene and gene expression with percentage >=1% in a cell type was shown.
average expression	expression percentage	gene	celltype
4.00731	77.8689	SDC1	AT1
0.0126439	0.819672	CD27	AT1
0.0129683	0.546448	CD19	AT1
0	0	MS4A1	AT1
0.607532	33.3333	BANK1	AT1
0	0	IL2RA	AT1
0.00217108	0.273224	CTLA4	AT1
0	0	FOXP3	AT1
0	0	LEF1	AT1
0.00897081	0.273224	CD40LG	AT1
0.00325638	0.273224	CD3E	AT1
0	0	CD8B	AT1
0.0111916	0.273224	CD8A	AT1
0.142995	1.36612	NKG7	AT1
0.0572227	1.63934	KLRD1	AT1
0.00921306	0.546448	NCAM1	AT1
0	0	TPSAB1	AT1
0	0	TPSB2	AT1
0	0	MS4A2	AT1
0.107155	6.01093	CSF3R	AT1
0.0227825	0.546448	FCGR3B	AT1
0	0	CLEC10A	AT1
0	0	FCGR2B	AT1
0	0	CD1E	AT1
0	0	CD1C	AT1
0	0	FLT3	AT1
0.00246563	0.273224	CLEC9A	AT1
2.99996	68.8525	SLC40A1	AT1
0.00304146	0.273224	FOLR2	AT1
0.00769593	0.819672	F13A1	AT1
0.00355762	0.819672	STAB1	AT1
0.0189363	1.63934	ABCG1	AT1
0.0481477	5.19126	CYP27A1	AT1
0.01193	0.546448	MARCO	AT1
0.00441515	0.546448	PPARG	AT1
0.00411534	0.546448	SIGLEC1	AT1
0	0	FABP4	AT1
0.0227777	1.63934	CD14	AT1
0.0206081	1.63934	VCAN	AT1
0.0522225	1.63934	FCGR3A	AT1
0.0512478	0.819672	FCN1	AT1
0.00245577	0.273224	TRPC6	AT1
0	0	PDGFRB	AT1
0.000583252	0.546448	CSPG4	AT1
0	0	LAMC3	AT1
0.00569869	0.273224	NTRK3	AT1
0.000449352	0.273224	CNN1	AT1
0.0062182	0.273224	ITGA7	AT1
0	0	DES	AT1
0.0208589	1.36612	ITGBL1	AT1
0.019968	1.0929	PDGFRA	AT1
0.0235392	2.18579	MFAP5	AT1
0	0	SCARA5	AT1
0.0016602	0.273224	WNT2	AT1
0.0344186	1.63934	TCF21	AT1
0.0122747	0.546448	LYVE1	AT1
0	0	CCL21	AT1
0.0114324	0.819672	MMRN1	AT1
0.00117017	0.273224	PROX1	AT1
0.00897102	0.273224	COL15A1	AT1
0	0	ABCB1	AT1
0.606286	33.3333	VWA1	AT1
0.0825691	5.19126	EPHB4	AT1
0.00419849	0.273224	HDAC9	AT1
0.0542016	1.36612	ACKR1	AT1
0	0	BMX	AT1
0.0217383	0.273224	DKK2	AT1
0.038618	1.63934	GJA5	AT1
0.0334294	1.91257	CA4	AT1
0.0453226	2.45902	EDNRB	AT1
0.134765	4.64481	HPGD	AT1
0.00569721	0.546448	GPIHBP1	AT1
0.260245	3.55191	IL7R	AT1
0.202739	3.82514	FCN3	AT1
0.00964155	0.546448	RSPH1	AT1
0.0345324	4.09836	FOXJ1	AT1
0.0438889	3.27869	CDHR3	AT1
0.00773376	1.0929	CDHR4	AT1
0.329963	21.8579	AGR2	AT1
0.00626881	1.36612	SPDEF	AT1
0.0160663	0.819672	MUC5AC	AT1
0.0264381	1.36612	BPIFB1	AT1
0.0437243	3.55191	TSPAN8	AT1
9.15526	2.18579	SCGB1A1	AT1
0.15751	9.28962	LCN2	AT1
1.49084	48.0874	KLK11	AT1
0.847543	14.2077	MGP	AT1
2.55272	59.2896	SOX4	AT1
3.687	15.847	SCGB3A2	AT1
0.0437084	0.819672	KRT5	AT1
0.014379	0.819672	TP63	AT1
0	0	NRXN1	AT1
0.0134183	0.546448	GRP	AT1
0	0	ASCL1	AT1
0	0	CALCA	AT1
0.162969	10.6557	KCNJ15	AT1
2.12142	51.9126	ABCA3	AT1
0.116457	5.7377	LAMP3	AT1
26.1163	82.2404	RTKN2	AT1
49.0774	99.7268	AGER	AT1
3.36824	79.235	SEMA3B	AT1
0.959935	76.6871	SDC1	AT2
0.00153604	0.817996	CD27	AT2
0	0	CD19	AT2
0.00648712	0.613497	MS4A1	AT2
0.168845	31.2883	BANK1	AT2
0.00165588	0.408998	IL2RA	AT2
0.00243178	0.408998	CTLA4	AT2
0	0	FOXP3	AT2
0.00365989	0.817996	LEF1	AT2
0.000878675	0.408998	CD40LG	AT2
0.0149907	2.65849	CD3E	AT2
0.00624363	1.02249	CD8B	AT2
0.0114727	1.22699	CD8A	AT2
0.0862769	1.43149	NKG7	AT2
0.016406	2.04499	KLRD1	AT2
0.000544616	0.204499	NCAM1	AT2
0.0789569	0.408998	TPSAB1	AT2
0.044931	0.408998	TPSB2	AT2
0.00444831	0.408998	MS4A2	AT2
1.48029	87.1166	CSF3R	AT2
0.0215589	1.02249	FCGR3B	AT2
0.00480933	0.408998	CLEC10A	AT2
0.00503799	1.84049	FCGR2B	AT2
0	0	CD1E	AT2
0	0	CD1C	AT2
0.0023164	0.613497	FLT3	AT2
0	0	CLEC9A	AT2
0.617787	66.6667	SLC40A1	AT2
0.00233297	0.408998	FOLR2	AT2
0.0170559	2.24949	F13A1	AT2
0.0292159	2.86299	STAB1	AT2
0.0224144	4.08998	ABCG1	AT2
0.0885594	19.0184	CYP27A1	AT2
0.00162925	0.408998	MARCO	AT2
0.0109903	2.04499	PPARG	AT2
0.00102201	0.613497	SIGLEC1	AT2
0.00846568	1.63599	FABP4	AT2
0.0251096	4.90798	CD14	AT2
0.0619504	4.70348	VCAN	AT2
0.0163138	1.43149	FCGR3A	AT2
0.00753484	1.63599	FCN1	AT2
0.00286547	0.613497	TRPC6	AT2
0.0164898	2.45399	PDGFRB	AT2
0.00105181	0.204499	CSPG4	AT2
0	0	LAMC3	AT2
0.0010176	0.204499	NTRK3	AT2
0.00734571	1.63599	CNN1	AT2
0.0143175	2.04499	ITGA7	AT2
0.00971203	1.02249	DES	AT2
0.00574548	1.02249	ITGBL1	AT2
0.0108607	1.63599	PDGFRA	AT2
0	0	MFAP5	AT2
0.000380097	0.204499	SCARA5	AT2
0	0	WNT2	AT2
0.00682308	2.04499	TCF21	AT2
0.0011582	0.408998	LYVE1	AT2
0.0014112	0.204499	CCL21	AT2
0.00646324	0.613497	MMRN1	AT2
0.00212154	0.613497	PROX1	AT2
0.0156842	2.24949	COL15A1	AT2
0.00491029	1.22699	ABCB1	AT2
0.754826	71.7791	VWA1	AT2
0.197393	34.9693	EPHB4	AT2
0.00405193	1.02249	HDAC9	AT2
0.0444158	1.22699	ACKR1	AT2
0.00770664	0.817996	BMX	AT2
0	0	DKK2	AT2
0.00118846	1.02249	GJA5	AT2
0.00704394	1.22699	CA4	AT2
0.451975	54.3967	EDNRB	AT2
0.0648028	8.58896	HPGD	AT2
0.00297403	1.22699	GPIHBP1	AT2
0.0723866	3.88548	IL7R	AT2
0.0325638	1.43149	FCN3	AT2
0.013575	2.45399	RSPH1	AT2
0.0262228	7.36196	FOXJ1	AT2
0.0209725	4.90798	CDHR3	AT2
0.00557462	0.408998	CDHR4	AT2
5.51854	92.8425	AGR2	AT2
0.0440944	8.58896	SPDEF	AT2
0.00458102	2.65849	MUC5AC	AT2
0.0107986	1.43149	BPIFB1	AT2
0.0302324	6.33947	TSPAN8	AT2
5.60794	0.817996	SCGB1A1	AT2
0.319436	35.3783	LCN2	AT2
0.122461	9.61145	KLK11	AT2
0.777962	17.3824	MGP	AT2
1.19081	59.5092	SOX4	AT2
11.2646	50.5112	SCGB3A2	AT2
0.0130014	1.02249	KRT5	AT2
0.00843171	1.02249	TP63	AT2
0	0	NRXN1	AT2
0	0	GRP	AT2
0.00504735	0.204499	ASCL1	AT2
0.00343887	0.408998	CALCA	AT2
1.11004	81.5951	KCNJ15	AT2
6.06533	96.1145	ABCA3	AT2
5.99481	97.955	LAMP3	AT2
0.0532335	7.97546	RTKN2	AT2
0.429023	37.4233	AGER	AT2
0.0648866	13.0879	SEMA3B	AT2
0	0	SDC1	PNEC
0	0	CD27	PNEC
0	0	CD19	PNEC
0	0	MS4A1	PNEC
0	0	BANK1	PNEC
0	0	IL2RA	PNEC
0.315678	10	CTLA4	PNEC
0	0	FOXP3	PNEC
0	0	LEF1	PNEC
0	0	CD40LG	PNEC
0	0	CD3E	PNEC
0.491413	20	CD8B	PNEC
0.172216	10	CD8A	PNEC
0	0	NKG7	PNEC
0	0	KLRD1	PNEC
0.122073	10	NCAM1	PNEC
0	0	TPSAB1	PNEC
0	0	TPSB2	PNEC
0	0	MS4A2	PNEC
0	0	CSF3R	PNEC
0	0	FCGR3B	PNEC
0	0	CLEC10A	PNEC
0	0	FCGR2B	PNEC
0	0	CD1E	PNEC
0	0	CD1C	PNEC
0	0	FLT3	PNEC
0	0	CLEC9A	PNEC
0.170235	20	SLC40A1	PNEC
0.216067	20	FOLR2	PNEC
0	0	F13A1	PNEC
0.0801452	10	STAB1	PNEC
0.0504283	10	ABCG1	PNEC
0	0	CYP27A1	PNEC
0	0	MARCO	PNEC
0	0	PPARG	PNEC
0	0	SIGLEC1	PNEC
0	0	FABP4	PNEC
0.0197514	10	CD14	PNEC
0	0	VCAN	PNEC
0	0	FCGR3A	PNEC
0	0	FCN1	PNEC
0	0	TRPC6	PNEC
0	0	PDGFRB	PNEC
0	0	CSPG4	PNEC
0	0	LAMC3	PNEC
0	0	NTRK3	PNEC
0	0	CNN1	PNEC
0	0	ITGA7	PNEC
0	0	DES	PNEC
0	0	ITGBL1	PNEC
0.107185	10	PDGFRA	PNEC
0	0	MFAP5	PNEC
0	0	SCARA5	PNEC
0	0	WNT2	PNEC
0.0406104	10	TCF21	PNEC
0	0	LYVE1	PNEC
0	0	CCL21	PNEC
0.0686268	10	MMRN1	PNEC
2.52297	90	PROX1	PNEC
0.0508042	10	COL15A1	PNEC
0	0	ABCB1	PNEC
0.484187	50	VWA1	PNEC
0	0	EPHB4	PNEC
0.331783	20	HDAC9	PNEC
0	0	ACKR1	PNEC
0	0	BMX	PNEC
0.0820662	10	DKK2	PNEC
0	0	GJA5	PNEC
0.0219727	10	CA4	PNEC
0.0807146	10	EDNRB	PNEC
0	0	HPGD	PNEC
0	0	GPIHBP1	PNEC
0	0	IL7R	PNEC
0	0	FCN3	PNEC
0	0	RSPH1	PNEC
0	0	FOXJ1	PNEC
0	0	CDHR3	PNEC
0	0	CDHR4	PNEC
0.164031	20	AGR2	PNEC
0	0	SPDEF	PNEC
0	0	MUC5AC	PNEC
0	0	BPIFB1	PNEC
0	0	TSPAN8	PNEC
0	0	SCGB1A1	PNEC
0.0392999	10	LCN2	PNEC
1.80817	50	KLK11	PNEC
0.628961	20	MGP	PNEC
1.33406	60	SOX4	PNEC
0	0	SCGB3A2	PNEC
0	0	KRT5	PNEC
0	0	TP63	PNEC
1.40388	70	NRXN1	PNEC
224.207	90	GRP	PNEC
4.13124	90	ASCL1	PNEC
26.0557	60	CALCA	PNEC
0	0	KCNJ15	PNEC
0.0460021	10	ABCA3	PNEC
0	0	LAMP3	PNEC
0.24474	10	RTKN2	PNEC
0	0	AGER	PNEC
0	0	SEMA3B	PNEC
1.47901	82.7699	SDC1	Basal/Suprabasal
0.00416571	0.981461	CD27	Basal/Suprabasal
0	0	CD19	Basal/Suprabasal
0.00026363	0.109051	MS4A1	Basal/Suprabasal
0.075036	8.506	BANK1	Basal/Suprabasal
0.00159918	0.327154	IL2RA	Basal/Suprabasal
0.00250283	0.327154	CTLA4	Basal/Suprabasal
0.001628	0.327154	FOXP3	Basal/Suprabasal
0.00583696	1.09051	LEF1	Basal/Suprabasal
0.000872877	0.327154	CD40LG	Basal/Suprabasal
0.0179763	1.96292	CD3E	Basal/Suprabasal
0.00758001	1.19956	CD8B	Basal/Suprabasal
0.0117484	1.52672	CD8A	Basal/Suprabasal
0.09586	1.63577	NKG7	Basal/Suprabasal
0.0357043	2.61723	KLRD1	Basal/Suprabasal
0.00333857	0.218103	NCAM1	Basal/Suprabasal
0.0117727	0.109051	TPSAB1	Basal/Suprabasal
0.0250625	0.109051	TPSB2	Basal/Suprabasal
0.00130383	0.218103	MS4A2	Basal/Suprabasal
0.0113038	2.29008	CSF3R	Basal/Suprabasal
0.00102395	0.327154	FCGR3B	Basal/Suprabasal
0.00491817	0.218103	CLEC10A	Basal/Suprabasal
0.000186164	0.109051	FCGR2B	Basal/Suprabasal
0	0	CD1E	Basal/Suprabasal
0	0	CD1C	Basal/Suprabasal
0.00123714	0.327154	FLT3	Basal/Suprabasal
0	0	CLEC9A	Basal/Suprabasal
0.512576	35.8779	SLC40A1	Basal/Suprabasal
0.00335983	0.436205	FOLR2	Basal/Suprabasal
0.0103608	1.52672	F13A1	Basal/Suprabasal
0.0179337	2.83533	STAB1	Basal/Suprabasal
0.0910467	12.1047	ABCG1	Basal/Suprabasal
0.0665798	8.2879	CYP27A1	Basal/Suprabasal
0.00358162	0.763359	MARCO	Basal/Suprabasal
0.0322153	5.99782	PPARG	Basal/Suprabasal
0.000381038	0.218103	SIGLEC1	Basal/Suprabasal
0.516154	0.218103	FABP4	Basal/Suprabasal
0.0185734	4.253	CD14	Basal/Suprabasal
0.155894	19.6292	VCAN	Basal/Suprabasal
0.0284013	2.39913	FCGR3A	Basal/Suprabasal
0.00160522	0.218103	FCN1	Basal/Suprabasal
0.212812	20.6107	TRPC6	Basal/Suprabasal
0.00359375	0.981461	PDGFRB	Basal/Suprabasal
0.00315715	0.545256	CSPG4	Basal/Suprabasal
0	0	LAMC3	Basal/Suprabasal
0.000923807	0.218103	NTRK3	Basal/Suprabasal
0	0	CNN1	Basal/Suprabasal
0.00598115	0.545256	ITGA7	Basal/Suprabasal
0	0	DES	Basal/Suprabasal
0.0101764	1.09051	ITGBL1	Basal/Suprabasal
0.0158522	1.63577	PDGFRA	Basal/Suprabasal
0.00320446	0.436205	MFAP5	Basal/Suprabasal
0.00256396	0.436205	SCARA5	Basal/Suprabasal
0.00406856	0.436205	WNT2	Basal/Suprabasal
0.0102642	2.07197	TCF21	Basal/Suprabasal
0.00157594	0.218103	LYVE1	Basal/Suprabasal
0	0	CCL21	Basal/Suprabasal
0.0146805	0.763359	MMRN1	Basal/Suprabasal
0.0035171	0.545256	PROX1	Basal/Suprabasal
0.00279303	0.654308	COL15A1	Basal/Suprabasal
0	0	ABCB1	Basal/Suprabasal
0.463861	46.4558	VWA1	Basal/Suprabasal
0.275166	34.6783	EPHB4	Basal/Suprabasal
0.00947766	1.30862	HDAC9	Basal/Suprabasal
0.00203312	0.327154	ACKR1	Basal/Suprabasal
0.00530573	0.545256	BMX	Basal/Suprabasal
0.00164925	0.436205	DKK2	Basal/Suprabasal
0.00719586	1.19956	GJA5	Basal/Suprabasal
0.00511886	0.436205	CA4	Basal/Suprabasal
0.0253987	1.63577	EDNRB	Basal/Suprabasal
0.101636	11.7775	HPGD	Basal/Suprabasal
0.00313494	0.327154	GPIHBP1	Basal/Suprabasal
0.0916799	4.79826	IL7R	Basal/Suprabasal
0.0484317	2.72628	FCN3	Basal/Suprabasal
0.0187356	4.14395	RSPH1	Basal/Suprabasal
0.0719646	11.3413	FOXJ1	Basal/Suprabasal
0.00934098	0.654308	CDHR3	Basal/Suprabasal
0.00658924	0.436205	CDHR4	Basal/Suprabasal
1.78818	52.5627	AGR2	Basal/Suprabasal
0.0567955	8.06979	SPDEF	Basal/Suprabasal
0.00625349	0.545256	MUC5AC	Basal/Suprabasal
0.101068	4.79826	BPIFB1	Basal/Suprabasal
0.421135	34.3511	TSPAN8	Basal/Suprabasal
11.7752	9.05125	SCGB1A1	Basal/Suprabasal
1.47138	41.1123	LCN2	Basal/Suprabasal
1.65422	69.0294	KLK11	Basal/Suprabasal
0.298135	9.48746	MGP	Basal/Suprabasal
4.90462	89.7492	SOX4	Basal/Suprabasal
1.04387	1.96292	SCGB3A2	Basal/Suprabasal
11.0764	75.2454	KRT5	Basal/Suprabasal
1.31343	73.0643	TP63	Basal/Suprabasal
0.0115132	0.654308	NRXN1	Basal/Suprabasal
0.00662869	0.436205	GRP	Basal/Suprabasal
0	0	ASCL1	Basal/Suprabasal
0.00331652	0.109051	CALCA	Basal/Suprabasal
0.292514	27.1538	KCNJ15	Basal/Suprabasal
0.027569	4.58015	ABCA3	Basal/Suprabasal
0.0686632	9.92366	LAMP3	Basal/Suprabasal
0.0307859	3.81679	RTKN2	Basal/Suprabasal
0.038919	6.21592	AGER	Basal/Suprabasal
0.114051	12.4318	SEMA3B	Basal/Suprabasal
2.02569	81.8014	SDC1	RAS
0.00460401	0.678593	CD27	RAS
0.000997678	0.185071	CD19	RAS
0.0029214	0.185071	MS4A1	RAS
0.0558717	7.27946	BANK1	RAS
0.00123408	0.185071	IL2RA	RAS
0.00105739	0.308452	CTLA4	RAS
0.00105129	0.123381	FOXP3	RAS
0.00208945	0.431832	LEF1	RAS
0.00119791	0.308452	CD40LG	RAS
0.0124988	1.72733	CD3E	RAS
0.011393	1.2955	CD8B	RAS
0.00978953	1.35719	CD8A	RAS
0.111015	2.34423	NKG7	RAS
0.0353778	2.03578	KLRD1	RAS
0.00668625	1.04874	NCAM1	RAS
0.179239	0.431832	TPSAB1	RAS
0.130789	0.431832	TPSB2	RAS
0.0232847	0.431832	MS4A2	RAS
0.105194	9.87045	CSF3R	RAS
0.0191321	1.66564	FCGR3B	RAS
0.000719245	0.185071	CLEC10A	RAS
0.00088069	0.246761	FCGR2B	RAS
5.24877e-05	0.0616903	CD1E	RAS
0	0	CD1C	RAS
0.00168424	0.431832	FLT3	RAS
0.00071776	0.123381	CLEC9A	RAS
0.348704	35.3486	SLC40A1	RAS
0.00101831	0.185071	FOLR2	RAS
0.00317736	0.616903	F13A1	RAS
0.00380104	0.863664	STAB1	RAS
0.0128561	2.34423	ABCG1	RAS
0.0513333	7.27946	CYP27A1	RAS
0.0015068	0.246761	MARCO	RAS
0.00793256	1.54226	PPARG	RAS
0.000954714	0.370142	SIGLEC1	RAS
0.0675635	0.0616903	FABP4	RAS
0.0105687	1.78902	CD14	RAS
0.0569776	7.15608	VCAN	RAS
0.0278653	2.5293	FCGR3A	RAS
0.0172797	1.04874	FCN1	RAS
0.0116038	1.66564	TRPC6	RAS
0.00182487	0.555213	PDGFRB	RAS
0.00309537	0.431832	CSPG4	RAS
0.000341239	0.123381	LAMC3	RAS
0.00140474	0.185071	NTRK3	RAS
0.00384562	0.555213	CNN1	RAS
0.00738382	1.2955	ITGA7	RAS
0.00400946	0.678593	DES	RAS
0.00173047	0.370142	ITGBL1	RAS
0.00829262	1.60395	PDGFRA	RAS
0.000728312	0.123381	MFAP5	RAS
0.000337784	0.123381	SCARA5	RAS
0.0061769	0.493523	WNT2	RAS
0.0107919	1.9124	TCF21	RAS
0.00460562	0.493523	LYVE1	RAS
0.00620097	0.0616903	CCL21	RAS
0.00292299	0.308452	MMRN1	RAS
0.00645453	0.863664	PROX1	RAS
5.07924e-05	0.0616903	COL15A1	RAS
0.00123829	0.246761	ABCB1	RAS
0.355279	38.1863	VWA1	RAS
0.125297	16.4713	EPHB4	RAS
0.0165126	3.02283	HDAC9	RAS
0.00174562	0.123381	ACKR1	RAS
0.000152068	0.0616903	BMX	RAS
0.0171792	0.123381	DKK2	RAS
0.0158764	2.28254	GJA5	RAS
0.017019	1.9124	CA4	RAS
0.0663215	6.66255	EDNRB	RAS
0.237163	21.9001	HPGD	RAS
0.00206791	0.555213	GPIHBP1	RAS
0.0918715	6.47748	IL7R	RAS
0.0952373	4.68846	FCN3	RAS
0.0923326	6.53917	RSPH1	RAS
0.0675053	6.53917	FOXJ1	RAS
0.085911	5.7372	CDHR3	RAS
0.0270659	4.25663	CDHR4	RAS
4.1963	83.6521	AGR2	RAS
0.114486	16.1629	SPDEF	RAS
0.0025048	0.370142	MUC5AC	RAS
0.758236	24.5527	BPIFB1	RAS
0.94831	54.0407	TSPAN8	RAS
965.505	51.1413	SCGB1A1	RAS
1.51808	62.739	LCN2	RAS
6.21263	94.4479	KLK11	RAS
25.8085	83.5287	MGP	RAS
12.0402	96.0518	SOX4	RAS
429.668	97.9025	SCGB3A2	RAS
0.177593	4.31832	KRT5	RAS
0.0505942	5.67551	TP63	RAS
0.00221166	0.246761	NRXN1	RAS
0.0368205	0.185071	GRP	RAS
0.000840065	0.123381	ASCL1	RAS
0.00039835	0.123381	CALCA	RAS
0.329579	26.6502	KCNJ15	RAS
0.117068	14.3122	ABCA3	RAS
0.171398	19.6175	LAMP3	RAS
0.0761047	6.66255	RTKN2	RAS
0.248419	15.8544	AGER	RAS
0.252029	26.2801	SEMA3B	RAS
0.637355	70.7602	SDC1	Secretory
0.0053956	1.75439	CD27	Secretory
0	0	CD19	Secretory
0.00222126	0.292398	MS4A1	Secretory
0.027276	6.43275	BANK1	Secretory
0.00058583	0.292398	IL2RA	Secretory
0.00174918	0.292398	CTLA4	Secretory
0	0	FOXP3	Secretory
0.00140038	0.292398	LEF1	Secretory
0	0	CD40LG	Secretory
0.0195676	2.63158	CD3E	Secretory
0.00398153	0.584795	CD8B	Secretory
0.00904961	2.33918	CD8A	Secretory
0.0979289	1.75439	NKG7	Secretory
0.0170371	1.75439	KLRD1	Secretory
0.0115206	3.21637	NCAM1	Secretory
0	0	TPSAB1	Secretory
0	0	TPSB2	Secretory
0.000230168	0.292398	MS4A2	Secretory
0.00613025	1.75439	CSF3R	Secretory
0.00525074	1.46199	FCGR3B	Secretory
0.00509502	0.584795	CLEC10A	Secretory
0.00422872	1.16959	FCGR2B	Secretory
0	0	CD1E	Secretory
0.00014637	0.292398	CD1C	Secretory
0.00202136	0.877193	FLT3	Secretory
0	0	CLEC9A	Secretory
0.266097	45.3216	SLC40A1	Secretory
0.0020303	0.584795	FOLR2	Secretory
0.00157543	0.877193	F13A1	Secretory
0.00375577	2.63158	STAB1	Secretory
0.0273096	7.01754	ABCG1	Secretory
0.00979519	4.38596	CYP27A1	Secretory
0	0	MARCO	Secretory
0.000764257	0.292398	PPARG	Secretory
0.00068189	0.584795	SIGLEC1	Secretory
0.0742663	0.584795	FABP4	Secretory
0.0195854	4.97076	CD14	Secretory
0.125453	10.2339	VCAN	Secretory
0.00927793	1.75439	FCGR3A	Secretory
0.0163861	2.04678	FCN1	Secretory
0.00840841	2.33918	TRPC6	Secretory
0.00954758	2.04678	PDGFRB	Secretory
0	0	CSPG4	Secretory
0.00021537	0.292398	LAMC3	Secretory
0.000176873	0.292398	NTRK3	Secretory
0.0051878	0.877193	CNN1	Secretory
0.00158006	0.877193	ITGA7	Secretory
0	0	DES	Secretory
0.00142845	0.584795	ITGBL1	Secretory
0.0304912	4.09357	PDGFRA	Secretory
0.00095868	0.584795	MFAP5	Secretory
0.00311228	0.584795	SCARA5	Secretory
0.000732555	0.292398	WNT2	Secretory
0.0150146	4.09357	TCF21	Secretory
0.00354478	1.16959	LYVE1	Secretory
0	0	CCL21	Secretory
0.00113314	0.292398	MMRN1	Secretory
0.00490229	0.877193	PROX1	Secretory
0.00479577	0.584795	COL15A1	Secretory
0.00251298	1.16959	ABCB1	Secretory
0.282413	43.8596	VWA1	Secretory
0.0839091	17.2515	EPHB4	Secretory
0.0333743	6.72515	HDAC9	Secretory
0.00557657	1.16959	ACKR1	Secretory
0.000366386	0.292398	BMX	Secretory
0.00590047	0.584795	DKK2	Secretory
0.00591695	1.75439	GJA5	Secretory
0.0405991	2.92398	CA4	Secretory
0.105106	5.26316	EDNRB	Secretory
0.070467	8.18713	HPGD	Secretory
0	0	GPIHBP1	Secretory
0.0219088	1.46199	IL7R	Secretory
0.0629147	2.92398	FCN3	Secretory
0.0286477	6.14035	RSPH1	Secretory
0.022447	5.55556	FOXJ1	Secretory
0.0240841	2.63158	CDHR3	Secretory
0.00234499	1.16959	CDHR4	Secretory
10.297	97.076	AGR2	Secretory
0.485102	56.7251	SPDEF	Secretory
0.634094	14.6199	MUC5AC	Secretory
90.1575	96.1988	BPIFB1	Secretory
2.68608	97.6608	TSPAN8	Secretory
2478.33	99.7076	SCGB1A1	Secretory
31.4892	98.8304	LCN2	Secretory
4.184	98.538	KLK11	Secretory
3.9763	61.1111	MGP	Secretory
6.1703	95.9064	SOX4	Secretory
37.0222	36.2573	SCGB3A2	Secretory
0.280211	22.2222	KRT5	Secretory
0.00435614	1.16959	TP63	Secretory
0.000415889	0.292398	NRXN1	Secretory
0.00019525	0.292398	GRP	Secretory
0.00362166	0.292398	ASCL1	Secretory
0.00665941	0.584795	CALCA	Secretory
0.0100521	2.33918	KCNJ15	Secretory
0.0261235	7.60234	ABCA3	Secretory
0.0237112	6.43275	LAMP3	Secretory
0.0368392	6.14035	RTKN2	Secretory
0.0729185	2.33918	AGER	Secretory
0.0383421	9.94152	SEMA3B	Secretory
0.799421	80.3279	SDC1	Goblet
0	0	CD27	Goblet
0	0	CD19	Goblet
0	0	MS4A1	Goblet
0.0100691	3.27869	BANK1	Goblet
0.0028667	1.63934	IL2RA	Goblet
0	0	CTLA4	Goblet
0	0	FOXP3	Goblet
0.0084232	3.27869	LEF1	Goblet
0.00202889	1.63934	CD40LG	Goblet
0.00176041	1.63934	CD3E	Goblet
0	0	CD8B	Goblet
0	0	CD8A	Goblet
0	0	NKG7	Goblet
0	0	KLRD1	Goblet
0	0	NCAM1	Goblet
0	0	TPSAB1	Goblet
0	0	TPSB2	Goblet
0	0	MS4A2	Goblet
0.0208958	4.91803	CSF3R	Goblet
0	0	FCGR3B	Goblet
0	0	CLEC10A	Goblet
0	0	FCGR2B	Goblet
0	0	CD1E	Goblet
0	0	CD1C	Goblet
0	0	FLT3	Goblet
0	0	CLEC9A	Goblet
0.179662	42.623	SLC40A1	Goblet
0	0	FOLR2	Goblet
0	0	F13A1	Goblet
0.0213455	8.19672	STAB1	Goblet
0.0997721	26.2295	ABCG1	Goblet
0.0120874	6.55738	CYP27A1	Goblet
0.00455685	1.63934	MARCO	Goblet
0.00344693	1.63934	PPARG	Goblet
0.00801909	1.63934	SIGLEC1	Goblet
0.0131631	3.27869	FABP4	Goblet
0.0133589	8.19672	CD14	Goblet
0.0023719	1.63934	VCAN	Goblet
0.00378972	3.27869	FCGR3A	Goblet
0	0	FCN1	Goblet
0.0404387	8.19672	TRPC6	Goblet
0	0	PDGFRB	Goblet
0	0	CSPG4	Goblet
0	0	LAMC3	Goblet
0	0	NTRK3	Goblet
0	0	CNN1	Goblet
0	0	ITGA7	Goblet
0.0572266	3.27869	DES	Goblet
0.000310885	1.63934	ITGBL1	Goblet
0.0143208	3.27869	PDGFRA	Goblet
0.00488516	1.63934	MFAP5	Goblet
0	0	SCARA5	Goblet
0	0	WNT2	Goblet
0.00201593	3.27869	TCF21	Goblet
0	0	LYVE1	Goblet
0	0	CCL21	Goblet
0.00578139	1.63934	MMRN1	Goblet
0	0	PROX1	Goblet
0	0	COL15A1	Goblet
0	0	ABCB1	Goblet
0.267451	52.459	VWA1	Goblet
0.0723333	11.4754	EPHB4	Goblet
0.105692	21.3115	HDAC9	Goblet
0.000146433	1.63934	ACKR1	Goblet
0	0	BMX	Goblet
0	0	DKK2	Goblet
0.00276768	1.63934	GJA5	Goblet
0	0	CA4	Goblet
0	0	EDNRB	Goblet
0.0247781	9.83607	HPGD	Goblet
0	0	GPIHBP1	Goblet
0.0623036	4.91803	IL7R	Goblet
0	0	FCN3	Goblet
0.0395244	13.1148	RSPH1	Goblet
0.0205691	11.4754	FOXJ1	Goblet
0	0	CDHR3	Goblet
0.00253895	1.63934	CDHR4	Goblet
28.1611	100	AGR2	Goblet
1.07484	88.5246	SPDEF	Goblet
55.1678	95.082	MUC5AC	Goblet
348.111	100	BPIFB1	Goblet
7.28007	100	TSPAN8	Goblet
1328.75	100	SCGB1A1	Goblet
103.604	100	LCN2	Goblet
5.50651	100	KLK11	Goblet
4.86264	78.6885	MGP	Goblet
6.85118	100	SOX4	Goblet
0.0158303	8.19672	SCGB3A2	Goblet
0.0546571	8.19672	KRT5	Goblet
0.0296891	8.19672	TP63	Goblet
0.00270907	1.63934	NRXN1	Goblet
0	0	GRP	Goblet
0	0	ASCL1	Goblet
0.00849679	1.63934	CALCA	Goblet
0.00942269	4.91803	KCNJ15	Goblet
0.0532161	16.3934	ABCA3	Goblet
0.0256002	11.4754	LAMP3	Goblet
0.110064	26.2295	RTKN2	Goblet
8.00918e-06	1.63934	AGER	Goblet
0.135814	27.8689	SEMA3B	Goblet
0.198274	15.3133	SDC1	Ciliated
0.00509128	0.370782	CD27	Ciliated
0.00287173	0.333704	CD19	Ciliated
0.00219666	0.222469	MS4A1	Ciliated
0.0165047	1.7056	BANK1	Ciliated
0.00195077	0.111235	IL2RA	Ciliated
0.000735052	0.0741565	CTLA4	Ciliated
0.00106657	0.111235	FOXP3	Ciliated
0.0409272	3.7449	LEF1	Ciliated
0.00142811	0.111235	CD40LG	Ciliated
0.0187077	1.48313	CD3E	Ciliated
0.0033029	0.444939	CD8B	Ciliated
0.0140816	1.52021	CD8A	Ciliated
0.180418	2.92918	NKG7	Ciliated
0.0626308	3.07749	KLRD1	Ciliated
0.00565052	0.63033	NCAM1	Ciliated
0.0143115	0.111235	TPSAB1	Ciliated
0.0333452	0.185391	TPSB2	Ciliated
0.00246628	0.185391	MS4A2	Ciliated
0.0659074	4.5977	CSF3R	Ciliated
0.0202159	1.37189	FCGR3B	Ciliated
0.00452353	0.185391	CLEC10A	Ciliated
0.00364961	0.296626	FCGR2B	Ciliated
0.000923868	0.111235	CD1E	Ciliated
0.000776537	0.148313	CD1C	Ciliated
0.00232444	0.370782	FLT3	Ciliated
0.00018337	0.0370782	CLEC9A	Ciliated
1.21882	54.987	SLC40A1	Ciliated
0.00492272	0.482017	FOLR2	Ciliated
0.00738082	0.556174	F13A1	Ciliated
0.00834002	1.63144	STAB1	Ciliated
0.0187642	2.48424	ABCG1	Ciliated
0.367554	28.8469	CYP27A1	Ciliated
0.00691937	0.556174	MARCO	Ciliated
0.00522746	0.556174	PPARG	Ciliated
0.00101614	0.222469	SIGLEC1	Ciliated
0.0598295	0.370782	FABP4	Ciliated
0.0550867	5.74713	CD14	Ciliated
0.0536076	3.59659	VCAN	Ciliated
0.0447909	2.96626	FCGR3A	Ciliated
0.00995866	1.07527	FCN1	Ciliated
0.07088	6.67408	TRPC6	Ciliated
0.00810594	0.815721	PDGFRB	Ciliated
0.00190078	0.333704	CSPG4	Ciliated
0.00127909	0.148313	LAMC3	Ciliated
0.00103283	0.111235	NTRK3	Ciliated
0.0386757	3.15165	CNN1	Ciliated
0.0104699	1.14943	ITGA7	Ciliated
0.00508323	0.222469	DES	Ciliated
0.0196367	1.92807	ITGBL1	Ciliated
0.0169748	1.29774	PDGFRA	Ciliated
0.000773639	0.111235	MFAP5	Ciliated
0.00453081	0.296626	SCARA5	Ciliated
4.61939e-05	0.0370782	WNT2	Ciliated
0.0166947	1.26066	TCF21	Ciliated
0.0108392	0.926956	LYVE1	Ciliated
0.00340192	0.222469	CCL21	Ciliated
0.00785805	0.63033	MMRN1	Ciliated
0.0237978	2.07638	PROX1	Ciliated
0.00189246	0.185391	COL15A1	Ciliated
0.00176842	0.296626	ABCB1	Ciliated
0.264611	22.8773	VWA1	Ciliated
0.0444265	5.07972	EPHB4	Ciliated
0.0109383	1.37189	HDAC9	Ciliated
0.020812	0.741565	ACKR1	Ciliated
0.0145456	1.59436	BMX	Ciliated
0.000628756	0.0741565	DKK2	Ciliated
0.0195484	1.59436	GJA5	Ciliated
0.013754	1.1865	CA4	Ciliated
0.0201992	2.33593	EDNRB	Ciliated
0.0621476	5.30219	HPGD	Ciliated
0.00521107	0.704486	GPIHBP1	Ciliated
0.103822	5.1168	IL7R	Ciliated
0.129273	7.19318	FCN3	Ciliated
14.3307	99.4067	RSPH1	Ciliated
4.28932	91.0641	FOXJ1	Ciliated
7.50956	95.6618	CDHR3	Ciliated
2.03976	74.3419	CDHR4	Ciliated
4.43442	79.9407	AGR2	Ciliated
0.00751557	1.66852	SPDEF	Ciliated
0.00136695	0.333704	MUC5AC	Ciliated
0.463076	10.7898	BPIFB1	Ciliated
0.150531	12.792	TSPAN8	Ciliated
101.041	12.4583	SCGB1A1	Ciliated
1.92963	47.4972	LCN2	Ciliated
0.267884	12.4954	KLK11	Ciliated
1.6215	26.5851	MGP	Ciliated
10.9751	90.7675	SOX4	Ciliated
26.5341	11.6426	SCGB3A2	Ciliated
0.0330671	0.778643	KRT5	Ciliated
0.00708936	0.778643	TP63	Ciliated
0.0402309	3.37412	NRXN1	Ciliated
0.000180297	0.0741565	GRP	Ciliated
0.000197256	0.0370782	ASCL1	Ciliated
0.00271568	0.444939	CALCA	Ciliated
0.0328984	4.30108	KCNJ15	Ciliated
0.106017	9.04709	ABCA3	Ciliated
0.0882652	9.26956	LAMP3	Ciliated
0.0851454	3.11457	RTKN2	Ciliated
0.0951889	5.26511	AGER	Ciliated
0.0984952	10.5673	SEMA3B	Ciliated
0.0215627	1.0101	SDC1	CAP1
0.00699476	0.606061	CD27	CAP1
0.000608259	0.10101	CD19	CAP1
0.00841402	0.40404	MS4A1	CAP1
0.016544	0.505051	BANK1	CAP1
0	0	IL2RA	CAP1
0	0	CTLA4	CAP1
0	0	FOXP3	CAP1
0.0254603	0.909091	LEF1	CAP1
0	0	CD40LG	CAP1
0.0596886	2.22222	CD3E	CAP1
0.0177259	0.909091	CD8B	CAP1
0.0191376	0.808081	CD8A	CAP1
0.313302	3.33333	NKG7	CAP1
0.122181	3.23232	KLRD1	CAP1
0.00706706	0.40404	NCAM1	CAP1
0.238633	0.10101	TPSAB1	CAP1
0.139317	0.808081	TPSB2	CAP1
0.0025878	0.20202	MS4A2	CAP1
0.0301326	1.21212	CSF3R	CAP1
0.00911691	0.40404	FCGR3B	CAP1
0.0014372	0.10101	CLEC10A	CAP1
0.037691	1.31313	FCGR2B	CAP1
0	0	CD1E	CAP1
0	0	CD1C	CAP1
0.00160798	0.20202	FLT3	CAP1
0	0	CLEC9A	CAP1
0.225219	6.86869	SLC40A1	CAP1
0.00554566	0.40404	FOLR2	CAP1
0.0354783	1.41414	F13A1	CAP1
0.435462	12.5253	STAB1	CAP1
1.07791	30.7071	ABCG1	CAP1
0.0661571	2.72727	CYP27A1	CAP1
0.0117864	0.505051	MARCO	CAP1
0.0402998	1.91919	PPARG	CAP1
0	0	SIGLEC1	CAP1
0.0916512	3.63636	FABP4	CAP1
1.08405	27.3737	CD14	CAP1
0.0266231	1.0101	VCAN	CAP1
0.0502392	2.12121	FCGR3A	CAP1
0.0145055	0.505051	FCN1	CAP1
0.00288382	0.30303	TRPC6	CAP1
0.0305222	1.41414	PDGFRB	CAP1
0.0161988	0.707071	CSPG4	CAP1
0.0105931	0.707071	LAMC3	CAP1
0.0015312	0.10101	NTRK3	CAP1
0.00223979	0.20202	CNN1	CAP1
0.00994728	0.30303	ITGA7	CAP1
0.0363338	1.0101	DES	CAP1
0.00501416	0.30303	ITGBL1	CAP1
0.0436731	1.41414	PDGFRA	CAP1
0.00197284	0.20202	MFAP5	CAP1
0.00172181	0.20202	SCARA5	CAP1
0.0211116	0.909091	WNT2	CAP1
0.106655	3.93939	TCF21	CAP1
1.57016	28.8889	LYVE1	CAP1
0.0631701	2.72727	CCL21	CAP1
0.0136489	0.606061	MMRN1	CAP1
0.002017	0.10101	PROX1	CAP1
0.0661421	2.0202	COL15A1	CAP1
0.0100643	0.707071	ABCB1	CAP1
0.202788	6.36364	VWA1	CAP1
1.73419	45.3535	EPHB4	CAP1
0.0225349	0.909091	HDAC9	CAP1
0.946153	10.5051	ACKR1	CAP1
0.0479197	1.21212	BMX	CAP1
0.0752917	1.61616	DKK2	CAP1
3.96221	57.0707	GJA5	CAP1
2.16763	32.9293	CA4	CAP1
0.272592	4.94949	EDNRB	CAP1
3.10374	51.1111	HPGD	CAP1
1.81372	34.8485	GPIHBP1	CAP1
22.5445	93.0303	IL7R	CAP1
62.9757	99.0909	FCN3	CAP1
0.0235517	1.51515	RSPH1	CAP1
0.00185594	0.10101	FOXJ1	CAP1
0.032782	1.71717	CDHR3	CAP1
0.00962592	0.30303	CDHR4	CAP1
0.0457904	2.92929	AGR2	CAP1
0.0018133	0.10101	SPDEF	CAP1
0.00470957	0.10101	MUC5AC	CAP1
0.0384884	2.12121	BPIFB1	CAP1
0.0361302	1.71717	TSPAN8	CAP1
1.24719	11.8182	SCGB1A1	CAP1
0.0446779	2.22222	LCN2	CAP1
0.0394501	2.12121	KLK11	CAP1
4.31729	42.4242	MGP	CAP1
0.783269	20	SOX4	CAP1
1.38141	12.3232	SCGB3A2	CAP1
0.0165226	0.20202	KRT5	CAP1
0.00205171	0.10101	TP63	CAP1
0.0121586	0.40404	NRXN1	CAP1
0.00973186	0.808081	GRP	CAP1
0	0	ASCL1	CAP1
0	0	CALCA	CAP1
0.00225957	0.10101	KCNJ15	CAP1
0.172119	6.06061	ABCA3	CAP1
0.00621083	0.505051	LAMP3	CAP1
0.0872712	1.51515	RTKN2	CAP1
0.349122	5.15152	AGER	CAP1
0.306681	9.19192	SEMA3B	CAP1
0.0224912	1.32159	SDC1	CAP2
0.0232613	1.10132	CD27	CAP2
0	0	CD19	CAP2
0	0	MS4A1	CAP2
0.00669866	0.440529	BANK1	CAP2
0	0	IL2RA	CAP2
0.00229346	0.220264	CTLA4	CAP2
0.00509171	0.220264	FOXP3	CAP2
0.0157493	0.881057	LEF1	CAP2
0	0	CD40LG	CAP2
0.0475365	1.76211	CD3E	CAP2
0.0279318	0.881057	CD8B	CAP2
0.0541383	1.54185	CD8A	CAP2
0.296833	3.52423	NKG7	CAP2
0.113502	1.98238	KLRD1	CAP2
0.0116444	0.440529	NCAM1	CAP2
0.00533828	0.440529	TPSAB1	CAP2
0.0307622	1.10132	TPSB2	CAP2
0	0	MS4A2	CAP2
0.0548944	2.42291	CSF3R	CAP2
0.0448575	1.10132	FCGR3B	CAP2
0	0	CLEC10A	CAP2
0.00505098	0.220264	FCGR2B	CAP2
0	0	CD1E	CAP2
0	0	CD1C	CAP2
0.0049803	0.220264	FLT3	CAP2
0.00433689	0.220264	CLEC9A	CAP2
0.180385	6.1674	SLC40A1	CAP2
0.00869256	0.220264	FOLR2	CAP2
0.0381452	1.76211	F13A1	CAP2
0.193547	6.38767	STAB1	CAP2
0.844561	24.0088	ABCG1	CAP2
0.0677173	2.86344	CYP27A1	CAP2
0.0146532	0.660793	MARCO	CAP2
0	0	PPARG	CAP2
0	0	SIGLEC1	CAP2
0.176626	4.62555	FABP4	CAP2
1.02958	26.652	CD14	CAP2
0.0919731	2.64317	VCAN	CAP2
0.0855035	1.98238	FCGR3A	CAP2
0.0686867	1.54185	FCN1	CAP2
0.00489758	0.220264	TRPC6	CAP2
0.0171708	0.660793	PDGFRB	CAP2
0.151221	3.96476	CSPG4	CAP2
0	0	LAMC3	CAP2
0.00191186	0.220264	NTRK3	CAP2
0.0118273	0.440529	CNN1	CAP2
0.0212891	0.660793	ITGA7	CAP2
0.0756863	1.10132	DES	CAP2
0.00580645	0.220264	ITGBL1	CAP2
0.0174476	0.660793	PDGFRA	CAP2
0	0	MFAP5	CAP2
0.00965496	0.220264	SCARA5	CAP2
0.00909311	0.440529	WNT2	CAP2
0.107477	2.86344	TCF21	CAP2
0.0432698	1.54185	LYVE1	CAP2
0.153701	3.0837	CCL21	CAP2
0.0715234	1.10132	MMRN1	CAP2
0.00667399	0.440529	PROX1	CAP2
0.0132507	0.660793	COL15A1	CAP2
0.0416287	1.32159	ABCB1	CAP2
0.270898	8.81057	VWA1	CAP2
0.61235	20.9251	EPHB4	CAP2
0.0164302	0.660793	HDAC9	CAP2
0.136196	3.30396	ACKR1	CAP2
0.00665094	0.220264	BMX	CAP2
0.00919208	0.440529	DKK2	CAP2
0.104015	3.52423	GJA5	CAP2
11.8918	81.0573	CA4	CAP2
24.1795	94.2731	EDNRB	CAP2
39.1865	98.4581	HPGD	CAP2
0.0298819	1.10132	GPIHBP1	CAP2
2.06478	23.1278	IL7R	CAP2
4.53114	47.5771	FCN3	CAP2
0.101167	3.30396	RSPH1	CAP2
0.00434735	0.660793	FOXJ1	CAP2
0.0339121	1.54185	CDHR3	CAP2
0	0	CDHR4	CAP2
0.0985362	4.18502	AGR2	CAP2
0	0	SPDEF	CAP2
0	0	MUC5AC	CAP2
0.0497161	1.76211	BPIFB1	CAP2
0.0362474	1.54185	TSPAN8	CAP2
3.8242	13.6564	SCGB1A1	CAP2
0.0394218	2.42291	LCN2	CAP2
0.0711506	3.0837	KLK11	CAP2
1.62775	28.1938	MGP	CAP2
1.13446	24.2291	SOX4	CAP2
2.96827	9.2511	SCGB3A2	CAP2
0.0515326	0.440529	KRT5	CAP2
0.00331987	0.220264	TP63	CAP2
0.0421298	1.54185	NRXN1	CAP2
0.00656622	0.220264	GRP	CAP2
0	0	ASCL1	CAP2
0	0	CALCA	CAP2
0.00198925	0.220264	KCNJ15	CAP2
0.174226	5.94714	ABCA3	CAP2
0.00949117	0.660793	LAMP3	CAP2
0.0759126	1.32159	RTKN2	CAP2
0.252791	5.06608	AGER	CAP2
0.141555	4.40529	SEMA3B	CAP2
0.078761	4.44444	SDC1	AEC
0.0155057	1.11111	CD27	AEC
0	0	CD19	AEC
0	0	MS4A1	AEC
0.02323	1.11111	BANK1	AEC
0.024525	1.11111	IL2RA	AEC
0	0	CTLA4	AEC
0	0	FOXP3	AEC
0.0365764	1.66667	LEF1	AEC
0	0	CD40LG	AEC
0.0467095	3.33333	CD3E	AEC
0	0	CD8B	AEC
0.0123035	1.11111	CD8A	AEC
0.0903035	1.11111	NKG7	AEC
0.0365709	1.66667	KLRD1	AEC
0	0	NCAM1	AEC
0	0	TPSAB1	AEC
0	0	TPSB2	AEC
0	0	MS4A2	AEC
0.0392597	1.66667	CSF3R	AEC
0.0960427	1.66667	FCGR3B	AEC
0	0	CLEC10A	AEC
0	0	FCGR2B	AEC
0	0	CD1E	AEC
0	0	CD1C	AEC
0	0	FLT3	AEC
0.00992597	0.555556	CLEC9A	AEC
0.302222	17.2222	SLC40A1	AEC
0.00130782	0.555556	FOLR2	AEC
0	0	F13A1	AEC
0.404796	18.3333	STAB1	AEC
0.786387	30.5556	ABCG1	AEC
0.0839724	5	CYP27A1	AEC
0.00153255	0.555556	MARCO	AEC
0.155633	8.88889	PPARG	AEC
0	0	SIGLEC1	AEC
0.032466	1.66667	FABP4	AEC
0.126338	6.11111	CD14	AEC
0.0222103	2.22222	VCAN	AEC
0.0393786	1.11111	FCGR3A	AEC
0.0257932	2.22222	FCN1	AEC
0	0	TRPC6	AEC
0.00451993	0.555556	PDGFRB	AEC
0.00728358	0.555556	CSPG4	AEC
0	0	LAMC3	AEC
0	0	NTRK3	AEC
0	0	CNN1	AEC
0.00328331	0.555556	ITGA7	AEC
0.0740585	3.33333	DES	AEC
0	0	ITGBL1	AEC
0.0137626	1.11111	PDGFRA	AEC
0.00867335	0.555556	MFAP5	AEC
0	0	SCARA5	AEC
0.00348987	0.555556	WNT2	AEC
0.0751784	2.22222	TCF21	AEC
0.109298	5	LYVE1	AEC
0.0619076	3.33333	CCL21	AEC
0	0	MMRN1	AEC
0	0	PROX1	AEC
0	0	COL15A1	AEC
0.0866226	2.77778	ABCB1	AEC
0.0569625	3.33333	VWA1	AEC
1.49269	47.2222	EPHB4	AEC
0.00374432	0.555556	HDAC9	AEC
0.0801821	3.33333	ACKR1	AEC
2.11478	43.3333	BMX	AEC
13.8223	90	DKK2	AEC
9.49883	93.3333	GJA5	AEC
0.0390245	1.66667	CA4	AEC
0.0235708	1.66667	EDNRB	AEC
0.10749	3.88889	HPGD	AEC
1.44391	40	GPIHBP1	AEC
0.60296	7.77778	IL7R	AEC
13.4033	57.7778	FCN3	AEC
0.00927907	0.555556	RSPH1	AEC
0.0307926	1.66667	FOXJ1	AEC
0	0	CDHR3	AEC
0	0	CDHR4	AEC
0.0157625	1.11111	AGR2	AEC
0.00965345	0.555556	SPDEF	AEC
0.0167523	0.555556	MUC5AC	AEC
0.00915907	0.555556	BPIFB1	AEC
0	0	TSPAN8	AEC
0.304408	10	SCGB1A1	AEC
0.012801	1.11111	LCN2	AEC
0.0373416	2.22222	KLK11	AEC
62.4029	98.3333	MGP	AEC
0.799696	22.2222	SOX4	AEC
0.538071	2.77778	SCGB3A2	AEC
0	0	KRT5	AEC
0	0	TP63	AEC
0	0	NRXN1	AEC
0	0	GRP	AEC
0	0	ASCL1	AEC
0	0	CALCA	AEC
0.014371	0.555556	KCNJ15	AEC
0.105759	4.44444	ABCA3	AEC
0.0193862	1.66667	LAMP3	AEC
0.0850471	1.66667	RTKN2	AEC
0.289443	5.55556	AGER	AEC
0.225105	10	SEMA3B	AEC
0.0233998	1.45349	SDC1	VEC
0.00522253	0.290698	CD27	VEC
0	0	CD19	VEC
0.0102239	0.290698	MS4A1	VEC
0.00545273	0.581395	BANK1	VEC
0	0	IL2RA	VEC
0	0	CTLA4	VEC
0	0	FOXP3	VEC
0.306365	22.3837	LEF1	VEC
0	0	CD40LG	VEC
0.00886829	0.872093	CD3E	VEC
0	0	CD8B	VEC
0.00498612	0.581395	CD8A	VEC
0.0613381	0.872093	NKG7	VEC
0.0381696	2.03488	KLRD1	VEC
0	0	NCAM1	VEC
0.223471	0.290698	TPSAB1	VEC
0.287142	0.581395	TPSB2	VEC
0.00601228	0.290698	MS4A2	VEC
0.0359616	3.19767	CSF3R	VEC
0.00590389	0.290698	FCGR3B	VEC
0.00249431	0.290698	CLEC10A	VEC
0.00550228	0.872093	FCGR2B	VEC
0	0	CD1E	VEC
0.00144556	0.290698	CD1C	VEC
0.00288939	0.581395	FLT3	VEC
0.00381576	0.581395	CLEC9A	VEC
0.867448	47.3837	SLC40A1	VEC
0.00210357	0.290698	FOLR2	VEC
0.0128414	0.872093	F13A1	VEC
0.874715	45.6395	STAB1	VEC
0.58541	38.9535	ABCG1	VEC
0.151351	10.7558	CYP27A1	VEC
0.0114789	0.872093	MARCO	VEC
0.0234625	2.03488	PPARG	VEC
0	0	SIGLEC1	VEC
0.0359419	2.90698	FABP4	VEC
1.05496	37.5	CD14	VEC
0.0301055	2.90698	VCAN	VEC
0.0666833	3.48837	FCGR3A	VEC
0.0586985	1.74419	FCN1	VEC
0.00129859	0.290698	TRPC6	VEC
0.0156054	2.03488	PDGFRB	VEC
0.0255472	2.61628	CSPG4	VEC
0	0	LAMC3	VEC
0	0	NTRK3	VEC
0.00272672	0.290698	CNN1	VEC
0.0146344	0.872093	ITGA7	VEC
0.0365443	0.872093	DES	VEC
0.0151166	1.16279	ITGBL1	VEC
0.0683224	4.65116	PDGFRA	VEC
0.00156904	0.290698	MFAP5	VEC
0.0323774	1.16279	SCARA5	VEC
0.0288009	1.74419	WNT2	VEC
0.0268422	2.90698	TCF21	VEC
2.15818	50.5814	LYVE1	VEC
0.0524638	2.32558	CCL21	VEC
6.67608	79.0698	MMRN1	VEC
0.00275906	0.290698	PROX1	VEC
0.200585	6.39535	COL15A1	VEC
0.684553	32.8488	ABCB1	VEC
1.09771	45.6395	VWA1	VEC
1.51776	67.1512	EPHB4	VEC
1.46854	62.2093	HDAC9	VEC
28.4602	99.7093	ACKR1	VEC
0.223524	9.88372	BMX	VEC
0	0	DKK2	VEC
0.868458	19.7674	GJA5	VEC
0.0345246	2.32558	CA4	VEC
0.0947742	7.84884	EDNRB	VEC
0.0816312	4.65116	HPGD	VEC
0.211473	9.88372	GPIHBP1	VEC
9.43465	72.093	IL7R	VEC
25.7622	72.3837	FCN3	VEC
0.0115322	1.45349	RSPH1	VEC
0.00663534	1.16279	FOXJ1	VEC
0.00979051	0.581395	CDHR3	VEC
0.000604715	0.290698	CDHR4	VEC
0.0152672	2.03488	AGR2	VEC
0	0	SPDEF	VEC
0.00247601	0.872093	MUC5AC	VEC
0	0	BPIFB1	VEC
0.0280871	3.19767	TSPAN8	VEC
0.118593	1.16279	SCGB1A1	VEC
0.00777685	0.581395	LCN2	VEC
0.0184277	1.74419	KLK11	VEC
45.4435	95.6395	MGP	VEC
1.2504	47.3837	SOX4	VEC
1.7922	2.32558	SCGB3A2	VEC
0	0	KRT5	VEC
0	0	TP63	VEC
0.00405799	0.290698	NRXN1	VEC
0.00149405	0.290698	GRP	VEC
0	0	ASCL1	VEC
0	0	CALCA	VEC
0.00685066	0.581395	KCNJ15	VEC
0.0768186	7.26744	ABCA3	VEC
0.00342144	0.872093	LAMP3	VEC
0.0216023	1.16279	RTKN2	VEC
0.0965013	6.39535	AGER	VEC
0.120331	10.4651	SEMA3B	VEC
0.00614752	0.648508	SDC1	SVEC
0.00345906	0.389105	CD27	SVEC
0	0	CD19	SVEC
0.00207729	0.389105	MS4A1	SVEC
0.00317329	0.518807	BANK1	SVEC
0.012243	0.518807	IL2RA	SVEC
0.000617436	0.129702	CTLA4	SVEC
0	0	FOXP3	SVEC
0.292382	23.476	LEF1	SVEC
0.000656518	0.259403	CD40LG	SVEC
0.0114631	1.03761	CD3E	SVEC
0.00291345	0.259403	CD8B	SVEC
0.0126828	0.907912	CD8A	SVEC
0.0514331	0.907912	NKG7	SVEC
0.0168654	1.42672	KLRD1	SVEC
0.00134464	0.259403	NCAM1	SVEC
0.0858254	0.518807	TPSAB1	SVEC
0.177527	0.648508	TPSB2	SVEC
0	0	MS4A2	SVEC
0.0227152	2.46433	CSF3R	SVEC
0.000580549	0.129702	FCGR3B	SVEC
0.000216485	0.129702	CLEC10A	SVEC
0.00216856	0.518807	FCGR2B	SVEC
0	0	CD1E	SVEC
0	0	CD1C	SVEC
0.00228407	0.389105	FLT3	SVEC
0.00463802	0.518807	CLEC9A	SVEC
0.417484	31.5175	SLC40A1	SVEC
0	0	FOLR2	SVEC
0.0174158	1.29702	F13A1	SVEC
0.427387	29.9611	STAB1	SVEC
0.469053	35.1492	ABCG1	SVEC
0.0731132	8.69001	CYP27A1	SVEC
0.0156644	1.55642	MARCO	SVEC
0.201255	17.6394	PPARG	SVEC
0.000740016	0.129702	SIGLEC1	SVEC
0.391664	4.53956	FABP4	SVEC
0.18062	15.6939	CD14	SVEC
0.0888166	6.22568	VCAN	SVEC
0.0342437	1.55642	FCGR3A	SVEC
0.0225462	1.03761	FCN1	SVEC
0.00320037	0.518807	TRPC6	SVEC
0.041421	2.46433	PDGFRB	SVEC
0.0039286	0.389105	CSPG4	SVEC
0.00522049	0.648508	LAMC3	SVEC
0.00774883	0.648508	NTRK3	SVEC
0.0183903	0.389105	CNN1	SVEC
0.0174628	2.46433	ITGA7	SVEC
0.0765352	1.03761	DES	SVEC
0.00975516	0.77821	ITGBL1	SVEC
0.0634804	5.18807	PDGFRA	SVEC
0.00057358	0.129702	MFAP5	SVEC
0.00595821	0.648508	SCARA5	SVEC
0	0	WNT2	SVEC
0.0272831	2.20493	TCF21	SVEC
0.11874	7.26329	LYVE1	SVEC
0.0157606	1.55642	CCL21	SVEC
2.30677	47.7302	MMRN1	SVEC
0.0392435	2.72374	PROX1	SVEC
3.39542	74.9676	COL15A1	SVEC
1.85811	64.8508	ABCB1	SVEC
3.10488	81.9715	VWA1	SVEC
0.913874	56.1608	EPHB4	SVEC
0.282293	21.7899	HDAC9	SVEC
15.3059	88.0674	ACKR1	SVEC
0.230839	15.1751	BMX	SVEC
0.00113134	0.129702	DKK2	SVEC
0.0601413	3.76135	GJA5	SVEC
0.0602408	3.24254	CA4	SVEC
0.182721	8.17121	EDNRB	SVEC
0.022347	1.42672	HPGD	SVEC
0.181002	10.3761	GPIHBP1	SVEC
0.491061	13.6187	IL7R	SVEC
1.83747	29.8314	FCN3	SVEC
0.0630648	1.29702	RSPH1	SVEC
0.00953741	0.648508	FOXJ1	SVEC
0.0137675	1.55642	CDHR3	SVEC
0.00445975	0.259403	CDHR4	SVEC
0.0281486	2.07523	AGR2	SVEC
0.000386592	0.129702	SPDEF	SVEC
0.00769039	1.68612	MUC5AC	SVEC
0.0917575	0.259403	BPIFB1	SVEC
0.0198841	2.33463	TSPAN8	SVEC
0.202875	0.648508	SCGB1A1	SVEC
0.0311404	0.77821	LCN2	SVEC
0.00164475	0.259403	KLK11	SVEC
35.2755	98.5733	MGP	SVEC
1.60133	61.6083	SOX4	SVEC
5.28282e-06	0.129702	SCGB3A2	SVEC
0.0064947	0.518807	KRT5	SVEC
0.00155316	0.129702	TP63	SVEC
0	0	NRXN1	SVEC
0	0	GRP	SVEC
0	0	ASCL1	SVEC
0	0	CALCA	SVEC
0.0338959	2.85344	KCNJ15	SVEC
0.0652271	6.87419	ABCA3	SVEC
0.00856881	1.16732	LAMP3	SVEC
0.00262372	0.518807	RTKN2	SVEC
0.0363432	4.79896	AGER	SVEC
0.0905802	9.20882	SEMA3B	SVEC
0.00567084	0.561798	SDC1	LEC
0.00486953	0.561798	CD27	LEC
0	0	CD19	LEC
0	0	MS4A1	LEC
0.0234603	1.1236	BANK1	LEC
0	0	IL2RA	LEC
0.0121473	1.68539	CTLA4	LEC
0	0	FOXP3	LEC
0	0	LEF1	LEC
0	0	CD40LG	LEC
0.0270137	1.1236	CD3E	LEC
0.00597087	1.1236	CD8B	LEC
0.0166163	1.1236	CD8A	LEC
0.213257	1.68539	NKG7	LEC
0.0746938	2.24719	KLRD1	LEC
0.0196271	1.68539	NCAM1	LEC
0	0	TPSAB1	LEC
0	0	TPSB2	LEC
0	0	MS4A2	LEC
0.0264852	1.1236	CSF3R	LEC
0.0100886	0.561798	FCGR3B	LEC
0.00627804	0.561798	CLEC10A	LEC
0	0	FCGR2B	LEC
0	0	CD1E	LEC
0	0	CD1C	LEC
0.00300438	0.561798	FLT3	LEC
0	0	CLEC9A	LEC
0.710182	35.9551	SLC40A1	LEC
0.000517015	0.561798	FOLR2	LEC
0.0221269	1.68539	F13A1	LEC
1.18698	42.6966	STAB1	LEC
0.873649	39.3258	ABCG1	LEC
0.185169	11.236	CYP27A1	LEC
0.00359542	0.561798	MARCO	LEC
0.748559	32.0225	PPARG	LEC
0.00344304	0.561798	SIGLEC1	LEC
16.355	64.6067	FABP4	LEC
0.084216	4.49438	CD14	LEC
0.0247296	2.24719	VCAN	LEC
0.0389374	1.68539	FCGR3A	LEC
0	0	FCN1	LEC
0.0187381	1.1236	TRPC6	LEC
0.00546755	0.561798	PDGFRB	LEC
0.00561109	0.561798	CSPG4	LEC
0.00596705	0.561798	LAMC3	LEC
0	0	NTRK3	LEC
0.0089642	0.561798	CNN1	LEC
0.0183828	0.561798	ITGA7	LEC
0.0415605	1.68539	DES	LEC
0.0117115	1.1236	ITGBL1	LEC
0.0428858	2.80899	PDGFRA	LEC
0	0	MFAP5	LEC
0	0	SCARA5	LEC
0.0173186	1.1236	WNT2	LEC
0.0502642	2.80899	TCF21	LEC
7.04872	76.4045	LYVE1	LEC
218.107	95.5056	CCL21	LEC
34.8359	98.8764	MMRN1	LEC
4.6622	75.2809	PROX1	LEC
0.00634569	0.561798	COL15A1	LEC
0.00433929	0.561798	ABCB1	LEC
0.151404	9.55056	VWA1	LEC
1.21878	50.5618	EPHB4	LEC
0.0499161	3.37079	HDAC9	LEC
0.127649	3.93258	ACKR1	LEC
0.484758	19.1011	BMX	LEC
0.0178002	1.1236	DKK2	LEC
0.0172885	1.1236	GJA5	LEC
0.01206	1.1236	CA4	LEC
2.81958	71.9101	EDNRB	LEC
0.0792749	3.93258	HPGD	LEC
0.472178	20.2247	GPIHBP1	LEC
0.201472	1.68539	IL7R	LEC
0.164788	6.74157	FCN3	LEC
0.0290937	1.68539	RSPH1	LEC
0	0	FOXJ1	LEC
0.0017633	0.561798	CDHR3	LEC
0	0	CDHR4	LEC
0.117697	4.49438	AGR2	LEC
0	0	SPDEF	LEC
0	0	MUC5AC	LEC
0	0	BPIFB1	LEC
0	0	TSPAN8	LEC
0.287242	1.68539	SCGB1A1	LEC
0.00395719	0.561798	LCN2	LEC
0.00561586	1.1236	KLK11	LEC
7.23773	53.3708	MGP	LEC
1.20722	34.8315	SOX4	LEC
0.0509628	0.561798	SCGB3A2	LEC
0	0	KRT5	LEC
0.0218622	2.80899	TP63	LEC
0	0	NRXN1	LEC
0	0	GRP	LEC
0	0	ASCL1	LEC
0	0	CALCA	LEC
0.00911619	1.1236	KCNJ15	LEC
0.185875	15.1685	ABCA3	LEC
0.000117818	0.561798	LAMP3	LEC
0.00822821	0.561798	RTKN2	LEC
0.0578181	3.93258	AGER	LEC
0.0572836	3.93258	SEMA3B	LEC
0.00927296	1.44928	SDC1	AF1
0.00954958	1.0352	CD27	AF1
0.00168073	0.414079	CD19	AF1
0.00813439	0.414079	MS4A1	AF1
0.00750455	0.828157	BANK1	AF1
0	0	IL2RA	AF1
0.00179566	0.414079	CTLA4	AF1
0	0	FOXP3	AF1
0.00942607	1.0352	LEF1	AF1
0	0	CD40LG	AF1
0.00619026	0.828157	CD3E	AF1
0.0116636	0.414079	CD8B	AF1
0.0166529	1.24224	CD8A	AF1
0.0325999	0.828157	NKG7	AF1
0.0390605	1.86335	KLRD1	AF1
0.0726064	7.86749	NCAM1	AF1
0.201536	1.0352	TPSAB1	AF1
0.352666	1.44928	TPSB2	AF1
0.038044	0.621118	MS4A2	AF1
0.0127261	1.86335	CSF3R	AF1
0.00264815	0.207039	FCGR3B	AF1
0.0102931	2.07039	CLEC10A	AF1
0.00227298	0.414079	FCGR2B	AF1
0	0	CD1E	AF1
0.00146764	0.207039	CD1C	AF1
0.00508779	0.621118	FLT3	AF1
0.0017621	0.207039	CLEC9A	AF1
3.82942	84.8861	SLC40A1	AF1
0.00105737	0.414079	FOLR2	AF1
0.0157528	2.07039	F13A1	AF1
0.0305007	2.07039	STAB1	AF1
0.0136192	1.86335	ABCG1	AF1
0.34733	32.0911	CYP27A1	AF1
0.0179235	1.24224	MARCO	AF1
0.133738	11.8012	PPARG	AF1
0	0	SIGLEC1	AF1
0.00796803	0.621118	FABP4	AF1
0.151787	8.48861	CD14	AF1
3.74629	80.1242	VCAN	AF1
0.00577129	1.0352	FCGR3A	AF1
0.0164546	1.0352	FCN1	AF1
0.46707	33.5404	TRPC6	AF1
1.89996	77.8468	PDGFRB	AF1
0.169141	12.0083	CSPG4	AF1
0.0245911	3.31263	LAMC3	AF1
0.0503334	3.72671	NTRK3	AF1
0.0295133	2.89855	CNN1	AF1
0.0125155	1.44928	ITGA7	AF1
0.0890548	3.10559	DES	AF1
1.4681	39.9586	ITGBL1	AF1
6.56631	95.2381	PDGFRA	AF1
0	0	MFAP5	AF1
0.880796	30.4348	SCARA5	AF1
0.752718	35.4037	WNT2	AF1
7.74106	95.8592	TCF21	AF1
0.00657879	1.0352	LYVE1	AF1
0.278978	9.93789	CCL21	AF1
0.0246064	1.86335	MMRN1	AF1
0.0113303	1.65631	PROX1	AF1
0.464576	30.8489	COL15A1	AF1
0.0324928	1.86335	ABCB1	AF1
0.205039	20.7039	VWA1	AF1
0.0537325	6.62526	EPHB4	AF1
0.00381293	0.828157	HDAC9	AF1
0.0652777	3.10559	ACKR1	AF1
0.00251202	0.414079	BMX	AF1
0.00384174	0.207039	DKK2	AF1
0.339354	23.1884	GJA5	AF1
0.00474895	0.207039	CA4	AF1
0.461596	33.7474	EDNRB	AF1
0.0756953	3.31263	HPGD	AF1
0.00687811	0.414079	GPIHBP1	AF1
0.0831173	3.51967	IL7R	AF1
0.170917	5.38302	FCN3	AF1
0.0127674	1.24224	RSPH1	AF1
0	0	FOXJ1	AF1
0.0261155	4.55487	CDHR3	AF1
0.0010207	0.207039	CDHR4	AF1
0.0040896	1.0352	AGR2	AF1
0.00905865	0.621118	SPDEF	AF1
0.00907145	0.828157	MUC5AC	AF1
0.0019824	0.207039	BPIFB1	AF1
1.59162	62.5259	TSPAN8	AF1
0.100898	3.31263	SCGB1A1	AF1
0.00484807	0.621118	LCN2	AF1
0.0105451	0.621118	KLK11	AF1
93.9936	96.8944	MGP	AF1
2.16888	65.0104	SOX4	AF1
0.286974	1.65631	SCGB3A2	AF1
0.000174969	0.207039	KRT5	AF1
0.00526154	0.621118	TP63	AF1
0.000854995	0.207039	NRXN1	AF1
0	0	GRP	AF1
0	0	ASCL1	AF1
0.000462127	0.207039	CALCA	AF1
0.00648499	1.0352	KCNJ15	AF1
0.0188247	1.65631	ABCA3	AF1
0.00628718	0.207039	LAMP3	AF1
0.0155533	1.44928	RTKN2	AF1
0.0182194	2.89855	AGER	AF1
0.319843	22.3602	SEMA3B	AF1
0.00550658	0.990099	SDC1	AF2
0.00940111	0.990099	CD27	AF2
0	0	CD19	AF2
0	0	MS4A1	AF2
0	0	BANK1	AF2
0	0	IL2RA	AF2
0	0	CTLA4	AF2
0	0	FOXP3	AF2
0.00657497	0.990099	LEF1	AF2
0	0	CD40LG	AF2
0	0	CD3E	AF2
0	0	CD8B	AF2
0	0	CD8A	AF2
0.0185956	0.990099	NKG7	AF2
0.012894	0.990099	KLRD1	AF2
0.0721451	5.94059	NCAM1	AF2
0	0	TPSAB1	AF2
0.000647408	0.990099	TPSB2	AF2
0	0	MS4A2	AF2
0	0	CSF3R	AF2
0	0	FCGR3B	AF2
0.00269256	0.990099	CLEC10A	AF2
0	0	FCGR2B	AF2
0	0	CD1E	AF2
0	0	CD1C	AF2
0	0	FLT3	AF2
0	0	CLEC9A	AF2
1.36132	67.3267	SLC40A1	AF2
0	0	FOLR2	AF2
0.031039	2.9703	F13A1	AF2
0.00485514	0.990099	STAB1	AF2
0.0213211	4.9505	ABCG1	AF2
0.619968	49.505	CYP27A1	AF2
0	0	MARCO	AF2
0.0194606	1.9802	PPARG	AF2
0	0	SIGLEC1	AF2
0.078689	1.9802	FABP4	AF2
0.0316377	4.9505	CD14	AF2
6.99476	93.0693	VCAN	AF2
0	0	FCGR3A	AF2
0	0	FCN1	AF2
0.17094	13.8614	TRPC6	AF2
2.36318	89.1089	PDGFRB	AF2
0.0384319	4.9505	CSPG4	AF2
0.0157969	2.9703	LAMC3	AF2
0.141368	13.8614	NTRK3	AF2
0.0487886	6.93069	CNN1	AF2
0.0146957	2.9703	ITGA7	AF2
0.01343	0.990099	DES	AF2
2.11039	53.4653	ITGBL1	AF2
6.85045	98.0198	PDGFRA	AF2
3.2227	51.4851	MFAP5	AF2
5.46587	95.0495	SCARA5	AF2
0.0193108	1.9802	WNT2	AF2
4.06263	85.1485	TCF21	AF2
0.0041012	0.990099	LYVE1	AF2
0.0619586	6.93069	CCL21	AF2
0.0041121	0.990099	MMRN1	AF2
0.0500582	6.93069	PROX1	AF2
0.73572	45.5446	COL15A1	AF2
0.0471471	5.94059	ABCB1	AF2
0.238425	27.7228	VWA1	AF2
0.0916969	12.8713	EPHB4	AF2
0	0	HDAC9	AF2
0.0276082	2.9703	ACKR1	AF2
0	0	BMX	AF2
0	0	DKK2	AF2
0.0598174	4.9505	GJA5	AF2
0.00291219	0.990099	CA4	AF2
0.129825	14.8515	EDNRB	AF2
0.0121617	3.9604	HPGD	AF2
0.00977289	1.9802	GPIHBP1	AF2
5.77647e-05	0.990099	IL7R	AF2
0.0413428	3.9604	FCN3	AF2
0.00101544	0.990099	RSPH1	AF2
0	0	FOXJ1	AF2
0.0413322	5.94059	CDHR3	AF2
0	0	CDHR4	AF2
0.00397214	0.990099	AGR2	AF2
0	0	SPDEF	AF2
0.001371	0.990099	MUC5AC	AF2
0	0	BPIFB1	AF2
1.75737	72.2772	TSPAN8	AF2
0.0198965	0.990099	SCGB1A1	AF2
0	0	LCN2	AF2
0	0	KLK11	AF2
134.874	100	MGP	AF2
2.13287	69.3069	SOX4	AF2
0	0	SCGB3A2	AF2
0.00855589	0.990099	KRT5	AF2
0.0218654	0.990099	TP63	AF2
0	0	NRXN1	AF2
0	0	GRP	AF2
0	0	ASCL1	AF2
0	0	CALCA	AF2
0.00501758	0.990099	KCNJ15	AF2
0.0135158	2.9703	ABCA3	AF2
0	0	LAMP3	AF2
0.012178	0.990099	RTKN2	AF2
0.0148782	4.9505	AGER	AF2
0.211544	24.7525	SEMA3B	AF2
0.0320356	2.97483	SDC1	SCMF
0.00721	0.457666	CD27	SCMF
0.00312901	0.457666	CD19	SCMF
0.0114141	0.457666	MS4A1	SCMF
0.00801818	0.686499	BANK1	SCMF
0.0124449	1.14416	IL2RA	SCMF
0.00747829	0.686499	CTLA4	SCMF
0	0	FOXP3	SCMF
0.142888	8.69565	LEF1	SCMF
0.000302644	0.228833	CD40LG	SCMF
0.0371282	2.51716	CD3E	SCMF
0.00344654	0.686499	CD8B	SCMF
0.00860208	0.915332	CD8A	SCMF
0.0631092	0.915332	NKG7	SCMF
0.024668	1.60183	KLRD1	SCMF
0.0651764	3.20366	NCAM1	SCMF
0.448764	0.915332	TPSAB1	SCMF
0.785067	1.373	TPSB2	SCMF
0.0212073	0.915332	MS4A2	SCMF
0.0203295	1.60183	CSF3R	SCMF
0.00101199	0.228833	FCGR3B	SCMF
0.00379865	0.457666	CLEC10A	SCMF
0.00544388	0.457666	FCGR2B	SCMF
0	0	CD1E	SCMF
0	0	CD1C	SCMF
0.000788561	0.228833	FLT3	SCMF
0	0	CLEC9A	SCMF
0.884791	41.4188	SLC40A1	SCMF
0.0081366	0.457666	FOLR2	SCMF
0.79603	33.8673	F13A1	SCMF
0.0319433	3.20366	STAB1	SCMF
0.0194597	1.60183	ABCG1	SCMF
0.502763	30.4348	CYP27A1	SCMF
0.00353485	0.686499	MARCO	SCMF
0.0106063	0.915332	PPARG	SCMF
0	0	SIGLEC1	SCMF
0.00536208	0.228833	FABP4	SCMF
0.0390923	2.97483	CD14	SCMF
6.23937	89.4737	VCAN	SCMF
0.0249045	1.83066	FCGR3A	SCMF
0.0117801	0.686499	FCN1	SCMF
0.176594	11.4416	TRPC6	SCMF
2.54163	77.1167	PDGFRB	SCMF
0.0914095	5.26316	CSPG4	SCMF
0.412637	22.8833	LAMC3	SCMF
1.44303	49.4279	NTRK3	SCMF
0.111333	8.46682	CNN1	SCMF
0.00629927	0.228833	ITGA7	SCMF
0.0299256	1.373	DES	SCMF
3.55918	62.2426	ITGBL1	SCMF
8.93456	95.6522	PDGFRA	SCMF
0.318523	6.17849	MFAP5	SCMF
3.36606	72.9977	SCARA5	SCMF
0.0132263	1.14416	WNT2	SCMF
4.26599	86.7277	TCF21	SCMF
0.0215838	0.686499	LYVE1	SCMF
0.397431	1.60183	CCL21	SCMF
0.0893612	1.373	MMRN1	SCMF
0.116925	7.55149	PROX1	SCMF
1.68949	57.8947	COL15A1	SCMF
0.0499096	4.57666	ABCB1	SCMF
0.280928	18.5355	VWA1	SCMF
0.0763567	6.40732	EPHB4	SCMF
0.0129539	0.686499	HDAC9	SCMF
0.0335356	2.51716	ACKR1	SCMF
0.001148	0.228833	BMX	SCMF
0.00837894	0.457666	DKK2	SCMF
0.0218725	1.373	GJA5	SCMF
0.0356978	0.915332	CA4	SCMF
0.0984386	3.66133	EDNRB	SCMF
0.123125	3.66133	HPGD	SCMF
0.00289598	0.457666	GPIHBP1	SCMF
0.238198	5.03432	IL7R	SCMF
0.251849	6.17849	FCN3	SCMF
0.0140278	1.373	RSPH1	SCMF
0.00226666	0.228833	FOXJ1	SCMF
0.0314665	2.746	CDHR3	SCMF
0	0	CDHR4	SCMF
0.0160159	1.373	AGR2	SCMF
0.000274033	0.228833	SPDEF	SCMF
0	0	MUC5AC	SCMF
0.0100547	0.228833	BPIFB1	SCMF
3.82927	79.405	TSPAN8	SCMF
0.713488	5.49199	SCGB1A1	SCMF
0.0913883	1.14416	LCN2	SCMF
0.0133312	1.14416	KLK11	SCMF
101.623	100	MGP	SCMF
3.59215	72.7689	SOX4	SCMF
0.469247	1.373	SCGB3A2	SCMF
0.0130616	0.686499	KRT5	SCMF
0.0124544	0.686499	TP63	SCMF
0	0	NRXN1	SCMF
0	0	GRP	SCMF
0	0	ASCL1	SCMF
0	0	CALCA	SCMF
0.00179394	0.457666	KCNJ15	SCMF
0.0347839	2.746	ABCA3	SCMF
0.00695475	0.915332	LAMP3	SCMF
0.00323812	0.457666	RTKN2	SCMF
0.0443612	3.20366	AGER	SCMF
0.301346	19.9085	SEMA3B	SCMF
0	0	SDC1	ASMC
0	0	CD27	ASMC
0	0	CD19	ASMC
0	0	MS4A1	ASMC
0.00340763	0.689655	BANK1	ASMC
0.00664719	0.689655	IL2RA	ASMC
0	0	CTLA4	ASMC
0	0	FOXP3	ASMC
0	0	LEF1	ASMC
0	0	CD40LG	ASMC
0.0172681	1.37931	CD3E	ASMC
0.0180825	0.689655	CD8B	ASMC
0	0	CD8A	ASMC
0.114158	1.37931	NKG7	ASMC
0.0547852	1.37931	KLRD1	ASMC
0.180777	7.58621	NCAM1	ASMC
0.256167	2.06897	TPSAB1	ASMC
0.489217	3.44828	TPSB2	ASMC
0	0	MS4A2	ASMC
0.0116452	1.37931	CSF3R	ASMC
0	0	FCGR3B	ASMC
0	0	CLEC10A	ASMC
0	0	FCGR2B	ASMC
0	0	CD1E	ASMC
0	0	CD1C	ASMC
0.00443132	0.689655	FLT3	ASMC
0	0	CLEC9A	ASMC
0.599801	30.3448	SLC40A1	ASMC
0	0	FOLR2	ASMC
0	0	F13A1	ASMC
0.0369164	2.06897	STAB1	ASMC
0.0196614	1.37931	ABCG1	ASMC
0.100262	7.58621	CYP27A1	ASMC
0	0	MARCO	ASMC
0.00898354	1.37931	PPARG	ASMC
0	0	SIGLEC1	ASMC
0.00398587	0.689655	FABP4	ASMC
0.007759	1.37931	CD14	ASMC
0.331429	8.27586	VCAN	ASMC
0.0140555	1.37931	FCGR3A	ASMC
0.0154922	0.689655	FCN1	ASMC
0.00464901	0.689655	TRPC6	ASMC
0.437039	25.5172	PDGFRB	ASMC
0.508312	28.2759	CSPG4	ASMC
0	0	LAMC3	ASMC
0.0324276	2.75862	NTRK3	ASMC
11.3759	93.7931	CNN1	ASMC
1.81246	59.3103	ITGA7	ASMC
39.0526	99.3103	DES	ASMC
0.0812722	1.37931	ITGBL1	ASMC
0.0411775	2.75862	PDGFRA	ASMC
0.005164	0.689655	MFAP5	ASMC
0.0561611	1.37931	SCARA5	ASMC
0	0	WNT2	ASMC
0.229388	4.82759	TCF21	ASMC
0.0295615	1.37931	LYVE1	ASMC
0.00738738	1.37931	CCL21	ASMC
0	0	MMRN1	ASMC
0	0	PROX1	ASMC
0.380921	22.7586	COL15A1	ASMC
0.0277148	2.75862	ABCB1	ASMC
1.17608	46.2069	VWA1	ASMC
0.00494806	0.689655	EPHB4	ASMC
0.104365	6.2069	HDAC9	ASMC
0.169003	2.06897	ACKR1	ASMC
0.0126844	1.37931	BMX	ASMC
0	0	DKK2	ASMC
0	0	GJA5	ASMC
0	0	CA4	ASMC
1.44805	53.1034	EDNRB	ASMC
0.0353557	2.75862	HPGD	ASMC
0	0	GPIHBP1	ASMC
0.172397	2.06897	IL7R	ASMC
0.0133268	2.06897	FCN3	ASMC
0	0	RSPH1	ASMC
0	0	FOXJ1	ASMC
0.0106498	1.37931	CDHR3	ASMC
0.00132786	0.689655	CDHR4	ASMC
0	0	AGR2	ASMC
0	0	SPDEF	ASMC
0.000551881	0.689655	MUC5AC	ASMC
0.0163701	0.689655	BPIFB1	ASMC
0.0847283	3.44828	TSPAN8	ASMC
0.492812	3.44828	SCGB1A1	ASMC
0.04788	1.37931	LCN2	ASMC
0	0	KLK11	ASMC
55.956	100	MGP	ASMC
0.948742	31.0345	SOX4	ASMC
0	0	SCGB3A2	ASMC
0	0	KRT5	ASMC
0	0	TP63	ASMC
0.00460129	0.689655	NRXN1	ASMC
0	0	GRP	ASMC
0	0	ASCL1	ASMC
0	0	CALCA	ASMC
0	0	KCNJ15	ASMC
0.0514265	4.82759	ABCA3	ASMC
0.00207481	1.37931	LAMP3	ASMC
0.00271066	0.689655	RTKN2	ASMC
0.0533653	2.75862	AGER	ASMC
0.205143	14.4828	SEMA3B	ASMC
0.0200272	2.15054	SDC1	VSMC
0	0	CD27	VSMC
0	0	CD19	VSMC
0.0077035	1.07527	MS4A1	VSMC
0	0	BANK1	VSMC
0	0	IL2RA	VSMC
0	0	CTLA4	VSMC
0	0	FOXP3	VSMC
0	0	LEF1	VSMC
0	0	CD40LG	VSMC
0	0	CD3E	VSMC
0	0	CD8B	VSMC
0	0	CD8A	VSMC
0	0	NKG7	VSMC
0	0	KLRD1	VSMC
0.0268848	2.15054	NCAM1	VSMC
0.00300983	1.07527	TPSAB1	VSMC
0.0758464	3.22581	TPSB2	VSMC
0	0	MS4A2	VSMC
0.0257821	1.07527	CSF3R	VSMC
0	0	FCGR3B	VSMC
0	0	CLEC10A	VSMC
0	0	FCGR2B	VSMC
0	0	CD1E	VSMC
0	0	CD1C	VSMC
0.00996556	1.07527	FLT3	VSMC
0	0	CLEC9A	VSMC
0.649851	34.4086	SLC40A1	VSMC
0	0	FOLR2	VSMC
0.0104948	2.15054	F13A1	VSMC
0.0205741	3.22581	STAB1	VSMC
0.0145568	3.22581	ABCG1	VSMC
0.0929377	8.60215	CYP27A1	VSMC
0.0114258	1.07527	MARCO	VSMC
0.0691826	8.60215	PPARG	VSMC
0	0	SIGLEC1	VSMC
3.10658	64.5161	FABP4	VSMC
0.0655353	7.52688	CD14	VSMC
0.177024	5.37634	VCAN	VSMC
0	0	FCGR3A	VSMC
0.0303858	1.07527	FCN1	VSMC
0.486356	25.8065	TRPC6	VSMC
3.74317	88.172	PDGFRB	VSMC
0.561067	24.7312	CSPG4	VSMC
0	0	LAMC3	VSMC
1.62889	55.914	NTRK3	VSMC
3.82038	70.9677	CNN1	VSMC
1.48872	59.1398	ITGA7	VSMC
7.16055	50.5376	DES	VSMC
0.282498	11.828	ITGBL1	VSMC
0.0290474	1.07527	PDGFRA	VSMC
0	0	MFAP5	VSMC
0.00641923	1.07527	SCARA5	VSMC
0	0	WNT2	VSMC
2.15404	63.4409	TCF21	VSMC
0.00711871	1.07527	LYVE1	VSMC
4.68693	47.3118	CCL21	VSMC
0	0	MMRN1	VSMC
0	0	PROX1	VSMC
0.608023	32.2581	COL15A1	VSMC
0.0255546	1.07527	ABCB1	VSMC
0.714672	38.7097	VWA1	VSMC
0.0350583	2.15054	EPHB4	VSMC
0	0	HDAC9	VSMC
0.0880912	2.15054	ACKR1	VSMC
0	0	BMX	VSMC
0	0	DKK2	VSMC
0.0863199	9.67742	GJA5	VSMC
0.00896188	1.07527	CA4	VSMC
1.80627	64.5161	EDNRB	VSMC
0.416951	7.52688	HPGD	VSMC
0	0	GPIHBP1	VSMC
0.0541408	3.22581	IL7R	VSMC
0.238412	7.52688	FCN3	VSMC
0.0806041	1.07527	RSPH1	VSMC
0.0296122	2.15054	FOXJ1	VSMC
0.0248846	1.07527	CDHR3	VSMC
0.0338371	2.15054	CDHR4	VSMC
0.0244749	1.07527	AGR2	VSMC
0	0	SPDEF	VSMC
0	0	MUC5AC	VSMC
0	0	BPIFB1	VSMC
2.21911	62.3656	TSPAN8	VSMC
0	0	SCGB1A1	VSMC
0.0258066	2.15054	LCN2	VSMC
0.0175386	2.15054	KLK11	VSMC
53.9658	100	MGP	VSMC
1.14628	50.5376	SOX4	VSMC
0	0	SCGB3A2	VSMC
0	0	KRT5	VSMC
0	0	TP63	VSMC
0	0	NRXN1	VSMC
0.371334	10.7527	GRP	VSMC
0	0	ASCL1	VSMC
0	0	CALCA	VSMC
0	0	KCNJ15	VSMC
0.012731	2.15054	ABCA3	VSMC
0	0	LAMP3	VSMC
0	0	RTKN2	VSMC
0.0266148	4.30108	AGER	VSMC
0.0944129	8.60215	SEMA3B	VSMC
0.0539843	2.5641	SDC1	Pericyte
0	0	CD27	Pericyte
0	0	CD19	Pericyte
0	0	MS4A1	Pericyte
0	0	BANK1	Pericyte
0	0	IL2RA	Pericyte
0	0	CTLA4	Pericyte
0	0	FOXP3	Pericyte
0.57504	16.6667	LEF1	Pericyte
0	0	CD40LG	Pericyte
0	0	CD3E	Pericyte
0	0	CD8B	Pericyte
0	0	CD8A	Pericyte
0.21729	2.5641	NKG7	Pericyte
0.0282756	1.28205	KLRD1	Pericyte
0.00731266	1.28205	NCAM1	Pericyte
0.000990186	1.28205	TPSAB1	Pericyte
0.043402	2.5641	TPSB2	Pericyte
0	0	MS4A2	Pericyte
0.0108935	1.28205	CSF3R	Pericyte
0	0	FCGR3B	Pericyte
0	0	CLEC10A	Pericyte
0	0	FCGR2B	Pericyte
0	0	CD1E	Pericyte
0	0	CD1C	Pericyte
0.00612339	1.28205	FLT3	Pericyte
0	0	CLEC9A	Pericyte
0.195261	8.97436	SLC40A1	Pericyte
0	0	FOLR2	Pericyte
0.0616296	1.28205	F13A1	Pericyte
0.00850494	2.5641	STAB1	Pericyte
0.121106	6.41026	ABCG1	Pericyte
0.187192	11.5385	CYP27A1	Pericyte
0.0128898	1.28205	MARCO	Pericyte
0.0737178	3.84615	PPARG	Pericyte
0	0	SIGLEC1	Pericyte
0.367252	15.3846	FABP4	Pericyte
0.0864307	2.5641	CD14	Pericyte
0.351443	15.3846	VCAN	Pericyte
0.00279434	1.28205	FCGR3A	Pericyte
0.127906	1.28205	FCN1	Pericyte
1.72853	55.1282	TRPC6	Pericyte
12.1296	98.7179	PDGFRB	Pericyte
2.73127	51.2821	CSPG4	Pericyte
4.07051	65.3846	LAMC3	Pericyte
0.330494	12.8205	NTRK3	Pericyte
0.518217	17.9487	CNN1	Pericyte
0.481517	20.5128	ITGA7	Pericyte
0.169256	3.84615	DES	Pericyte
0.0914557	3.84615	ITGBL1	Pericyte
0.0364319	1.28205	PDGFRA	Pericyte
0	0	MFAP5	Pericyte
0.025299	1.28205	SCARA5	Pericyte
0	0	WNT2	Pericyte
4.93629	82.0513	TCF21	Pericyte
0	0	LYVE1	Pericyte
0.81764	15.3846	CCL21	Pericyte
0.046527	1.28205	MMRN1	Pericyte
0.0109253	1.28205	PROX1	Pericyte
0.177348	10.2564	COL15A1	Pericyte
0	0	ABCB1	Pericyte
0.344149	15.3846	VWA1	Pericyte
0.0779532	3.84615	EPHB4	Pericyte
0.00601186	1.28205	HDAC9	Pericyte
0.0905165	1.28205	ACKR1	Pericyte
0	0	BMX	Pericyte
0	0	DKK2	Pericyte
0.0195835	1.28205	GJA5	Pericyte
0	0	CA4	Pericyte
1.70078	50	EDNRB	Pericyte
0.634543	16.6667	HPGD	Pericyte
0.014027	1.28205	GPIHBP1	Pericyte
0.0542359	3.84615	IL7R	Pericyte
0.0829015	6.41026	FCN3	Pericyte
0	0	RSPH1	Pericyte
0.0030367	1.28205	FOXJ1	Pericyte
0.00776092	1.28205	CDHR3	Pericyte
0	0	CDHR4	Pericyte
0	0	AGR2	Pericyte
[truncated: 1,436 more rows]

## Sheet: Panel F
Source data for Figure 5F.
Cell Type	% of cell type marker genes that are selective in the corresponding cell type predictions
AEC	1
AF1	0.666667
AF2	0.666667
AM	0.857143
ASMC	0.5
AT1	1
AT2	1
B	1
Basal/Suprabasal	0.666667
CAP1	1
CAP2	0.75
CD4 T	0.6
CD8 T	1
cDC1	0.666667
cDC2	1
Ciliated	1
Goblet	0.6
IM	1
iMON	1
LEC	1
Mast/Basophil	1
Neutrophil	0.666667
NK	0.75
Pericyte	1
Plasma	0.666667
pMON	0.666667
PNEC	1
RAS	1
SCMF	0.5
Secretory	0.8
SVEC	1
Treg	1
VEC	1
VSMC	1

## Sheet: Panel H
Source data for Figure 5H.
Cell type	# DEGs
Ciliated	1076
CAP1	766
AT1	696
AEC	660
CAP2	583
iMON	582
SCMF	534
VEC	532
LEC	515
Pericyte	505
AF2	490
VSMC	488
AF1	481
NK	478
pMON	452
ASMC	443
IM	430
SVEC	406
AM	401
cDC2	358
Mast/Basophil	317
CD4 T	315
CD8 T	313
Basal/Suprabasal	294
B	291
AT2	268
PNEC	253
Goblet	207
RAS	204
cDC1	121
Secretory	105
Treg	80
Plasma	62
Neutrophil	58
