# Supplementary material for: Guided construction of single cell reference for human and mouse lung
Source: Nat Commun. 2023 Jul 29;14:4566. doi: 10.1038/s41467-023-40173-5 (PMC10387117; doi:10.1038/s41467-023-40173-5)
Supplement: Supplementary file 10 — Source Data [file 41467_2023_40173_MOESM10_ESM.zip › SourceData/Figure6.sourcedata.xlsx]

## Sheet: Panel C
Source data for Dotplot in Figure6C. In Figure6C, average expression values were zscored normalized for each gene and gene expression with percentage >=1% in a cell type was shown.
average expression	expression percentage	gene	celltype
0.000632988	0.0674992	ITGB3	AT2
0.00115422	0.134998	ITGA2B	AT2
0.181054	13.3648	CD38	AT2
0.00419289	0.337496	CD27	AT2
0.0857476	7.8974	BANK1	AT2
0.00279306	0.134998	MS4A1	AT2
0.00317952	0.168748	IL2RA	AT2
0	0	FOXP3	AT2
0.000193974	0.0337496	CTLA4	AT2
0.00972954	0.641242	CD3E	AT2
0.0098173	0.472494	CD8B	AT2
0.00621654	0.472494	CD8A	AT2
0.122909	4.25245	NKG7	AT2
0.00380589	0.269997	KLRC1	AT2
0.0147489	0.911239	KLRD1	AT2
0.0328303	0.573743	TPSAB1	AT2
0.0580059	1.28248	TPSB2	AT2
0.00362478	0.269997	MS4A2	AT2
0.405832	27.5059	LAD1	AT2
0.000671255	0.0674992	NCCRP1	AT2
0.0022222	0.134998	CCR7	AT2
0.000826996	0.101249	CCL19	AT2
0.0010425	0.101249	PLD4	AT2
0.000112724	0.0337496	LILRA4	AT2
0	0	CLEC4C	AT2
0.00682222	0.539993	FCGR2B	AT2
0.00515829	0.472494	CLEC10A	AT2
0.00371987	0.337496	CD1E	AT2
0.00772259	0.371245	CD1C	AT2
0.000290069	0.0337496	FLT3	AT2
0	0	CLEC9A	AT2
0.351021	24.7384	SLC40A1	AT2
0.0108712	0.944988	FOLR2	AT2
0.00427554	0.404995	F13A1	AT2
0.00596142	0.472494	STAB1	AT2
0.0338152	2.93621	ABCG1	AT2
1.22901	47.5869	FABP4	AT2
0.0480214	4.0837	PPARG	AT2
0.234647	17.921	CYP27A1	AT2
0.335367	17.9548	MARCO	AT2
0.0720295	5.39993	CD14	AT2
0.0249532	1.78873	VCAN	AT2
0.125247	8.0324	FCGR3A	AT2
0.0338253	1.65373	FCN1	AT2
0.00183549	0.202497	UPK3B	AT2
0.000887933	0.0674992	CALB2	AT2
0.00136989	0.134998	NTRK3	AT2
0	0	ITGA7	AT2
0.00132303	0.101249	CNN1	AT2
0.000908045	0.0674992	ITGBL1	AT2
0.000432096	0.0337496	PDGFRA	AT2
0.000200998	0.0337496	PCDH15	AT2
0.00186473	0.168748	TCF21	AT2
0.00348473	0.0674992	LYVE1	AT2
0.203557	8.3699	CCL21	AT2
0.00352595	0.168748	MMRN1	AT2
0.0034164	0.303746	PROX1	AT2
0.435484	29.7671	VWA1	AT2
0	0	ABCB1	AT2
0.000349158	0.0337496	COL15A1	AT2
0.0972649	8.20115	EPHB4	AT2
0.00185159	0.269997	HDAC9	AT2
0.0015844	0.168748	ACKR1	AT2
0.00242367	0.202497	BMX	AT2
0.00148633	0.101249	DKK2	AT2
0.00488288	0.202497	GJA5	AT2
0.107191	8.06615	HPGD	AT2
0.00170794	0.0674992	APLN	AT2
0.0021195	0.168748	CA4	AT2
0.19801	15.0523	EDNRB	AT2
0.0362904	2.96996	IL7R	AT2
0.00099727	0.0674992	GPIHBP1	AT2
0.0128086	0.708741	FCN3	AT2
0.0235182	2.19372	RSPH1	AT2
0.0246958	1.95748	FOXJ1	AT2
0.0188094	1.58623	CDHR3	AT2
0.000609904	0.101249	CDHR4	AT2
1.19381	58.9943	SCGB1A1	AT2
0.770569	28.5521	LCN2	AT2
0.0266414	1.95748	BPIFB1	AT2
0.0364533	3.17246	TSPAN8	AT2
0.435927	20.6885	SOX4	AT2
0.165484	9.11239	MGP	AT2
22.4063	85.5889	SCGB3A2	AT2
0.0166659	1.04624	KLK11	AT2
0.000617287	0.0674992	KRT5	AT2
1.02663	51.9406	KCNJ15	AT2
2.39322	77.5228	ABCA3	AT2
3.87456	91.3264	LAMP3	AT2
0.0263629	2.73372	SEMA3B	AT2
0.28522	14.6473	AGER	AT2
0.0240153	1.78873	RTKN2	AT2
0.000595558	0.103734	ITGB3	AM
0.000741519	0.103734	ITGA2B	AM
0.0502567	5.96473	CD38	AM
0.00220529	0.181535	CD27	AM
0.00577388	0.855809	BANK1	AM
0.00105888	0.129668	MS4A1	AM
0.0208843	2.23029	IL2RA	AM
0.000647175	0.0259336	FOXP3	AM
0.000205074	0.0259336	CTLA4	AM
0.00565203	0.64834	CD3E	AM
0.00570583	0.544606	CD8B	AM
0.00702212	0.726141	CD8A	AM
0.0793778	5.7832	NKG7	AM
0.000921814	0.129668	KLRC1	AM
0.0126407	1.16701	KLRD1	AM
0.0170507	1.01141	TPSAB1	AM
0.0465199	2.54149	TPSB2	AM
0.00463744	0.363071	MS4A2	AM
0.00560682	0.778008	LAD1	AM
0.000114134	0.0259336	NCCRP1	AM
0.00135317	0.233402	CCR7	AM
0.00075974	0.103734	CCL19	AM
0.00224893	0.207469	PLD4	AM
0.00309162	0.363071	LILRA4	AM
0.000485559	0.0518672	CLEC4C	AM
0.0908681	6.0944	FCGR2B	AM
0.0069343	0.752075	CLEC10A	AM
0.00604485	0.596473	CD1E	AM
0.00523423	0.622407	CD1C	AM
0.000602832	0.0778008	FLT3	AM
0.00115222	0.181535	CLEC9A	AM
0.0307896	3.50104	SLC40A1	AM
0.111441	11.8776	FOLR2	AM
0.00160517	0.155602	F13A1	AM
0.00482738	0.596473	STAB1	AM
1.08328	67.0124	ABCG1	AM
41.2724	98.8849	FABP4	AM
1.56675	81.9502	PPARG	AM
3.2553	94.8392	CYP27A1	AM
14.459	99.6629	MARCO	AM
1.10877	56.0944	CD14	AM
0.406649	26.7635	VCAN	AM
3.64285	93.2573	FCGR3A	AM
0.0596827	4.48651	FCN1	AM
0.000406256	0.0518672	UPK3B	AM
0.00090897	0.0778008	CALB2	AM
0.0256055	3.0861	NTRK3	AM
0.00128672	0.181535	ITGA7	AM
0.00203508	0.259336	CNN1	AM
0.000308366	0.0259336	ITGBL1	AM
0.000946689	0.0778008	PDGFRA	AM
0	0	PCDH15	AM
0.00185428	0.155602	TCF21	AM
0.00483485	0.233402	LYVE1	AM
0.237618	11.4627	CCL21	AM
0.00456598	0.233402	MMRN1	AM
0.00343177	0.389004	PROX1	AM
0.00489682	0.674274	VWA1	AM
0.000602621	0.0518672	ABCB1	AM
0.00808734	1.06328	COL15A1	AM
0.00260264	0.363071	EPHB4	AM
0.0275	3.26763	HDAC9	AM
0.00866425	0.855809	ACKR1	AM
0.00122455	0.207469	BMX	AM
0.000753621	0.155602	DKK2	AM
0.00061963	0.103734	GJA5	AM
0.81297	57.5985	HPGD	AM
0.00224871	0.311203	APLN	AM
0.00240389	0.337137	CA4	AM
0.0100103	1.27075	EDNRB	AM
1.23631	64.4191	IL7R	AM
0.000710133	0.103734	GPIHBP1	AM
0.0139532	1.21888	FCN3	AM
0.0161829	1.60788	RSPH1	AM
0.00429767	0.518672	FOXJ1	AM
0.00257498	0.337137	CDHR3	AM
0.00170285	0.207469	CDHR4	AM
1.24602	69.5021	SCGB1A1	AM
0.0176646	2.10062	LCN2	AM
0.0205233	2.48963	BPIFB1	AM
0.00415012	0.492739	TSPAN8	AM
0.347632	31.0685	SOX4	AM
0.0445714	4.84959	MGP	AM
0.560393	45.1504	SCGB3A2	AM
0.005483	0.752075	KLK11	AM
0.000905584	0.129668	KRT5	AM
0.00958961	1.50415	KCNJ15	AM
0.0360226	4.53838	ABCA3	AM
0.0344596	4.27905	LAMP3	AM
0.00295172	0.414938	SEMA3B	AM
0.0181497	2.30809	AGER	AM
0.00277373	0.440871	RTKN2	AM
0	0	ITGB3	Ciliated
0	0	ITGA2B	Ciliated
0.489252	37.8788	CD38	Ciliated
0.00353545	0.757576	CD27	Ciliated
0.00267751	0.757576	BANK1	Ciliated
0	0	MS4A1	Ciliated
0	0	IL2RA	Ciliated
0.00725161	1.51515	FOXP3	Ciliated
0	0	CTLA4	Ciliated
0.00292376	0.757576	CD3E	Ciliated
0	0	CD8B	Ciliated
0.00656693	1.51515	CD8A	Ciliated
0.137974	4.54545	NKG7	Ciliated
0	0	KLRC1	Ciliated
0.00307208	0.757576	KLRD1	Ciliated
0.0192571	0.757576	TPSAB1	Ciliated
0.00323005	0.757576	TPSB2	Ciliated
0	0	MS4A2	Ciliated
0.0511262	8.33333	LAD1	Ciliated
0.00314862	1.51515	NCCRP1	Ciliated
0	0	CCR7	Ciliated
0	0	CCL19	Ciliated
0.00620811	0.757576	PLD4	Ciliated
0	0	LILRA4	Ciliated
0	0	CLEC4C	Ciliated
0.0143208	1.51515	FCGR2B	Ciliated
0.012018	1.51515	CLEC10A	Ciliated
0	0	CD1E	Ciliated
0	0	CD1C	Ciliated
0	0	FLT3	Ciliated
0	0	CLEC9A	Ciliated
0.745949	45.4545	SLC40A1	Ciliated
0.00293623	0.757576	FOLR2	Ciliated
0.00677072	0.757576	F13A1	Ciliated
0.0175243	0.757576	STAB1	Ciliated
0.107054	11.3636	ABCG1	Ciliated
1.3577	52.2727	FABP4	Ciliated
0.0941514	6.81818	PPARG	Ciliated
0.675657	42.4242	CYP27A1	Ciliated
0.462256	27.2727	MARCO	Ciliated
0.200079	14.3939	CD14	Ciliated
0.0680067	7.57576	VCAN	Ciliated
0.196397	13.6364	FCGR3A	Ciliated
0.0689879	2.27273	FCN1	Ciliated
0.00267751	0.757576	UPK3B	Ciliated
0	0	CALB2	Ciliated
0	0	NTRK3	Ciliated
0.00928283	1.51515	ITGA7	Ciliated
0.0205278	3.78788	CNN1	Ciliated
0.0148603	0.757576	ITGBL1	Ciliated
0	0	PDGFRA	Ciliated
0	0	PCDH15	Ciliated
0	0	TCF21	Ciliated
0.0111196	0.757576	LYVE1	Ciliated
0.0976997	10.6061	CCL21	Ciliated
0.00892105	0.757576	MMRN1	Ciliated
0	0	PROX1	Ciliated
0.177029	25	VWA1	Ciliated
0	0	ABCB1	Ciliated
0	0	COL15A1	Ciliated
0.080648	11.3636	EPHB4	Ciliated
0.0127843	1.51515	HDAC9	Ciliated
0	0	ACKR1	Ciliated
0.00655229	0.757576	BMX	Ciliated
0	0	DKK2	Ciliated
0	0	GJA5	Ciliated
0.0741921	6.06061	HPGD	Ciliated
0.00705088	1.51515	APLN	Ciliated
0	0	CA4	Ciliated
0.0184742	3.0303	EDNRB	Ciliated
0.0736923	4.54545	IL7R	Ciliated
0	0	GPIHBP1	Ciliated
0.032357	3.78788	FCN3	Ciliated
12.3697	100	RSPH1	Ciliated
4.22876	92.4242	FOXJ1	Ciliated
3.25909	93.1818	CDHR3	Ciliated
1.70452	74.2424	CDHR4	Ciliated
237.85	86.3636	SCGB1A1	Ciliated
4.01385	57.5758	LCN2	Ciliated
4.91785	34.0909	BPIFB1	Ciliated
0.527575	29.5455	TSPAN8	Ciliated
3.01671	75.7576	SOX4	Ciliated
1.76057	31.0606	MGP	Ciliated
37.5936	65.9091	SCGB3A2	Ciliated
0.849691	36.3636	KLK11	Ciliated
0.0973534	9.09091	KRT5	Ciliated
0.0524431	6.81818	KCNJ15	Ciliated
0.233417	19.697	ABCA3	Ciliated
0.277333	18.9394	LAMP3	Ciliated
0.0335793	4.54545	SEMA3B	Ciliated
0.126028	9.09091	AGER	Ciliated
0	0	RTKN2	Ciliated
0	0	ITGB3	B
0	0	ITGA2B	B
0.203509	4.34783	CD38	B
0.749812	17.3913	CD27	B
2.42772	44.2029	BANK1	B
6.51087	65.2174	MS4A1	B
0.141635	5.07246	IL2RA	B
0	0	FOXP3	B
0	0	CTLA4	B
0	0	CD3E	B
0	0	CD8B	B
0	0	CD8A	B
0.218679	4.34783	NKG7	B
0	0	KLRC1	B
0.0240222	1.44928	KLRD1	B
0	0	TPSAB1	B
0.0383515	1.44928	TPSB2	B
0	0	MS4A2	B
0	0	LAD1	B
0	0	NCCRP1	B
0.809613	20.2899	CCR7	B
0	0	CCL19	B
0.231375	5.7971	PLD4	B
0.0536968	0.724638	LILRA4	B
0	0	CLEC4C	B
0.509927	12.3188	FCGR2B	B
0	0	CLEC10A	B
0	0	CD1E	B
0.357826	8.69565	CD1C	B
0	0	FLT3	B
0	0	CLEC9A	B
0.0107513	0.724638	SLC40A1	B
0.200358	5.07246	FOLR2	B
0.0309014	0.724638	F13A1	B
0	0	STAB1	B
0.206598	4.34783	ABCG1	B
4.55813	50.7246	FABP4	B
0.15211	3.62319	PPARG	B
0.395026	9.42029	CYP27A1	B
1.06558	15.2174	MARCO	B
0.136616	3.62319	CD14	B
0.106542	1.44928	VCAN	B
0.301929	5.07246	FCGR3A	B
0	0	FCN1	B
0	0	UPK3B	B
0	0	CALB2	B
0	0	NTRK3	B
0	0	ITGA7	B
0	0	CNN1	B
0	0	ITGBL1	B
0	0	PDGFRA	B
0	0	PCDH15	B
0	0	TCF21	B
0.0176268	0.724638	LYVE1	B
0.166128	4.34783	CCL21	B
0.0274692	0.724638	MMRN1	B
0	0	PROX1	B
0	0	VWA1	B
0	0	ABCB1	B
0	0	COL15A1	B
0	0	EPHB4	B
0.150616	1.44928	HDAC9	B
0	0	ACKR1	B
0	0	BMX	B
0	0	DKK2	B
0.0163464	0.724638	GJA5	B
0.155688	4.34783	HPGD	B
0	0	APLN	B
0.0163464	0.724638	CA4	B
0.028847	0.724638	EDNRB	B
0.213744	4.34783	IL7R	B
0	0	GPIHBP1	B
0.205684	3.62319	FCN3	B
0.0738905	1.44928	RSPH1	B
0	0	FOXJ1	B
0.0398153	0.724638	CDHR3	B
0	0	CDHR4	B
1.49338	26.087	SCGB1A1	B
0.0350744	0.724638	LCN2	B
0.024564	0.724638	BPIFB1	B
0.0325973	0.724638	TSPAN8	B
0.387699	6.52174	SOX4	B
0.0932853	2.89855	MGP	B
1.05494	23.913	SCGB3A2	B
0	0	KLK11	B
0	0	KRT5	B
0	0	KCNJ15	B
0.0278921	0.724638	ABCA3	B
0	0	LAMP3	B
0.0163464	0.724638	SEMA3B	B
0.048528	1.44928	AGER	B
0.0196485	0.724638	RTKN2	B
0	0	ITGB3	cDC2
0.00224164	0.403226	ITGA2B	cDC2
0.0413357	2.01613	CD38	cDC2
0.00617781	0.403226	CD27	cDC2
0.0695208	5.24194	BANK1	cDC2
0.00754257	0.403226	MS4A1	cDC2
0.00860307	0.403226	IL2RA	cDC2
0	0	FOXP3	cDC2
0.0391031	2.41935	CTLA4	cDC2
0.0279486	1.6129	CD3E	cDC2
0.0171162	0.806452	CD8B	cDC2
0.0146086	0.806452	CD8A	cDC2
0.470207	15.3226	NKG7	cDC2
0	0	KLRC1	cDC2
0.0321066	1.20968	KLRD1	cDC2
0.0155083	1.20968	TPSAB1	cDC2
0.0375282	3.22581	TPSB2	cDC2
0.00460672	0.403226	MS4A2	cDC2
0.00420246	0.403226	LAD1	cDC2
0	0	NCCRP1	cDC2
0	0	CCR7	cDC2
0.0197969	1.6129	CCL19	cDC2
0.899703	37.5	PLD4	cDC2
0.0439251	2.82258	LILRA4	cDC2
0.00321834	0.403226	CLEC4C	cDC2
2.02628	54.0323	FCGR2B	cDC2
3.68736	59.6774	CLEC10A	cDC2
2.79582	54.8387	CD1E	cDC2
4.09867	58.4677	CD1C	cDC2
0.0985156	7.25806	FLT3	cDC2
0.0263613	2.01613	CLEC9A	cDC2
0.159755	7.66129	SLC40A1	cDC2
0.288061	11.2903	FOLR2	cDC2
0.521894	21.371	F13A1	cDC2
0.143237	8.46774	STAB1	cDC2
0.0960317	5.64516	ABCG1	cDC2
1.962	60.4839	FABP4	cDC2
0.102859	7.25806	PPARG	cDC2
0.191553	12.5	CYP27A1	cDC2
0.985217	33.871	MARCO	cDC2
2.45337	51.6129	CD14	cDC2
0.46457	16.129	VCAN	cDC2
1.33547	32.6613	FCGR3A	cDC2
2.92562	36.6935	FCN1	cDC2
0	0	UPK3B	cDC2
0	0	CALB2	cDC2
0	0	NTRK3	cDC2
0	0	ITGA7	cDC2
0	0	CNN1	cDC2
0.00907145	0.403226	ITGBL1	cDC2
0	0	PDGFRA	cDC2
0	0	PCDH15	cDC2
0	0	TCF21	cDC2
0	0	LYVE1	cDC2
0.0577676	3.62903	CCL21	cDC2
0.0119436	0.806452	MMRN1	cDC2
0	0	PROX1	cDC2
0.00702235	0.806452	VWA1	cDC2
0.00831443	0.806452	ABCB1	cDC2
0.0090878	0.403226	COL15A1	cDC2
0	0	EPHB4	cDC2
0.147015	10.4839	HDAC9	cDC2
0	0	ACKR1	cDC2
0	0	BMX	cDC2
0.0186729	1.20968	DKK2	cDC2
0.00529585	0.403226	GJA5	cDC2
0.267219	12.5	HPGD	cDC2
0.00427372	0.403226	APLN	cDC2
0.00810528	0.806452	CA4	cDC2
0.0645935	2.01613	EDNRB	cDC2
1.14044	25	IL7R	cDC2
0	0	GPIHBP1	cDC2
0.0420472	2.82258	FCN3	cDC2
0.0161511	1.20968	RSPH1	cDC2
0.00376424	0.403226	FOXJ1	cDC2
0.0234524	0.806452	CDHR3	cDC2
0	0	CDHR4	cDC2
0.816198	39.1129	SCGB1A1	cDC2
0.0144827	0.806452	LCN2	cDC2
0.0120474	0.806452	BPIFB1	cDC2
0.00589511	0.403226	TSPAN8	cDC2
0.199592	11.6935	SOX4	cDC2
0.0727045	4.83871	MGP	cDC2
0.640271	35.4839	SCGB3A2	cDC2
0	0	KLK11	cDC2
0.00965502	0.403226	KRT5	cDC2
0.00769662	0.403226	KCNJ15	cDC2
0.04149	2.82258	ABCA3	cDC2
0.11123	6.45161	LAMP3	cDC2
0	0	SEMA3B	cDC2
0.0579517	3.62903	AGER	cDC2
0.00380833	0.403226	RTKN2	cDC2
0	0	ITGB3	Plasma
0	0	ITGA2B	Plasma
1.02809	67.0732	CD38	Plasma
2.42449	82.9268	CD27	Plasma
0.0157417	1.21951	BANK1	Plasma
0	0	MS4A1	Plasma
0	0	IL2RA	Plasma
0	0	FOXP3	Plasma
0	0	CTLA4	Plasma
0	0	CD3E	Plasma
0	0	CD8B	Plasma
0	0	CD8A	Plasma
0	0	NKG7	Plasma
0	0	KLRC1	Plasma
0	0	KLRD1	Plasma
0	0	TPSAB1	Plasma
0.00782742	1.21951	TPSB2	Plasma
0	0	MS4A2	Plasma
0.00669216	1.21951	LAD1	Plasma
0	0	NCCRP1	Plasma
0	0	CCR7	Plasma
0	0	CCL19	Plasma
0	0	PLD4	Plasma
0	0	LILRA4	Plasma
0	0	CLEC4C	Plasma
0.292447	24.3902	FCGR2B	Plasma
0.00539273	1.21951	CLEC10A	Plasma
0.0154315	2.43902	CD1E	Plasma
0	0	CD1C	Plasma
0.00489961	1.21951	FLT3	Plasma
0	0	CLEC9A	Plasma
0.00598357	1.21951	SLC40A1	Plasma
0.0093643	1.21951	FOLR2	Plasma
0	0	F13A1	Plasma
0	0	STAB1	Plasma
0.0240838	3.65854	ABCG1	Plasma
0.790188	51.2195	FABP4	Plasma
0.0085682	1.21951	PPARG	Plasma
0.0829413	8.53659	CYP27A1	Plasma
0.285879	19.5122	MARCO	Plasma
0.0608122	2.43902	CD14	Plasma
0.0284488	2.43902	VCAN	Plasma
0.0584564	7.31707	FCGR3A	Plasma
0.0269637	1.21951	FCN1	Plasma
0	0	UPK3B	Plasma
0	0	CALB2	Plasma
0	0	NTRK3	Plasma
0	0	ITGA7	Plasma
0.00489961	1.21951	CNN1	Plasma
0	0	ITGBL1	Plasma
0	0	PDGFRA	Plasma
0	0	PCDH15	Plasma
0.00737846	1.21951	TCF21	Plasma
0.00938519	1.21951	LYVE1	Plasma
0.190491	18.2927	CCL21	Plasma
0.00558053	1.21951	MMRN1	Plasma
0	0	PROX1	Plasma
0	0	VWA1	Plasma
0.00730991	1.21951	ABCB1	Plasma
0	0	COL15A1	Plasma
0	0	EPHB4	Plasma
0.0457884	6.09756	HDAC9	Plasma
0	0	ACKR1	Plasma
0	0	BMX	Plasma
0	0	DKK2	Plasma
0	0	GJA5	Plasma
0.04576	3.65854	HPGD	Plasma
0	0	APLN	Plasma
0	0	CA4	Plasma
0.00952223	1.21951	EDNRB	Plasma
0.0171243	2.43902	IL7R	Plasma
0	0	GPIHBP1	Plasma
0	0	FCN3	Plasma
0	0	RSPH1	Plasma
0.00952223	1.21951	FOXJ1	Plasma
0	0	CDHR3	Plasma
0	0	CDHR4	Plasma
1.41999	74.3902	SCGB1A1	Plasma
0.0198456	1.21951	LCN2	Plasma
0	0	BPIFB1	Plasma
0	0	TSPAN8	Plasma
0.0158801	2.43902	SOX4	Plasma
0.00701474	1.21951	MGP	Plasma
0.616809	48.7805	SCGB3A2	Plasma
0	0	KLK11	Plasma
0	0	KRT5	Plasma
0.00489961	1.21951	KCNJ15	Plasma
0.00672612	1.21951	ABCA3	Plasma
0.0313098	4.87805	LAMP3	Plasma
0	0	SEMA3B	Plasma
0.0247678	2.43902	AGER	Plasma
0	0	RTKN2	Plasma
0.00217217	0.18622	ITGB3	iMON
0.00319307	0.18622	ITGA2B	iMON
0.0560613	2.7933	CD38	iMON
0.0513757	0.931099	CD27	iMON
0.0145799	0.558659	BANK1	iMON
0	0	MS4A1	iMON
0.00215233	0.18622	IL2RA	iMON
0	0	FOXP3	iMON
0	0	CTLA4	iMON
0.0351665	0.744879	CD3E	iMON
0.00491864	0.18622	CD8B	iMON
0.0132812	0.558659	CD8A	iMON
0.571686	8.93855	NKG7	iMON
0.00851485	0.18622	KLRC1	iMON
0.12058	2.23464	KLRD1	iMON
0.00152589	0.18622	TPSAB1	iMON
0.128609	3.35196	TPSB2	iMON
0	0	MS4A2	iMON
0.00473842	0.18622	LAD1	iMON
0.00434484	0.18622	NCCRP1	iMON
0	0	CCR7	iMON
0.0027249	0.18622	CCL19	iMON
0.0919033	2.97952	PLD4	iMON
0.00641343	0.372439	LILRA4	iMON
0	0	CLEC4C	iMON
0.289212	9.31099	FCGR2B	iMON
0.376794	10.6145	CLEC10A	iMON
0.0191777	0.744879	CD1E	iMON
0.0803472	3.16574	CD1C	iMON
0.0486728	1.8622	FLT3	iMON
0	0	CLEC9A	iMON
0.140695	3.53818	SLC40A1	iMON
0.212973	6.14525	FOLR2	iMON
0.187055	5.21415	F13A1	iMON
0.418772	10.987	STAB1	iMON
0.066936	1.8622	ABCG1	iMON
3.49597	45.8101	FABP4	iMON
0.17116	6.14525	PPARG	iMON
0.635797	16.2011	CYP27A1	iMON
1.57865	31.2849	MARCO	iMON
6.42246	74.1155	CD14	iMON
10.2102	73.743	VCAN	iMON
1.2074	24.9534	FCGR3A	iMON
16.6142	87.8957	FCN1	iMON
0	0	UPK3B	iMON
0	0	CALB2	iMON
0.00430466	0.18622	NTRK3	iMON
0	0	ITGA7	iMON
0.00486976	0.18622	CNN1	iMON
0	0	ITGBL1	iMON
0	0	PDGFRA	iMON
0	0	PCDH15	iMON
0	0	TCF21	iMON
0.0170552	0.558659	LYVE1	iMON
0.13606	2.42086	CCL21	iMON
0	0	MMRN1	iMON
0	0	PROX1	iMON
0	0	VWA1	iMON
0.00559051	0.18622	ABCB1	iMON
0	0	COL15A1	iMON
0.00684128	0.18622	EPHB4	iMON
0.103248	3.35196	HDAC9	iMON
0.0233182	0.931099	ACKR1	iMON
0	0	BMX	iMON
0.00456645	0.18622	DKK2	iMON
0.0130807	0.372439	GJA5	iMON
0.245057	6.89013	HPGD	iMON
0.0142678	0.372439	APLN	iMON
0.0186095	0.744879	CA4	iMON
0.0286181	0.558659	EDNRB	iMON
0.356863	5.77281	IL7R	iMON
0.0204795	0.372439	GPIHBP1	iMON
0.0520724	1.48976	FCN3	iMON
0.0298502	0.558659	RSPH1	iMON
0.00471562	0.18622	FOXJ1	iMON
0	0	CDHR3	iMON
0.00455974	0.18622	CDHR4	iMON
1.46447	31.6574	SCGB1A1	iMON
0.0100871	0.372439	LCN2	iMON
0	0	BPIFB1	iMON
0.00756376	0.18622	TSPAN8	iMON
0.618116	15.0838	SOX4	iMON
0.184004	3.35196	MGP	iMON
1.09503	25.1397	SCGB3A2	iMON
0.00193817	0.18622	KLK11	iMON
0	0	KRT5	iMON
0.0373418	1.30354	KCNJ15	iMON
0.0490068	1.67598	ABCA3	iMON
0.0884071	2.60708	LAMP3	iMON
0	0	SEMA3B	iMON
0.0334745	0.931099	AGER	iMON
0.0085974	0.18622	RTKN2	iMON
0	0	ITGB3	Secretory
0	0	ITGA2B	Secretory
0.0425701	12	CD38	Secretory
0.0166528	2	CD27	Secretory
0.00891424	2	BANK1	Secretory
0	0	MS4A1	Secretory
0.0057602	2	IL2RA	Secretory
0	0	FOXP3	Secretory
0	0	CTLA4	Secretory
0	0	CD3E	Secretory
0	0	CD8B	Secretory
0	0	CD8A	Secretory
0	0	NKG7	Secretory
0	0	KLRC1	Secretory
0	0	KLRD1	Secretory
0	0	TPSAB1	Secretory
0	0	TPSB2	Secretory
0	0	MS4A2	Secretory
0.0711077	22	LAD1	Secretory
0.053336	10	NCCRP1	Secretory
0	0	CCR7	Secretory
0	0	CCL19	Secretory
0	0	PLD4	Secretory
0	0	LILRA4	Secretory
0	0	CLEC4C	Secretory
0	0	FCGR2B	Secretory
0	0	CLEC10A	Secretory
0	0	CD1E	Secretory
0	0	CD1C	Secretory
0	0	FLT3	Secretory
0	0	CLEC9A	Secretory
0.259701	40	SLC40A1	Secretory
0.0204414	4	FOLR2	Secretory
0	0	F13A1	Secretory
0.00908843	2	STAB1	Secretory
0.0139762	4	ABCG1	Secretory
1.34199	78	FABP4	Secretory
0.0487072	6	PPARG	Secretory
0.264331	20	CYP27A1	Secretory
0.506307	26	MARCO	Secretory
0.0449379	14	CD14	Secretory
0.0329182	4	VCAN	Secretory
0.251891	20	FCGR3A	Secretory
0.0220223	4	FCN1	Secretory
0.00891424	2	UPK3B	Secretory
0	0	CALB2	Secretory
0	0	NTRK3	Secretory
0	0	ITGA7	Secretory
0	0	CNN1	Secretory
0	0	ITGBL1	Secretory
0	0	PDGFRA	Secretory
0	0	PCDH15	Secretory
0	0	TCF21	Secretory
0	0	LYVE1	Secretory
0.223231	28	CCL21	Secretory
0	0	MMRN1	Secretory
0	0	PROX1	Secretory
0.106757	24	VWA1	Secretory
0	0	ABCB1	Secretory
0	0	COL15A1	Secretory
0.0139572	4	EPHB4	Secretory
0.00921532	2	HDAC9	Secretory
0	0	ACKR1	Secretory
0	0	BMX	Secretory
0	0	DKK2	Secretory
0	0	GJA5	Secretory
0.0282646	2	HPGD	Secretory
0	0	APLN	Secretory
0	0	CA4	Secretory
0	0	EDNRB	Secretory
0.0301886	6	IL7R	Secretory
0	0	GPIHBP1	Secretory
0	0	FCN3	Secretory
0.160633	28	RSPH1	Secretory
0.0988781	10	FOXJ1	Secretory
0.0869641	12	CDHR3	Secretory
0.0574343	10	CDHR4	Secretory
1806.89	96	SCGB1A1	Secretory
6.81043	86	LCN2	Secretory
51.7737	100	BPIFB1	Secretory
4.28913	100	TSPAN8	Secretory
3.00953	92	SOX4	Secretory
3.51209	66	MGP	Secretory
34.7263	86	SCGB3A2	Secretory
5.13445	96	KLK11	Secretory
0.00312237	2	KRT5	Secretory
0.0171432	4	KCNJ15	Secretory
0.116857	20	ABCA3	Secretory
0.0268629	6	LAMP3	Secretory
0.00533248	2	SEMA3B	Secretory
0.0303943	6	AGER	Secretory
0.0100246	2	RTKN2	Secretory
0.048492	2.43902	ITGB3	LEC
0	0	ITGA2B	LEC
0.235349	10.9756	CD38	LEC
0	0	CD27	LEC
0.0549816	3.04878	BANK1	LEC
0	0	MS4A1	LEC
0	0	IL2RA	LEC
0	0	FOXP3	LEC
0	0	CTLA4	LEC
0	0	CD3E	LEC
0.00799156	0.609756	CD8B	LEC
0	0	CD8A	LEC
0	0	NKG7	LEC
0	0	KLRC1	LEC
0	0	KLRD1	LEC
0.0215157	0.609756	TPSAB1	LEC
0.00739636	0.609756	TPSB2	LEC
0	0	MS4A2	LEC
0	0	LAD1	LEC
0	0	NCCRP1	LEC
0	0	CCR7	LEC
0	0	CCL19	LEC
0	0	PLD4	LEC
0	0	LILRA4	LEC
0	0	CLEC4C	LEC
0	0	FCGR2B	LEC
0.00311513	0.609756	CLEC10A	LEC
0	0	CD1E	LEC
0	0	CD1C	LEC
0	0	FLT3	LEC
0.00590048	0.609756	CLEC9A	LEC
0.210999	9.7561	SLC40A1	LEC
0	0	FOLR2	LEC
0	0	F13A1	LEC
0.881084	31.7073	STAB1	LEC
0.312377	15.2439	ABCG1	LEC
9.46908	66.4634	FABP4	LEC
0.213543	10.9756	PPARG	LEC
0.236895	9.7561	CYP27A1	LEC
0.292177	13.4146	MARCO	LEC
0.790545	26.2195	CD14	LEC
0	0	VCAN	LEC
0.156854	7.31707	FCGR3A	LEC
0.0205443	0.609756	FCN1	LEC
0	0	UPK3B	LEC
0	0	CALB2	LEC
0	0	NTRK3	LEC
0	0	ITGA7	LEC
0	0	CNN1	LEC
0.0648106	2.43902	ITGBL1	LEC
0.0038246	0.609756	PDGFRA	LEC
0	0	PCDH15	LEC
0	0	TCF21	LEC
5.9023	73.1707	LYVE1	LEC
381.492	100	CCL21	LEC
7.8435	88.4146	MMRN1	LEC
2.74113	59.7561	PROX1	LEC
0.0854515	4.26829	VWA1	LEC
0	0	ABCB1	LEC
0	0	COL15A1	LEC
1.02385	38.4146	EPHB4	LEC
0.0239216	1.21951	HDAC9	LEC
0	0	ACKR1	LEC
0.293385	9.14634	BMX	LEC
0	0	DKK2	LEC
0	0	GJA5	LEC
0.0204515	1.82927	HPGD	LEC
0	0	APLN	LEC
0	0	CA4	LEC
1.03181	36.5854	EDNRB	LEC
0.0280442	1.82927	IL7R	LEC
0.165696	8.53659	GPIHBP1	LEC
0	0	FCN3	LEC
0	0	RSPH1	LEC
0	0	FOXJ1	LEC
0	0	CDHR3	LEC
0	0	CDHR4	LEC
1.61889	51.8293	SCGB1A1	LEC
0	0	LCN2	LEC
0.0763781	3.65854	BPIFB1	LEC
0	0	TSPAN8	LEC
1.03662	32.3171	SOX4	LEC
4.92882	36.5854	MGP	LEC
0.472576	20.122	SCGB3A2	LEC
0	0	KLK11	LEC
0	0	KRT5	LEC
0.00654526	0.609756	KCNJ15	LEC
0.217015	12.1951	ABCA3	LEC
0.056532	2.43902	LAMP3	LEC
0.126019	1.82927	SEMA3B	LEC
0.0389897	1.21951	AGER	LEC
0	0	RTKN2	LEC
0.00361313	0.555556	ITGB3	RAS
0	0	ITGA2B	RAS
0.0935346	7.77778	CD38	RAS
0.0289983	2.22222	CD27	RAS
0.0118337	1.66667	BANK1	RAS
0.0196448	0.555556	MS4A1	RAS
0	0	IL2RA	RAS
0.00143614	0.555556	FOXP3	RAS
0.0113332	0.555556	CTLA4	RAS
0.00640759	1.11111	CD3E	RAS
0.00141966	0.555556	CD8B	RAS
0.017826	2.22222	CD8A	RAS
0.188105	5.55556	NKG7	RAS
0.0178463	0.555556	KLRC1	RAS
0.0362049	1.66667	KLRD1	RAS
0.00747518	0.555556	TPSAB1	RAS
0.0777372	3.33333	TPSB2	RAS
0.00215691	0.555556	MS4A2	RAS
0.167421	18.8889	LAD1	RAS
0	0	NCCRP1	RAS
0.00997586	0.555556	CCR7	RAS
0	0	CCL19	RAS
0	0	PLD4	RAS
0	0	LILRA4	RAS
0	0	CLEC4C	RAS
0.00491903	0.555556	FCGR2B	RAS
0	0	CLEC10A	RAS
0	0	CD1E	RAS
0	0	CD1C	RAS
0	0	FLT3	RAS
0	0	CLEC9A	RAS
0.354459	27.7778	SLC40A1	RAS
0	0	FOLR2	RAS
0	0	F13A1	RAS
0.0196314	1.66667	STAB1	RAS
0.0373572	3.88889	ABCG1	RAS
1.27495	51.6667	FABP4	RAS
0.0413284	3.88889	PPARG	RAS
0.187939	13.3333	CYP27A1	RAS
0.22627	18.8889	MARCO	RAS
0.0320968	3.33333	CD14	RAS
0.00893534	1.66667	VCAN	RAS
0.0832374	5	FCGR3A	RAS
0.0454275	2.77778	FCN1	RAS
0.0352693	3.33333	UPK3B	RAS
0	0	CALB2	RAS
0	0	NTRK3	RAS
0.00670151	0.555556	ITGA7	RAS
0	0	CNN1	RAS
0	0	ITGBL1	RAS
0.0047189	0.555556	PDGFRA	RAS
0	0	PCDH15	RAS
0	0	TCF21	RAS
0.0023211	0.555556	LYVE1	RAS
0.125092	11.1111	CCL21	RAS
0	0	MMRN1	RAS
0.00863737	0.555556	PROX1	RAS
0.28693	22.2222	VWA1	RAS
0	0	ABCB1	RAS
0.0101491	1.11111	COL15A1	RAS
0.085508	7.77778	EPHB4	RAS
0.0328198	2.22222	HDAC9	RAS
0.0119457	1.11111	ACKR1	RAS
0	0	BMX	RAS
0	0	DKK2	RAS
0	0	GJA5	RAS
0.0999864	7.22222	HPGD	RAS
0	0	APLN	RAS
0	0	CA4	RAS
0.054427	4.44444	EDNRB	RAS
0.0492134	2.22222	IL7R	RAS
0	0	GPIHBP1	RAS
0.0133355	0.555556	FCN3	RAS
0.101257	7.22222	RSPH1	RAS
0.0609649	5.55556	FOXJ1	RAS
0.0559611	3.88889	CDHR3	RAS
0.00141966	0.555556	CDHR4	RAS
334.66	75.5556	SCGB1A1	RAS
1.20314	37.2222	LCN2	RAS
0.0684125	5.55556	BPIFB1	RAS
0.34506	20	TSPAN8	RAS
5.23217	75.5556	SOX4	RAS
15.1498	58.8889	MGP	RAS
476.202	97.7778	SCGB3A2	RAS
2.69325	52.7778	KLK11	RAS
0.0620232	5	KRT5	RAS
0.482906	28.3333	KCNJ15	RAS
0.362683	23.8889	ABCA3	RAS
0.437407	27.7778	LAMP3	RAS
0.213516	18.3333	SEMA3B	RAS
0.8842	20.5556	AGER	RAS
0.0250095	2.77778	RTKN2	RAS
0	0	ITGB3	NK
0.00589596	0.167504	ITGA2B	NK
0.580656	11.7253	CD38	NK
0.0223527	0.502513	CD27	NK
0.0205418	0.502513	BANK1	NK
0	0	MS4A1	NK
0.0277109	0.502513	IL2RA	NK
0	0	FOXP3	NK
0.00663383	0.167504	CTLA4	NK
0.400498	6.19765	CD3E	NK
0.0257055	0.502513	CD8B	NK
0.978196	16.2479	CD8A	NK
82.9092	100	NKG7	NK
1.84962	21.943	KLRC1	NK
12.2991	91.2898	KLRD1	NK
0.0330752	0.670017	TPSAB1	NK
0.098732	2.17755	TPSB2	NK
0	0	MS4A2	NK
0	0	LAD1	NK
0.00669214	0.167504	NCCRP1	NK
0	0	CCR7	NK
0	0	CCL19	NK
0	0	PLD4	NK
0	0	LILRA4	NK
0	0	CLEC4C	NK
0.0554631	1.00503	FCGR2B	NK
0.0281251	0.502513	CLEC10A	NK
0.00817492	0.167504	CD1E	NK
0	0	CD1C	NK
0.00747119	0.167504	FLT3	NK
0	0	CLEC9A	NK
0.0670808	1.50754	SLC40A1	NK
0.0156187	0.335008	FOLR2	NK
0	0	F13A1	NK
0	0	STAB1	NK
0.0503037	1.34003	ABCG1	NK
3.2685	47.9062	FABP4	NK
0.0951472	2.01005	PPARG	NK
0.3417	7.03518	CYP27A1	NK
0.582537	11.0553	MARCO	NK
0.137758	3.01508	CD14	NK
0.0109106	0.335008	VCAN	NK
7.76916	73.3668	FCGR3A	NK
0.0654215	1.67504	FCN1	NK
0	0	UPK3B	NK
0	0	CALB2	NK
0.00712481	0.167504	NTRK3	NK
0	0	ITGA7	NK
0.0130294	0.335008	CNN1	NK
0	0	ITGBL1	NK
0	0	PDGFRA	NK
0	0	PCDH15	NK
0	0	TCF21	NK
0	0	LYVE1	NK
0.165936	3.18258	CCL21	NK
0	0	MMRN1	NK
0	0	PROX1	NK
0.00971602	0.167504	VWA1	NK
0.180203	3.68509	ABCB1	NK
0.00668679	0.167504	COL15A1	NK
0	0	EPHB4	NK
0.0266276	0.670017	HDAC9	NK
0.0156315	0.335008	ACKR1	NK
0	0	BMX	NK
0	0	DKK2	NK
0.0095444	0.167504	GJA5	NK
0.157613	3.01508	HPGD	NK
0	0	APLN	NK
0.0190801	0.335008	CA4	NK
0.048179	1.00503	EDNRB	NK
0.0925338	2.01005	IL7R	NK
0	0	GPIHBP1	NK
0.0375974	0.837521	FCN3	NK
0.0502754	0.837521	RSPH1	NK
0	0	FOXJ1	NK
0.0148233	0.335008	CDHR3	NK
0.00679255	0.167504	CDHR4	NK
1.4153	23.6181	SCGB1A1	NK
0.0122191	0.335008	LCN2	NK
0.0110418	0.167504	BPIFB1	NK
0.00803377	0.167504	TSPAN8	NK
0.203813	4.1876	SOX4	NK
0.147475	2.84757	MGP	NK
1.60802	27.3032	SCGB3A2	NK
0.0071127	0.167504	KLK11	NK
0	0	KRT5	NK
0	0	KCNJ15	NK
0.0543682	1.17253	ABCA3	NK
0.0541629	1.00503	LAMP3	NK
0.0126323	0.167504	SEMA3B	NK
0.0290715	0.670017	AGER	NK
0.00724499	0.167504	RTKN2	NK
0	0	ITGB3	Basal/Suprabasal
0	0	ITGA2B	Basal/Suprabasal
0	0	CD38	Basal/Suprabasal
0	0	CD27	Basal/Suprabasal
0	0	BANK1	Basal/Suprabasal
0	0	MS4A1	Basal/Suprabasal
0	0	IL2RA	Basal/Suprabasal
0	0	FOXP3	Basal/Suprabasal
0	0	CTLA4	Basal/Suprabasal
0	0	CD3E	Basal/Suprabasal
0	0	CD8B	Basal/Suprabasal
0	0	CD8A	Basal/Suprabasal
0	0	NKG7	Basal/Suprabasal
0	0	KLRC1	Basal/Suprabasal
0	0	KLRD1	Basal/Suprabasal
0	0	TPSAB1	Basal/Suprabasal
0	0	TPSB2	Basal/Suprabasal
0	0	MS4A2	Basal/Suprabasal
1.0449	66.6667	LAD1	Basal/Suprabasal
0	0	NCCRP1	Basal/Suprabasal
0	0	CCR7	Basal/Suprabasal
0	0	CCL19	Basal/Suprabasal
0	0	PLD4	Basal/Suprabasal
0	0	LILRA4	Basal/Suprabasal
0	0	CLEC4C	Basal/Suprabasal
0	0	FCGR2B	Basal/Suprabasal
0	0	CLEC10A	Basal/Suprabasal
0	0	CD1E	Basal/Suprabasal
0	0	CD1C	Basal/Suprabasal
0	0	FLT3	Basal/Suprabasal
0	0	CLEC9A	Basal/Suprabasal
0.42817	33.3333	SLC40A1	Basal/Suprabasal
0	0	FOLR2	Basal/Suprabasal
0	0	F13A1	Basal/Suprabasal
0	0	STAB1	Basal/Suprabasal
0.247588	33.3333	ABCG1	Basal/Suprabasal
0.285234	50	FABP4	Basal/Suprabasal
0.0230308	16.6667	PPARG	Basal/Suprabasal
0.0460615	16.6667	CYP27A1	Basal/Suprabasal
0.0690923	16.6667	MARCO	Basal/Suprabasal
0.050903	16.6667	CD14	Basal/Suprabasal
0.0230308	16.6667	VCAN	Basal/Suprabasal
0	0	FCGR3A	Basal/Suprabasal
0	0	FCN1	Basal/Suprabasal
0	0	UPK3B	Basal/Suprabasal
0	0	CALB2	Basal/Suprabasal
0	0	NTRK3	Basal/Suprabasal
0	0	ITGA7	Basal/Suprabasal
0	0	CNN1	Basal/Suprabasal
0	0	ITGBL1	Basal/Suprabasal
0	0	PDGFRA	Basal/Suprabasal
0	0	PCDH15	Basal/Suprabasal
0	0	TCF21	Basal/Suprabasal
0	0	LYVE1	Basal/Suprabasal
0.188269	33.3333	CCL21	Basal/Suprabasal
0	0	MMRN1	Basal/Suprabasal
0	0	PROX1	Basal/Suprabasal
0.0690923	16.6667	VWA1	Basal/Suprabasal
0	0	ABCB1	Basal/Suprabasal
0	0	COL15A1	Basal/Suprabasal
0.114745	33.3333	EPHB4	Basal/Suprabasal
0	0	HDAC9	Basal/Suprabasal
0	0	ACKR1	Basal/Suprabasal
0.050903	16.6667	BMX	Basal/Suprabasal
0	0	DKK2	Basal/Suprabasal
0	0	GJA5	Basal/Suprabasal
0.0230308	16.6667	HPGD	Basal/Suprabasal
0	0	APLN	Basal/Suprabasal
0	0	CA4	Basal/Suprabasal
0	0	EDNRB	Basal/Suprabasal
0	0	IL7R	Basal/Suprabasal
0	0	GPIHBP1	Basal/Suprabasal
0	0	FCN3	Basal/Suprabasal
0.224558	16.6667	RSPH1	Basal/Suprabasal
0.050903	16.6667	FOXJ1	Basal/Suprabasal
0	0	CDHR3	Basal/Suprabasal
0	0	CDHR4	Basal/Suprabasal
1.38552	83.3333	SCGB1A1	Basal/Suprabasal
1.99084	66.6667	LCN2	Basal/Suprabasal
0	0	BPIFB1	Basal/Suprabasal
1.96054	66.6667	TSPAN8	Basal/Suprabasal
6.85796	100	SOX4	Basal/Suprabasal
0.050903	16.6667	MGP	Basal/Suprabasal
1.76871	50	SCGB3A2	Basal/Suprabasal
2.60377	83.3333	KLK11	Basal/Suprabasal
3.35772	83.3333	KRT5	Basal/Suprabasal
0.21992	33.3333	KCNJ15	Basal/Suprabasal
0.091714	33.3333	ABCA3	Basal/Suprabasal
0.050903	16.6667	LAMP3	Basal/Suprabasal
0	0	SEMA3B	Basal/Suprabasal
0.0686832	16.6667	AGER	Basal/Suprabasal
0	0	RTKN2	Basal/Suprabasal
0	0	ITGB3	AT1
0	0	ITGA2B	AT1
0.0185565	2.85714	CD38	AT1
0	0	CD27	AT1
0.662307	20	BANK1	AT1
0	0	MS4A1	AT1
0	0	IL2RA	AT1
0	0	FOXP3	AT1
0	0	CTLA4	AT1
0	0	CD3E	AT1
0	0	CD8B	AT1
0	0	CD8A	AT1
0.31658	8.57143	NKG7	AT1
0	0	KLRC1	AT1
0	0	KLRD1	AT1
0	0	TPSAB1	AT1
0	0	TPSB2	AT1
0	0	MS4A2	AT1
0	0	LAD1	AT1
0	0	NCCRP1	AT1
0	0	CCR7	AT1
0	0	CCL19	AT1
0	0	PLD4	AT1
0	0	LILRA4	AT1
0	0	CLEC4C	AT1
0	0	FCGR2B	AT1
0	0	CLEC10A	AT1
0	0	CD1E	AT1
0	0	CD1C	AT1
0	0	FLT3	AT1
0	0	CLEC9A	AT1
1.71834	34.2857	SLC40A1	AT1
0.408478	5.71429	FOLR2	AT1
0	0	F13A1	AT1
0	0	STAB1	AT1
0	0	ABCG1	AT1
1.77404	42.8571	FABP4	AT1
0.0176334	2.85714	PPARG	AT1
0.127152	5.71429	CYP27A1	AT1
0.308264	8.57143	MARCO	AT1
0.0842815	2.85714	CD14	AT1
0.0783638	2.85714	VCAN	AT1
0.102838	5.71429	FCGR3A	AT1
0	0	FCN1	AT1
0.567609	11.4286	UPK3B	AT1
0	0	CALB2	AT1
0	0	NTRK3	AT1
0	0	ITGA7	AT1
0	0	CNN1	AT1
0	0	ITGBL1	AT1
0	0	PDGFRA	AT1
0	0	PCDH15	AT1
0	0	TCF21	AT1
0	0	LYVE1	AT1
0.374584	11.4286	CCL21	AT1
0	0	MMRN1	AT1
0	0	PROX1	AT1
0.236335	11.4286	VWA1	AT1
0	0	ABCB1	AT1
0	0	COL15A1	AT1
0.0253788	2.85714	EPHB4	AT1
0	0	HDAC9	AT1
0	0	ACKR1	AT1
0	0	BMX	AT1
0	0	DKK2	AT1
0	0	GJA5	AT1
0	0	HPGD	AT1
0	0	APLN	AT1
0	0	CA4	AT1
0	0	EDNRB	AT1
0.156403	8.57143	IL7R	AT1
0	0	GPIHBP1	AT1
0	0	FCN3	AT1
0	0	RSPH1	AT1
0.127689	5.71429	FOXJ1	AT1
0.0930362	2.85714	CDHR3	AT1
0	0	CDHR4	AT1
2.35618	48.5714	SCGB1A1	AT1
0.228136	2.85714	LCN2	AT1
0	0	BPIFB1	AT1
0.074226	2.85714	TSPAN8	AT1
1.93487	40	SOX4	AT1
0.144506	8.57143	MGP	AT1
9.08662	25.7143	SCGB3A2	AT1
1.35336	28.5714	KLK11	AT1
0	0	KRT5	AT1
0.0282773	2.85714	KCNJ15	AT1
0.639525	22.8571	ABCA3	AT1
0.167537	11.4286	LAMP3	AT1
1.93041	42.8571	SEMA3B	AT1
58.5806	100	AGER	AT1
11.6832	74.2857	RTKN2	AT1
0.083248	1.23457	ITGB3	Mast/Basophil
0	0	ITGA2B	Mast/Basophil
0.0654249	1.23457	CD38	Mast/Basophil
0.0573418	1.23457	CD27	Mast/Basophil
0	0	BANK1	Mast/Basophil
0	0	MS4A1	Mast/Basophil
1.04026	9.87654	IL2RA	Mast/Basophil
0	0	FOXP3	Mast/Basophil
0	0	CTLA4	Mast/Basophil
0.0909777	1.23457	CD3E	Mast/Basophil
0	0	CD8B	Mast/Basophil
0	0	CD8A	Mast/Basophil
0.362221	6.17284	NKG7	Mast/Basophil
0	0	KLRC1	Mast/Basophil
0	0	KLRD1	Mast/Basophil
89.719	100	TPSAB1	Mast/Basophil
163.507	100	TPSB2	Mast/Basophil
10.8631	74.0741	MS4A2	Mast/Basophil
0.0899831	1.23457	LAD1	Mast/Basophil
0	0	NCCRP1	Mast/Basophil
0	0	CCR7	Mast/Basophil
0	0	CCL19	Mast/Basophil
0	0	PLD4	Mast/Basophil
0	0	LILRA4	Mast/Basophil
0	0	CLEC4C	Mast/Basophil
0	0	FCGR2B	Mast/Basophil
0	0	CLEC10A	Mast/Basophil
0	0	CD1E	Mast/Basophil
0	0	CD1C	Mast/Basophil
0	0	FLT3	Mast/Basophil
0	0	CLEC9A	Mast/Basophil
0	0	SLC40A1	Mast/Basophil
0	0	FOLR2	Mast/Basophil
0	0	F13A1	Mast/Basophil
0.196001	3.7037	STAB1	Mast/Basophil
0.0438101	1.23457	ABCG1	Mast/Basophil
1.47556	22.2222	FABP4	Mast/Basophil
0	0	PPARG	Mast/Basophil
0.152754	3.7037	CYP27A1	Mast/Basophil
0.209477	3.7037	MARCO	Mast/Basophil
0.372518	6.17284	CD14	Mast/Basophil
0	0	VCAN	Mast/Basophil
0.0942909	2.46914	FCGR3A	Mast/Basophil
0	0	FCN1	Mast/Basophil
0	0	UPK3B	Mast/Basophil
1.52314	28.3951	CALB2	Mast/Basophil
0	0	NTRK3	Mast/Basophil
0	0	ITGA7	Mast/Basophil
0	0	CNN1	Mast/Basophil
0	0	ITGBL1	Mast/Basophil
0	0	PDGFRA	Mast/Basophil
0	0	PCDH15	Mast/Basophil
0	0	TCF21	Mast/Basophil
0	0	LYVE1	Mast/Basophil
0.125644	2.46914	CCL21	Mast/Basophil
0	0	MMRN1	Mast/Basophil
0	0	PROX1	Mast/Basophil
0	0	VWA1	Mast/Basophil
0.0646371	1.23457	ABCB1	Mast/Basophil
0	0	COL15A1	Mast/Basophil
0	0	EPHB4	Mast/Basophil
0	0	HDAC9	Mast/Basophil
0	0	ACKR1	Mast/Basophil
0	0	BMX	Mast/Basophil
0	0	DKK2	Mast/Basophil
0.0426301	1.23457	GJA5	Mast/Basophil
4.25288	43.2099	HPGD	Mast/Basophil
0	0	APLN	Mast/Basophil
0	0	CA4	Mast/Basophil
0.219541	4.93827	EDNRB	Mast/Basophil
0	0	IL7R	Mast/Basophil
0	0	GPIHBP1	Mast/Basophil
0	0	FCN3	Mast/Basophil
0	0	RSPH1	Mast/Basophil
0	0	FOXJ1	Mast/Basophil
0	0	CDHR3	Mast/Basophil
0	0	CDHR4	Mast/Basophil
1.5008	25.9259	SCGB1A1	Mast/Basophil
0	0	LCN2	Mast/Basophil
0	0	BPIFB1	Mast/Basophil
0	0	TSPAN8	Mast/Basophil
2.27005	30.8642	SOX4	Mast/Basophil
0.0546511	1.23457	MGP	Mast/Basophil
0.991199	16.0494	SCGB3A2	Mast/Basophil
0	0	KLK11	Mast/Basophil
0	0	KRT5	Mast/Basophil
0	0	KCNJ15	Mast/Basophil
0.0385441	1.23457	ABCA3	Mast/Basophil
0.187596	2.46914	LAMP3	Mast/Basophil
0	0	SEMA3B	Mast/Basophil
0	0	AGER	Mast/Basophil
0	0	RTKN2	Mast/Basophil
0	0	ITGB3	CD8 T
0	0	ITGA2B	CD8 T
0.0944463	2.5974	CD38	CD8 T
0.462428	6.49351	CD27	CD8 T
0	0	BANK1	CD8 T
0	0	MS4A1	CD8 T
0.0335668	0.649351	IL2RA	CD8 T
0	0	FOXP3	CD8 T
0.093674	1.2987	CTLA4	CD8 T
6.36916	76.6234	CD3E	CD8 T
7.45985	73.3766	CD8B	CD8 T
6.48991	70.7792	CD8A	CD8 T
59.3612	99.3506	NKG7	CD8 T
0.298052	2.5974	KLRC1	CD8 T
8.62814	83.1169	KLRD1	CD8 T
0.024302	0.649351	TPSAB1	CD8 T
0.0614281	1.2987	TPSB2	CD8 T
0	0	MS4A2	CD8 T
0	0	LAD1	CD8 T
0	0	NCCRP1	CD8 T
0	0	CCR7	CD8 T
0	0	CCL19	CD8 T
0	0	PLD4	CD8 T
0	0	LILRA4	CD8 T
0	0	CLEC4C	CD8 T
0.0264501	0.649351	FCGR2B	CD8 T
0.0174276	0.649351	CLEC10A	CD8 T
0	0	CD1E	CD8 T
0.0210486	0.649351	CD1C	CD8 T
0	0	FLT3	CD8 T
0	0	CLEC9A	CD8 T
0.0452194	0.649351	SLC40A1	CD8 T
0.0174276	0.649351	FOLR2	CD8 T
0	0	F13A1	CD8 T
0.0174276	0.649351	STAB1	CD8 T
0.0748361	1.94805	ABCG1	CD8 T
2.71322	47.4026	FABP4	CD8 T
0.0633179	1.2987	PPARG	CD8 T
0.0943344	2.5974	CYP27A1	CD8 T
0.488654	11.6883	MARCO	CD8 T
0	0	CD14	CD8 T
0.0662029	1.94805	VCAN	CD8 T
3.13829	50.6494	FCGR3A	CD8 T
0	0	FCN1	CD8 T
0.0278572	0.649351	UPK3B	CD8 T
0	0	CALB2	CD8 T
0	0	NTRK3	CD8 T
0	0	ITGA7	CD8 T
0	0	CNN1	CD8 T
0	0	ITGBL1	CD8 T
0	0	PDGFRA	CD8 T
0	0	PCDH15	CD8 T
0	0	TCF21	CD8 T
0.0246714	0.649351	LYVE1	CD8 T
0.117771	2.5974	CCL21	CD8 T
0	0	MMRN1	CD8 T
0	0	PROX1	CD8 T
0.0238995	0.649351	VWA1	CD8 T
0.126378	2.5974	ABCB1	CD8 T
0	0	COL15A1	CD8 T
0	0	EPHB4	CD8 T
0.0897282	1.94805	HDAC9	CD8 T
0.0303861	0.649351	ACKR1	CD8 T
0	0	BMX	CD8 T
0	0	DKK2	CD8 T
0	0	GJA5	CD8 T
0.229152	5.84416	HPGD	CD8 T
0	0	APLN	CD8 T
0.0224611	0.649351	CA4	CD8 T
0	0	EDNRB	CD8 T
2.29288	33.1169	IL7R	CD8 T
0	0	GPIHBP1	CD8 T
0	0	FCN3	CD8 T
0	0	RSPH1	CD8 T
0	0	FOXJ1	CD8 T
0.0385829	0.649351	CDHR3	CD8 T
0	0	CDHR4	CD8 T
1.38048	27.9221	SCGB1A1	CD8 T
0	0	LCN2	CD8 T
0	0	BPIFB1	CD8 T
0	0	TSPAN8	CD8 T
0.0373835	0.649351	SOX4	CD8 T
0.207586	3.24675	MGP	CD8 T
1.27297	24.026	SCGB3A2	CD8 T
0	0	KLK11	CD8 T
0	0	KRT5	CD8 T
0.0214307	0.649351	KCNJ15	CD8 T
0.0652306	1.2987	ABCA3	CD8 T
0.0274567	0.649351	LAMP3	CD8 T
0	0	SEMA3B	CD8 T
0	0	AGER	CD8 T
0	0	RTKN2	CD8 T
0	0	ITGB3	pMON
0	0	ITGA2B	pMON
0.0507746	2.12014	CD38	pMON
0.00588046	0.353357	CD27	pMON
0.00703618	0.353357	BANK1	pMON
0	0	MS4A1	pMON
0	0	IL2RA	pMON
0	0	FOXP3	pMON
0	0	CTLA4	pMON
0.00925139	0.353357	CD3E	pMON
0	0	CD8B	pMON
0.0137836	0.706714	CD8A	pMON
1.6404	30.0353	NKG7	pMON
0.0164708	1.06007	KLRC1	pMON
0.0978923	3.88693	KLRD1	pMON
0.00613893	0.353357	TPSAB1	pMON
0.0736603	3.53357	TPSB2	pMON
0	0	MS4A2	pMON
0.00440101	0.353357	LAD1	pMON
0	0	NCCRP1	pMON
0	0	CCR7	pMON
0.0174256	0.706714	CCL19	pMON
0.489798	16.9611	PLD4	pMON
0.0450259	2.12014	LILRA4	pMON
0	0	CLEC4C	pMON
0.0895318	3.88693	FCGR2B	pMON
0.0801006	3.18021	CLEC10A	pMON
0.00884055	0.353357	CD1E	pMON
0.0152595	0.706714	CD1C	pMON
0	0	FLT3	pMON
0	0	CLEC9A	pMON
0.0392659	1.41343	SLC40A1	pMON
0.071447	3.53357	FOLR2	pMON
0	0	F13A1	pMON
0.0321468	1.41343	STAB1	pMON
0.0809108	3.88693	ABCG1	pMON
2.37895	63.9576	FABP4	pMON
0.0382841	2.12014	PPARG	pMON
0.250425	9.89399	CYP27A1	pMON
0.756411	28.2686	MARCO	pMON
0.590606	17.3145	CD14	pMON
0.232283	8.48057	VCAN	pMON
15.803	99.2933	FCGR3A	pMON
12.9538	88.6926	FCN1	pMON
0	0	UPK3B	pMON
0	0	CALB2	pMON
0	0	NTRK3	pMON
0	0	ITGA7	pMON
0	0	CNN1	pMON
0	0	ITGBL1	pMON
0	0	PDGFRA	pMON
0	0	PCDH15	pMON
0	0	TCF21	pMON
0.00733791	0.353357	LYVE1	pMON
0.0809815	2.82686	CCL21	pMON
0	0	MMRN1	pMON
0	0	PROX1	pMON
0.0130918	0.706714	VWA1	pMON
0	0	ABCB1	pMON
0.0062819	0.353357	COL15A1	pMON
0	0	EPHB4	pMON
0.101301	4.24028	HDAC9	pMON
0	0	ACKR1	pMON
0	0	BMX	pMON
0	0	DKK2	pMON
0	0	GJA5	pMON
0.136361	5.30035	HPGD	pMON
0	0	APLN	pMON
0	0	CA4	pMON
0.00755036	0.353357	EDNRB	pMON
0.0972288	4.24028	IL7R	pMON
0	0	GPIHBP1	pMON
0.0226261	1.06007	FCN3	pMON
0.035087	1.41343	RSPH1	pMON
0	0	FOXJ1	pMON
0	0	CDHR3	pMON
0	0	CDHR4	pMON
0.875286	32.1555	SCGB1A1	pMON
0.0420923	2.12014	LCN2	pMON
0	0	BPIFB1	pMON
0	0	TSPAN8	pMON
0.695573	21.2014	SOX4	pMON
0.0635287	3.18021	MGP	pMON
0.954452	33.2155	SCGB3A2	pMON
0	0	KLK11	pMON
0	0	KRT5	pMON
0	0	KCNJ15	pMON
0.047921	2.12014	ABCA3	pMON
0.0633819	2.82686	LAMP3	pMON
0	0	SEMA3B	pMON
0.0813013	3.53357	AGER	pMON
0.0062819	0.353357	RTKN2	pMON
0	0	ITGB3	VSMC
0	0	ITGA2B	VSMC
0	0	CD38	VSMC
0	0	CD27	VSMC
0	0	BANK1	VSMC
0	0	MS4A1	VSMC
0	0	IL2RA	VSMC
0	0	FOXP3	VSMC
0	0	CTLA4	VSMC
0	0	CD3E	VSMC
0	0	CD8B	VSMC
0	0	CD8A	VSMC
0	0	NKG7	VSMC
0	0	KLRC1	VSMC
0	0	KLRD1	VSMC
0	0	TPSAB1	VSMC
0.0470544	1.78571	TPSB2	VSMC
0	0	MS4A2	VSMC
0	0	LAD1	VSMC
0	0	NCCRP1	VSMC
0	0	CCR7	VSMC
0	0	CCL19	VSMC
0	0	PLD4	VSMC
0	0	LILRA4	VSMC
0	0	CLEC4C	VSMC
0	0	FCGR2B	VSMC
0	0	CLEC10A	VSMC
0	0	CD1E	VSMC
0.0510642	1.78571	CD1C	VSMC
0	0	FLT3	VSMC
0	0	CLEC9A	VSMC
0.937465	25	SLC40A1	VSMC
0.0774377	1.78571	FOLR2	VSMC
0	0	F13A1	VSMC
0	0	STAB1	VSMC
0.124655	3.57143	ABCG1	VSMC
3.2123	55.3571	FABP4	VSMC
0	0	PPARG	VSMC
0.211228	7.14286	CYP27A1	VSMC
0.77428	21.4286	MARCO	VSMC
0.324506	5.35714	CD14	VSMC
0.0695642	1.78571	VCAN	VSMC
0.146348	3.57143	FCGR3A	VSMC
0	0	FCN1	VSMC
0	0	UPK3B	VSMC
0	0	CALB2	VSMC
1.68027	37.5	NTRK3	VSMC
0.752413	21.4286	ITGA7	VSMC
7.65438	73.2143	CNN1	VSMC
0.216548	5.35714	ITGBL1	VSMC
0	0	PDGFRA	VSMC
0	0	PCDH15	VSMC
1.11057	28.5714	TCF21	VSMC
0	0	LYVE1	VSMC
0.283729	7.14286	CCL21	VSMC
0	0	MMRN1	VSMC
0	0	PROX1	VSMC
0.50494	12.5	VWA1	VSMC
0	0	ABCB1	VSMC
0.410833	12.5	COL15A1	VSMC
0.113091	1.78571	EPHB4	VSMC
0	0	HDAC9	VSMC
0	0	ACKR1	VSMC
0	0	BMX	VSMC
0	0	DKK2	VSMC
0.0670565	1.78571	GJA5	VSMC
0.0670565	1.78571	HPGD	VSMC
0	0	APLN	VSMC
0	0	CA4	VSMC
1.82103	39.2857	EDNRB	VSMC
0	0	IL7R	VSMC
0	0	GPIHBP1	VSMC
0	0	FCN3	VSMC
0	0	RSPH1	VSMC
0	0	FOXJ1	VSMC
0	0	CDHR3	VSMC
0	0	CDHR4	VSMC
1.12082	26.7857	SCGB1A1	VSMC
0	0	LCN2	VSMC
0	0	BPIFB1	VSMC
1.11803	23.2143	TSPAN8	VSMC
1.11693	26.7857	SOX4	VSMC
33.5585	100	MGP	VSMC
1.94059	39.2857	SCGB3A2	VSMC
0	0	KLK11	VSMC
0	0	KRT5	VSMC
0	0	KCNJ15	VSMC
0.0384438	1.78571	ABCA3	VSMC
0	0	LAMP3	VSMC
0.0982495	3.57143	SEMA3B	VSMC
0	0	AGER	VSMC
0	0	RTKN2	VSMC
0	0	ITGB3	cDC1
0.0338597	3.44828	ITGA2B	cDC1
0.31035	17.2414	CD38	cDC1
0	0	CD27	cDC1
0.167271	17.2414	BANK1	cDC1
0	0	MS4A1	cDC1
0	0	IL2RA	cDC1
0	0	FOXP3	cDC1
0.0381025	3.44828	CTLA4	cDC1
0	0	CD3E	cDC1
0.0327068	3.44828	CD8B	cDC1
0.0278987	3.44828	CD8A	cDC1
0.268506	13.7931	NKG7	cDC1
0	0	KLRC1	cDC1
0.0748893	3.44828	KLRD1	cDC1
0	0	TPSAB1	cDC1
0.0339097	3.44828	TPSB2	cDC1
0	0	MS4A2	cDC1
0	0	LAD1	cDC1
0	0	NCCRP1	cDC1
0.0288293	3.44828	CCR7	cDC1
0	0	CCL19	cDC1
0.203309	6.89655	PLD4	cDC1
0.061662	6.89655	LILRA4	cDC1
0.246522	10.3448	CLEC4C	cDC1
0	0	FCGR2B	cDC1
0	0	CLEC10A	cDC1
0	0	CD1E	cDC1
0.157025	3.44828	CD1C	cDC1
1.03794	58.6207	FLT3	cDC1
6.1442	89.6552	CLEC9A	cDC1
0.0374446	3.44828	SLC40A1	cDC1
0	0	FOLR2	cDC1
0	0	F13A1	cDC1
0	0	STAB1	cDC1
0	0	ABCG1	cDC1
1.4009	58.6207	FABP4	cDC1
0.0965962	6.89655	PPARG	cDC1
0	0	CYP27A1	cDC1
0.403842	24.1379	MARCO	cDC1
0	0	CD14	cDC1
0.0330137	3.44828	VCAN	cDC1
0.366809	13.7931	FCGR3A	cDC1
0.0374284	3.44828	FCN1	cDC1
0	0	UPK3B	cDC1
0	0	CALB2	cDC1
0	0	NTRK3	cDC1
0	0	ITGA7	cDC1
0	0	CNN1	cDC1
0	0	ITGBL1	cDC1
0	0	PDGFRA	cDC1
0	0	PCDH15	cDC1
0	0	TCF21	cDC1
0	0	LYVE1	cDC1
0.0381025	3.44828	CCL21	cDC1
0.0370822	3.44828	MMRN1	cDC1
0	0	PROX1	cDC1
0	0	VWA1	cDC1
0	0	ABCB1	cDC1
0	0	COL15A1	cDC1
0	0	EPHB4	cDC1
0.605421	31.0345	HDAC9	cDC1
0	0	ACKR1	cDC1
0	0	BMX	cDC1
0	0	DKK2	cDC1
0	0	GJA5	cDC1
0.0374446	3.44828	HPGD	cDC1
0	0	APLN	cDC1
0	0	CA4	cDC1
0	0	EDNRB	cDC1
0	0	IL7R	cDC1
0	0	GPIHBP1	cDC1
0	0	FCN3	cDC1
0	0	RSPH1	cDC1
0	0	FOXJ1	cDC1
0	0	CDHR3	cDC1
0.0278987	3.44828	CDHR4	cDC1
0.819051	31.0345	SCGB1A1	cDC1
0	0	LCN2	cDC1
0	0	BPIFB1	cDC1
0	0	TSPAN8	cDC1
0.667581	37.931	SOX4	cDC1
0.146406	6.89655	MGP	cDC1
0.973923	37.931	SCGB3A2	cDC1
0	0	KLK11	cDC1
0	0	KRT5	cDC1
0.070442	6.89655	KCNJ15	cDC1
0.0978646	6.89655	ABCA3	cDC1
0.0669233	6.89655	LAMP3	cDC1
0	0	SEMA3B	cDC1
0	0	AGER	cDC1
0	0	RTKN2	cDC1
0	0	ITGB3	AF1
0	0	ITGA2B	AF1
0	0	CD38	AF1
0	0	CD27	AF1
0	0	BANK1	AF1
0	0	MS4A1	AF1
0	0	IL2RA	AF1
0	0	FOXP3	AF1
0	0	CTLA4	AF1
0	0	CD3E	AF1
0	0	CD8B	AF1
0	0	CD8A	AF1
0	0	NKG7	AF1
0	0	KLRC1	AF1
0	0	KLRD1	AF1
0	0	TPSAB1	AF1
0	0	TPSB2	AF1
0	0	MS4A2	AF1
0	0	LAD1	AF1
0	0	NCCRP1	AF1
0	0	CCR7	AF1
0	0	CCL19	AF1
0	0	PLD4	AF1
0	0	LILRA4	AF1
0	0	CLEC4C	AF1
0	0	FCGR2B	AF1
0	0	CLEC10A	AF1
0	0	CD1E	AF1
0	0	CD1C	AF1
0	0	FLT3	AF1
0	0	CLEC9A	AF1
1.69436	33.3333	SLC40A1	AF1
0	0	FOLR2	AF1
0	0	F13A1	AF1
0	0	STAB1	AF1
0	0	ABCG1	AF1
0.939771	22.2222	FABP4	AF1
0	0	PPARG	AF1
0	0	CYP27A1	AF1
0	0	MARCO	AF1
0	0	CD14	AF1
1.02902	22.2222	VCAN	AF1
0	0	FCGR3A	AF1
0	0	FCN1	AF1
0	0	UPK3B	AF1
0	0	CALB2	AF1
0	0	NTRK3	AF1
0	0	ITGA7	AF1
0	0	CNN1	AF1
4.03048	55.5556	ITGBL1	AF1
1.22166	44.4444	PDGFRA	AF1
0.639222	22.2222	PCDH15	AF1
7.54242	66.6667	TCF21	AF1
0	0	LYVE1	AF1
0.139289	11.1111	CCL21	AF1
0	0	MMRN1	AF1
0	0	PROX1	AF1
0	0	VWA1	AF1
0	0	ABCB1	AF1
0.278579	11.1111	COL15A1	AF1
0.307958	11.1111	EPHB4	AF1
0	0	HDAC9	AF1
0.160426	11.1111	ACKR1	AF1
0	0	BMX	AF1
0	0	DKK2	AF1
0	0	GJA5	AF1
0	0	HPGD	AF1
0	0	APLN	AF1
0	0	CA4	AF1
1.06842	33.3333	EDNRB	AF1
0	0	IL7R	AF1
0	0	GPIHBP1	AF1
0	0	FCN3	AF1
0	0	RSPH1	AF1
0.382614	11.1111	FOXJ1	AF1
0	0	CDHR3	AF1
0	0	CDHR4	AF1
1.33431	22.2222	SCGB1A1	AF1
0	0	LCN2	AF1
0	0	BPIFB1	AF1
2.30897	33.3333	TSPAN8	AF1
1.38209	44.4444	SOX4	AF1
80.8166	100	MGP	AF1
0.139289	11.1111	SCGB3A2	AF1
0	0	KLK11	AF1
0	0	KRT5	AF1
0	0	KCNJ15	AF1
0	0	ABCA3	AF1
0	0	LAMP3	AF1
0.665336	11.1111	SEMA3B	AF1
0	0	AGER	AF1
0.307958	11.1111	RTKN2	AF1
0	0	ITGB3	Treg
0	0	ITGA2B	Treg
0.0522616	3.7037	CD38	Treg
6.73432	74.0741	CD27	Treg
0	0	BANK1	Treg
0	0	MS4A1	Treg
7.26504	62.963	IL2RA	Treg
1.95707	48.1481	FOXP3	Treg
4.23674	70.3704	CTLA4	Treg
5.70788	81.4815	CD3E	Treg
0	0	CD8B	Treg
0	0	CD8A	Treg
0.0522616	3.7037	NKG7	Treg
0	0	KLRC1	Treg
0	0	KLRD1	Treg
0	0	TPSAB1	Treg
0	0	TPSB2	Treg
0	0	MS4A2	Treg
0	0	LAD1	Treg
0	0	NCCRP1	Treg
0	0	CCR7	Treg
0	0	CCL19	Treg
0	0	PLD4	Treg
0	0	LILRA4	Treg
0	0	CLEC4C	Treg
0	0	FCGR2B	Treg
0	0	CLEC10A	Treg
0	0	CD1E	Treg
0	0	CD1C	Treg
0	0	FLT3	Treg
0	0	CLEC9A	Treg
0	0	SLC40A1	Treg
0	0	FOLR2	Treg
0	0	F13A1	Treg
0	0	STAB1	Treg
0.00746594	3.7037	ABCG1	Treg
3.01043	62.963	FABP4	Treg
0.220821	7.40741	PPARG	Treg
0.477918	11.1111	CYP27A1	Treg
0.557463	18.5185	MARCO	Treg
0	0	CD14	Treg
0	0	VCAN	Treg
0.457894	11.1111	FCGR3A	Treg
0.0761452	3.7037	FCN1	Treg
0	0	UPK3B	Treg
0	0	CALB2	Treg
0	0	NTRK3	Treg
0	0	ITGA7	Treg
0	0	CNN1	Treg
0	0	ITGBL1	Treg
0	0	PDGFRA	Treg
0	0	PCDH15	Treg
0	0	TCF21	Treg
0	0	LYVE1	Treg
0	0	CCL21	Treg
0	0	MMRN1	Treg
0	0	PROX1	Treg
0	0	VWA1	Treg
0	0	ABCB1	Treg
0	0	COL15A1	Treg
0	0	EPHB4	Treg
0.116873	3.7037	HDAC9	Treg
0	0	ACKR1	Treg
0	0	BMX	Treg
0	0	DKK2	Treg
0	0	GJA5	Treg
1.11716	11.1111	HPGD	Treg
0.0761452	3.7037	APLN	Treg
0.143332	3.7037	CA4	Treg
0.456871	3.7037	EDNRB	Treg
0.837922	25.9259	IL7R	Treg
0	0	GPIHBP1	Treg
0	0	FCN3	Treg
0	0	RSPH1	Treg
0	0	FOXJ1	Treg
0	0	CDHR3	Treg
0	0	CDHR4	Treg
1.22856	37.037	SCGB1A1	Treg
0.143332	3.7037	LCN2	Treg
0	0	BPIFB1	Treg
0.00746594	3.7037	TSPAN8	Treg
0.0149319	3.7037	SOX4	Treg
0.107416	3.7037	MGP	Treg
0.685096	22.2222	SCGB3A2	Treg
0	0	KLK11	Treg
0	0	KRT5	Treg
0.0689446	3.7037	KCNJ15	Treg
0	0	ABCA3	Treg
0.249783	7.40741	LAMP3	Treg
0	0	SEMA3B	Treg
0	0	AGER	Treg
1.49691	37.037	RTKN2	Treg
0	0	ITGB3	IM
0	0	ITGA2B	IM
0.030926	2.34375	CD38	IM
0	0	CD27	IM
0.00850109	0.78125	BANK1	IM
0.0137787	0.78125	MS4A1	IM
0.33824	12.5	IL2RA	IM
0	0	FOXP3	IM
0.102426	3.125	CTLA4	IM
0.00617638	0.78125	CD3E	IM
0	0	CD8B	IM
0	0	CD8A	IM
0.0766848	5.46875	NKG7	IM
0.0320003	1.5625	KLRC1	IM
0	0	KLRD1	IM
0.0277433	0.78125	TPSAB1	IM
0.0693906	2.34375	TPSB2	IM
0.024968	0.78125	MS4A2	IM
0.0177597	0.78125	LAD1	IM
0	0	NCCRP1	IM
0.044792	1.5625	CCR7	IM
0.0288677	1.5625	CCL19	IM
0.425579	10.1562	PLD4	IM
0.0421743	2.34375	LILRA4	IM
0.0183766	0.78125	CLEC4C	IM
2.26089	47.6562	FCGR2B	IM
0.953705	23.4375	CLEC10A	IM
0.0193474	0.78125	CD1E	IM
0	0	CD1C	IM
0	0	FLT3	IM
0.0166969	0.78125	CLEC9A	IM
6.63804	71.875	SLC40A1	IM
10.1452	89.0625	FOLR2	IM
4.60182	61.7188	F13A1	IM
3.95501	62.5	STAB1	IM
0.328981	9.375	ABCG1	IM
2.84657	58.5938	FABP4	IM
0.157083	7.8125	PPARG	IM
0.477724	20.3125	CYP27A1	IM
1.22096	28.125	MARCO	IM
12.7583	92.1875	CD14	IM
0.146912	7.8125	VCAN	IM
3.7508	63.2812	FCGR3A	IM
0.0446358	1.5625	FCN1	IM
0	0	UPK3B	IM
0	0	CALB2	IM
0.0225607	1.5625	NTRK3	IM
0	0	ITGA7	IM
0	0	CNN1	IM
0	0	ITGBL1	IM
0.01959	0.78125	PDGFRA	IM
0	0	PCDH15	IM
0	0	TCF21	IM
0.356422	4.6875	LYVE1	IM
0.123197	2.34375	CCL21	IM
0	0	MMRN1	IM
0.0250883	0.78125	PROX1	IM
0.018391	0.78125	VWA1	IM
0.0306765	1.5625	ABCB1	IM
0.0601888	0.78125	COL15A1	IM
0	0	EPHB4	IM
0.142502	5.46875	HDAC9	IM
0	0	ACKR1	IM
0	0	BMX	IM
0.105769	3.90625	DKK2	IM
0.0062515	0.78125	GJA5	IM
0.268942	7.03125	HPGD	IM
0.035641	0.78125	APLN	IM
0.0262782	0.78125	CA4	IM
0.0505169	2.34375	EDNRB	IM
0.286949	8.59375	IL7R	IM
0	0	GPIHBP1	IM
0	0	FCN3	IM
0.0342825	2.34375	RSPH1	IM
0	0	FOXJ1	IM
0	0	CDHR3	IM
0.0277433	0.78125	CDHR4	IM
1.30492	31.25	SCGB1A1	IM
0	0	LCN2	IM
0	0	BPIFB1	IM
0	0	TSPAN8	IM
0.329468	9.375	SOX4	IM
0.150246	6.25	MGP	IM
0.716252	21.875	SCGB3A2	IM
0	0	KLK11	IM
0.0183766	0.78125	KRT5	IM
0	0	KCNJ15	IM
0.164803	2.34375	ABCA3	IM
0.0375972	2.34375	LAMP3	IM
0	0	SEMA3B	IM
0.080609	2.34375	AGER	IM
0	0	RTKN2	IM
0.157744	3.44828	ITGB3	AEC
0	0	ITGA2B	AEC
0	0	CD38	AEC
0	0	CD27	AEC
0	0	BANK1	AEC
0	0	MS4A1	AEC
0	0	IL2RA	AEC
0	0	FOXP3	AEC
0	0	CTLA4	AEC
0	0	CD3E	AEC
0	0	CD8B	AEC
0	0	CD8A	AEC
0.149221	10.3448	NKG7	AEC
0	0	KLRC1	AEC
0	0	KLRD1	AEC
0	0	TPSAB1	AEC
0	0	TPSB2	AEC
0	0	MS4A2	AEC
0	0	LAD1	AEC
0	0	NCCRP1	AEC
0	0	CCR7	AEC
0	0	CCL19	AEC
0	0	PLD4	AEC
0	0	LILRA4	AEC
0	0	CLEC4C	AEC
0	0	FCGR2B	AEC
0	0	CLEC10A	AEC
0	0	CD1E	AEC
0	0	CD1C	AEC
0	0	FLT3	AEC
0	0	CLEC9A	AEC
0.114181	3.44828	SLC40A1	AEC
0	0	FOLR2	AEC
0	0	F13A1	AEC
0.107683	6.89655	STAB1	AEC
0.457258	20.6897	ABCG1	AEC
2.23188	55.1724	FABP4	AEC
0	0	PPARG	AEC
0.286108	13.7931	CYP27A1	AEC
0.292274	13.7931	MARCO	AEC
0	0	CD14	AEC
0	0	VCAN	AEC
0	0	FCGR3A	AEC
0.0422583	3.44828	FCN1	AEC
0	0	UPK3B	AEC
0	0	CALB2	AEC
0	0	NTRK3	AEC
0	0	ITGA7	AEC
0	0	CNN1	AEC
0	0	ITGBL1	AEC
0	0	PDGFRA	AEC
0	0	PCDH15	AEC
0	0	TCF21	AEC
0	0	LYVE1	AEC
0.0998632	3.44828	CCL21	AEC
0	0	MMRN1	AEC
0	0	PROX1	AEC
0.184923	10.3448	VWA1	AEC
0.18862	10.3448	ABCB1	AEC
0	0	COL15A1	AEC
0.406474	20.6897	EPHB4	AEC
0	0	HDAC9	AEC
0.706775	3.44828	ACKR1	AEC
2.22853	48.2759	BMX	AEC
7.42001	96.5517	DKK2	AEC
5.71495	86.2069	GJA5	AEC
[truncated: 854 more rows]

## Sheet: Panel D
Source data for Boxplot in Figure6D.						Number of data points for each boxplot (number of cells in each cell type)
CellID	Annotation_Guo_et_al_2020	CellRef_prediction	Prediction_score			Annotation_Guo_et_al_2020	Number_cells
cell1	AT2	AT2	0.974083			AirwayEpi	396
cell2	Macrophage	AM	0.722336			AT1	130
cell3	Macrophage	AM	0.948645			AT2	3068
cell4	Macrophage	AM	0.910016			B-cell-1	132
cell5	Macrophage	AM	0.950802			B-cell-2	86
cell6	Macrophage	AM	0.903177			DC	423
cell7	Macrophage	AM	0.920315			LAMCORE	73
cell8	AT2	AT2	1			LymEndo	210
cell9	AirwayEpi	Ciliated	0.962191			Macrophage	4667
cell10	Macrophage	AM	0.946363			Mast	97
cell11	AT2	AT2	1			Mesenchyme	117
cell12	Macrophage	AM	0.899578			Monocyte	796
cell13	Macrophage	AM	0.942012			NK	761
cell14	B-cell-1	B	1			pDC	35
cell15	AT2	AT2	1			pMacrophage	132
cell16	Macrophage	AM	0.872034			T-cell	623
cell17	AT2	AT2	0.713561			VasEndo-1	333
cell18	Macrophage	iMON	0.478042			VasEndo-2	295
cell19	AT2	AT2	1
cell20	Macrophage	AM	0.908773
cell21	Macrophage	AM	0.95805
cell22	Macrophage	AM	0.919361
cell23	Macrophage	iMON	0.594645
cell24	DC	cDC2	0.87469
cell25	Macrophage	AM	0.947747
cell26	AT2	AT2	1
cell27	Macrophage	AM	0.881529
cell28	AT2	AT2	1
cell29	Macrophage	AM	0.922794
cell30	AT2	AT2	1
cell31	B-cell-1	B	1
cell32	Macrophage	AM	0.930401
cell33	pMacrophage	AM	0.951823
cell34	Macrophage	AM	0.947472
cell35	Macrophage	AM	0.93852
cell36	AT2	AT2	1
cell37	Macrophage	AM	0.811923
cell38	AT2	AT2	1
cell39	Macrophage	AM	0.943029
cell40	B-cell-2	Plasma	1
cell41	B-cell-1	B	0.924051
cell42	AT2	AT2	1
cell43	Macrophage	AM	0.951334
cell44	AT2	AT2	0.998745
cell45	AT2	AT2	0.976041
cell46	Macrophage	AM	0.927259
cell47	Macrophage	AM	0.396188
cell48	Macrophage	AM	0.93806
cell49	Monocyte	iMON	1
cell50	Macrophage	AM	0.937311
cell51	AT2	AT2	1
cell52	AT2	AT2	1
cell53	AT2	AT2	0.75224
cell54	Macrophage	AM	0.676345
cell55	AT2	AT2	1
cell56	Monocyte	iMON	1
cell57	Macrophage	AM	0.947191
cell58	Monocyte	iMON	1
cell59	AirwayEpi	Secretory	0.969407
cell60	AT2	AT2	0.868316
cell61	AT2	AT2	1
cell62	AT2	AT2	0.997179
cell63	Macrophage	AM	0.65799
cell64	LymEndo	LEC	1
cell65	Macrophage	AM	0.945755
cell66	Macrophage	AM	0.901294
cell67	Macrophage	iMON	0.746979
cell68	AT2	AT2	1
cell69	AirwayEpi	Goblet	0.660117
cell70	Macrophage	AM	0.852433
cell71	Macrophage	AM	0.916907
cell72	Macrophage	AM	0.950781
cell73	Macrophage	AM	0.953973
cell74	Monocyte	iMON	1
cell75	Macrophage	AM	0.950369
cell76	AirwayEpi	RAS	0.790558
cell77	Macrophage	AM	0.938781
cell78	Monocyte	iMON	1
cell79	AT1	RAS	0.522652
cell80	AT2	AT2	1
cell81	AT2	AT2	1
cell82	Macrophage	AM	0.689193
cell83	LymEndo	LEC	0.700454
cell84	Macrophage	AM	0.950311
cell85	AirwayEpi	Basal/Suprabasal	0.643311
cell86	Macrophage	AM	0.865156
cell87	AT2	AT2	1
cell88	Macrophage	AM	0.753233
cell89	Macrophage	AM	0.947301
cell90	AT2	AT2	1
cell91	AT2	AT2	0.998756
cell92	Macrophage	AM	0.471854
cell93	AT2	AT2	1
cell94	Macrophage	AM	0.942543
cell95	AT2	AT2	1
cell96	Macrophage	AM	0.893553
cell97	Macrophage	AM	0.937595
cell98	Macrophage	AM	0.935794
cell99	Macrophage	AM	0.948558
cell100	T-cell	CD8 T	0.420775
cell101	AT2	AT2	1
cell102	NK	NK	0.876979
cell103	AT2	AT2	0.903703
cell104	AT2	AM	0.593061
cell105	Macrophage	AM	0.956349
cell106	AT2	AT2	0.798966
cell107	T-cell	CD8 T	0.602227
cell108	T-cell	CD4 T	0.438868
cell109	Macrophage	AM	0.950193
cell110	Macrophage	AM	0.944955
cell111	Macrophage	AM	0.421892
cell112	Macrophage	AM	0.942266
cell113	AT2	AT2	0.832021
cell114	pMacrophage	AM	0.946949
cell115	AT2	AT2	0.984002
cell116	AirwayEpi	Basal/Suprabasal	0.818408
cell117	Macrophage	AM	0.944919
cell118	AirwayEpi	Secretory	0.968701
cell119	AT2	AT2	1
cell120	pMacrophage	AM	0.925485
cell121	Macrophage	AM	0.94615
cell122	AT2	AT2	1
cell123	Monocyte	AM	0.847559
cell124	AT2	AT2	1
cell125	Macrophage	AM	0.93865
cell126	AT2	AT2	0.80745
cell127	Macrophage	AM	0.948837
cell128	Macrophage	iMON	0.860948
cell129	T-cell	CD4 T	0.641289
cell130	AT2	AT2	1
cell131	AT2	AT2	1
cell132	Macrophage	AM	0.95449
cell133	Macrophage	AM	0.884259
cell134	NK	NK	0.968807
cell135	Macrophage	AM	0.953107
cell136	AT1	AT1	0.919887
cell137	AT2	RAS	0.795037
cell138	Macrophage	AM	0.930717
cell139	Macrophage	AM	0.956587
cell140	AT2	AT2	1
cell141	AT2	AT2	0.941574
cell142	AirwayEpi	RAS	1
cell143	T-cell	Treg	0.667657
cell144	DC	cDC2	1
cell145	Macrophage	AM	0.848111
cell146	AT2	AT2	1
cell147	Monocyte	iMON	1
cell148	Monocyte	iMON	1
cell149	Macrophage	AM	0.911584
cell150	Macrophage	AM	0.937363
cell151	AT2	AT2	1
cell152	AT2	AT2	1
cell153	Mast	Mast/Basophil	1
cell154	AT2	AT2	0.782281
cell155	AT2	AT2	1
cell156	Macrophage	AM	0.935922
cell157	Macrophage	iMON	0.659033
cell158	AT2	AT2	1
cell159	Macrophage	AM	0.954818
cell160	AT2	AT2	1
cell161	Macrophage	AM	0.956215
cell162	Macrophage	AM	0.958362
cell163	Macrophage	AM	0.938678
cell164	Macrophage	AM	0.941507
cell165	AT2	AT2	1
cell166	DC	cDC2	1
cell167	pMacrophage	AM	0.940035
cell168	T-cell	CD4 T	0.708848
cell169	B-cell-2	Plasma	1
cell170	DC	cDC2	1
cell171	AT2	AT2	0.996711
cell172	AT2	AT2	0.996615
cell173	Macrophage	AM	0.943196
cell174	AirwayEpi	Basal/Suprabasal	0.638556
cell175	T-cell	CD4 T	0.57078
cell176	AT2	AT2	0.985507
cell177	Macrophage	AM	0.942536
cell178	Macrophage	AM	0.943099
cell179	T-cell	CD4 T	0.416825
cell180	B-cell-1	B	1
cell181	LymEndo	LEC	1
cell182	AT2	AT2	0.990555
cell183	B-cell-1	B	1
cell184	Macrophage	AM	0.949089
cell185	Macrophage	AM	0.455923
cell186	Macrophage	AM	0.9367
cell187	Macrophage	AM	0.752162
cell188	NK	NK	1
cell189	AT2	AT2	1
cell190	DC	cDC2	1
cell191	Macrophage	CD4 T	0.501706
cell192	Macrophage	AM	0.940727
cell193	Macrophage	AM	0.946116
cell194	Macrophage	AM	0.928058
cell195	AT2	AT2	0.993144
cell196	AT2	RAS	0.605858
cell197	Macrophage	AM	0.951509
cell198	B-cell-2	Plasma	1
cell199	AT2	AT2	0.850004
cell200	Macrophage	AM	0.951242
cell201	Macrophage	AM	0.91658
cell202	Macrophage	AM	0.95752
cell203	Macrophage	AM	0.767106
cell204	Macrophage	AM	0.944482
cell205	Macrophage	AM	0.951917
cell206	AT2	AT2	1
cell207	Macrophage	AM	0.721204
cell208	AT2	AT2	1
cell209	Macrophage	AM	0.951582
cell210	Macrophage	AM	0.942804
cell211	AT2	AT2	1
cell212	Macrophage	AM	0.955859
cell213	T-cell	CD8 T	0.658914
cell214	pMacrophage	AM	0.938358
cell215	Macrophage	AM	0.924159
cell216	AT2	AT2	1
cell217	AT2	AT2	0.972373
cell218	Macrophage	AM	0.935098
cell219	Macrophage	AM	0.955292
cell220	Mast	AT2	0.978448
cell221	AirwayEpi	Secretory	0.883381
cell222	Macrophage	AM	0.628451
cell223	AT2	AT2	0.986491
cell224	DC	IM	0.666084
cell225	Macrophage	AM	0.821907
cell226	Macrophage	AM	0.947948
cell227	Macrophage	AM	0.92026
cell228	AT2	AT2	1
cell229	Macrophage	AM	0.940453
cell230	LymEndo	LEC	1
cell231	T-cell	CD8 T	0.414664
cell232	Macrophage	AM	0.954759
cell233	AT2	AT2	0.906494
cell234	AT2	AT2	1
cell235	Macrophage	AM	0.921817
cell236	Monocyte	iMON	1
cell237	Monocyte	iMON	1
cell238	Macrophage	AM	0.660648
cell239	Macrophage	iMON	0.613434
cell240	B-cell-1	B	1
cell241	T-cell	CD4 T	0.496614
cell242	Macrophage	iMON	0.362516
cell243	Macrophage	AM	0.959216
cell244	AT2	AT2	1
cell245	T-cell	CD8 T	0.78449
cell246	Macrophage	AM	0.937952
cell247	AT2	AT2	0.91185
cell248	AT2	AT2	1
cell249	Macrophage	AM	0.945242
cell250	AT2	AT2	0.922633
cell251	LymEndo	LEC	1
cell252	AT2	AT2	1
cell253	AT2	AT2	0.993647
cell254	Macrophage	AM	0.751976
cell255	AT2	AT2	0.99899
cell256	B-cell-2	Plasma	1
cell257	B-cell-2	Plasma	1
cell258	B-cell-2	Plasma	1
cell259	AT2	AT2	0.998715
cell260	AirwayEpi	Secretory	0.958941
cell261	Macrophage	cDC2	0.890094
cell262	Macrophage	AM	0.951088
cell263	AT2	AT2	1
cell264	Macrophage	AM	0.945729
cell265	VasEndo-1	CD4 T	0.626621
cell266	Macrophage	AM	0.954095
cell267	Mast	Mast/Basophil	0.948329
cell268	AT2	AT2	1
cell269	AT2	AT2	1
cell270	Macrophage	AM	0.944281
cell271	Macrophage	AM	0.599706
cell272	Monocyte	pMON	0.981118
cell273	AT2	AT2	1
cell274	Macrophage	AM	0.896306
cell275	Mast	Mast/Basophil	0.962414
cell276	AT2	AT2	0.893723
cell277	Macrophage	AM	0.933337
cell278	Macrophage	iMON	0.439306
cell279	Macrophage	AM	0.929414
cell280	AT2	AT2	0.992249
cell281	Macrophage	AM	0.876514
cell282	Macrophage	AM	0.91402
cell283	LymEndo	LEC	1
cell284	AT2	AT2	0.998789
cell285	AT2	AT2	1
cell286	AT2	AT2	0.970097
cell287	B-cell-1	B	0.964401
cell288	T-cell	CD8 T	0.69005
cell289	Macrophage	AM	0.884641
cell290	Macrophage	AM	0.924808
cell291	AT2	AT2	1
cell292	Macrophage	AM	0.934787
cell293	pMacrophage	AM	0.939155
cell294	VasEndo-2	SVEC	0.715237
cell295	LymEndo	LEC	1
cell296	Macrophage	AM	0.948325
cell297	Macrophage	AM	0.951309
cell298	AT1	AT1	0.778341
cell299	AT2	RAS	0.681748
cell300	AT2	AT2	0.612404
cell301	Macrophage	AM	0.93849
cell302	B-cell-2	Plasma	1
cell303	AirwayEpi	Ciliated	0.924614
cell304	AT2	AT2	1
cell305	Macrophage	AM	0.957241
cell306	AirwayEpi	Ciliated	0.958114
cell307	Macrophage	AM	0.928861
cell308	AT2	AT2	1
cell309	Macrophage	AM	0.941336
cell310	Macrophage	AM	0.949656
cell311	AT2	AM	0.614292
cell312	AT2	AT2	0.710315
cell313	AT2	AT2	1
cell314	AT2	AT2	0.996532
cell315	DC	cDC2	0.850797
cell316	LymEndo	LEC	0.715713
cell317	Macrophage	AM	0.919426
cell318	LymEndo	LEC	1
cell319	AT2	AT2	1
cell320	DC	cDC2	0.909306
cell321	Macrophage	AM	0.920219
cell322	AirwayEpi	Secretory	0.935535
cell323	AT2	AT2	1
cell324	Macrophage	AM	0.944931
cell325	Macrophage	AM	0.955169
cell326	AT2	AT2	0.998281
cell327	pMacrophage	AM	0.927748
cell328	AirwayEpi	RAS	0.868271
cell329	AT2	AT2	1
cell330	AT2	AT2	0.998788
cell331	Macrophage	AM	0.944885
cell332	Macrophage	AM	0.910115
cell333	AT1	AT1	0.867839
cell334	AT2	AT2	0.967642
cell335	Macrophage	AM	0.950868
cell336	Macrophage	AM	0.930988
cell337	Macrophage	AM	0.885186
cell338	Macrophage	AM	0.960141
cell339	Macrophage	AM	0.941424
cell340	Macrophage	AM	0.957476
cell341	AT2	AT2	1
cell342	AT2	AT2	0.748992
cell343	Macrophage	iMON	0.439619
cell344	Macrophage	AM	0.499388
cell345	Macrophage	AM	0.480138
cell346	Macrophage	AM	0.933842
cell347	AT2	AT2	0.998789
cell348	Macrophage	AM	0.926387
cell349	Macrophage	AM	0.881727
cell350	Macrophage	AM	0.947612
cell351	Macrophage	AM	0.952637
cell352	Macrophage	AM	0.863071
cell353	Macrophage	AM	0.944068
cell354	Monocyte	iMON	1
cell355	AT2	AT2	0.965891
cell356	Macrophage	AM	0.943375
cell357	Macrophage	iMON	0.533594
cell358	LAMCORE	ASMC	0.520001
cell359	AT2	AT2	1
cell360	Macrophage	AM	0.942004
cell361	AT2	AT2	0.971406
cell362	Macrophage	AM	0.940401
cell363	AT2	AT2	0.982913
cell364	AT2	AT2	0.9593
cell365	Macrophage	AM	0.937283
cell366	Macrophage	AM	0.943718
cell367	Monocyte	iMON	1
cell368	DC	cDC2	0.782038
cell369	AT2	AT2	0.998808
cell370	Mesenchyme	VSMC	0.941146
cell371	AT2	AT2	1
cell372	AT2	AT2	1
cell373	LymEndo	LEC	1
cell374	AirwayEpi	Ciliated	0.841684
cell375	Macrophage	AM	0.844796
cell376	Macrophage	AM	0.931058
cell377	DC	cDC1	0.859848
cell378	LymEndo	LEC	0.983343
cell379	Mast	Mast/Basophil	1
cell380	pMacrophage	AT2	0.666025
cell381	pMacrophage	cDC2	0.516235
cell382	Macrophage	AM	0.939216
cell383	Macrophage	AM	0.614145
cell384	Monocyte	iMON	1
cell385	Macrophage	AM	0.667236
cell386	LymEndo	LEC	1
cell387	Macrophage	IM	0.395857
cell388	AirwayEpi	Ciliated	0.921639
cell389	AT2	AT2	1
cell390	AT2	AT2	0.65081
cell391	Macrophage	AM	0.475405
cell392	AT2	AT2	1
cell393	Macrophage	AM	0.9563
cell394	AT2	AT2	1
cell395	Macrophage	AM	0.954573
cell396	Macrophage	AM	0.937632
cell397	AirwayEpi	Ciliated	0.923585
cell398	AT2	AT2	1
cell399	AT2	AT2	1
cell400	Macrophage	AM	0.943221
cell401	Macrophage	AM	0.831413
cell402	Macrophage	AM	0.953259
cell403	Macrophage	AM	0.944298
cell404	DC	cDC2	0.899327
cell405	AT2	AT2	1
cell406	Mesenchyme	AF1	0.865596
cell407	AT2	AT2	0.972903
cell408	Mast	AM	0.892951
cell409	AT2	AT2	1
cell410	T-cell	CD8 T	0.876577
cell411	AT2	AT2	1
cell412	Macrophage	AM	0.943937
cell413	AT2	AT2	0.987008
cell414	Macrophage	AM	0.915393
cell415	Macrophage	AM	0.471354
cell416	Macrophage	AM	0.948857
cell417	AT2	AT2	1
cell418	AT2	AT2	1
cell419	AT2	AT2	0.928596
cell420	AT2	AT2	0.95586
cell421	Macrophage	AM	0.940741
cell422	AT2	AT2	1
cell423	Macrophage	AM	0.935121
cell424	T-cell	AM	0.891529
cell425	Macrophage	AM	0.945968
cell426	AT2	AT2	1
cell427	Macrophage	AM	0.945858
cell428	AT2	AT2	1
cell429	AT2	AT2	0.926626
cell430	Macrophage	AM	0.939065
cell431	AT2	AT2	1
cell432	Macrophage	AM	0.841825
cell433	T-cell	Treg	0.987666
cell434	Macrophage	AM	0.920643
cell435	AT2	AT2	0.973111
cell436	AirwayEpi	RAS	0.80821
cell437	Macrophage	AM	0.953529
cell438	Monocyte	iMON	1
cell439	AT2	AT2	1
cell440	Monocyte	iMON	1
cell441	Macrophage	AM	0.766244
cell442	Mesenchyme	AF2	0.648206
cell443	Macrophage	AM	0.932861
cell444	Macrophage	AM	0.93157
cell445	AT2	AT2	0.902306
cell446	AirwayEpi	Secretory	0.489876
cell447	AT2	AT2	1
cell448	Macrophage	AM	0.939097
cell449	AT2	AT2	1
cell450	Macrophage	AM	0.645191
cell451	AT2	AT2	0.998077
cell452	AT2	AT2	0.752036
cell453	Macrophage	AM	0.948727
cell454	Macrophage	AM	0.947953
cell455	Macrophage	AM	0.941544
cell456	AT2	AT2	0.850287
cell457	AirwayEpi	RAS	0.914673
cell458	NK	NK	0.888176
cell459	Macrophage	iMON	0.717871
cell460	AT2	AT2	1
cell461	Macrophage	AM	0.937599
cell462	AT2	AT2	0.985197
cell463	Macrophage	cDC2	0.396968
cell464	Macrophage	AM	0.94023
cell465	AirwayEpi	Secretory	0.499039
cell466	Monocyte	AM	0.659039
cell467	Macrophage	AM	0.895379
cell468	AT2	AT2	1
cell469	Macrophage	B	0.817526
cell470	Macrophage	AM	0.954809
cell471	Macrophage	AM	0.930403
cell472	AT2	AT2	1
cell473	Macrophage	AM	0.883734
cell474	VasEndo-1	Basal/Suprabasal	0.566866
cell475	AT2	AT2	1
cell476	Macrophage	AM	0.829371
cell477	Macrophage	AM	0.917765
cell478	AT2	AT2	1
cell479	AT2	AT2	0.867851
cell480	Macrophage	AM	0.958577
cell481	AirwayEpi	Ciliated	0.950379
cell482	Macrophage	AM	0.89106
cell483	AT2	AT2	0.980326
cell484	Macrophage	AT2	1
cell485	AirwayEpi	Ciliated	0.917135
cell486	Macrophage	AM	0.942965
cell487	AT2	AT2	1
cell488	Macrophage	AM	0.542157
cell489	Macrophage	AM	0.906067
cell490	Macrophage	AM	0.868655
cell491	AT2	AT2	1
cell492	AT2	AT2	1
cell493	LymEndo	LEC	1
cell494	AT2	AT2	0.901706
cell495	Monocyte	iMON	1
cell496	Macrophage	AM	0.912099
cell497	AT2	AT2	0.951041
cell498	DC	IM	0.986315
cell499	Macrophage	AM	0.930934
cell500	AirwayEpi	Ciliated	0.944011
cell501	Macrophage	AM	0.912407
cell502	AT2	AT2	1
cell503	Macrophage	AM	0.847224
cell504	Macrophage	AM	0.958902
cell505	Macrophage	AM	0.95913
cell506	Macrophage	AM	0.949138
cell507	Monocyte	iMON	1
cell508	AT2	AT2	0.998353
cell509	Macrophage	AM	0.95321
cell510	AT2	AT2	1
cell511	Macrophage	AM	0.890468
cell512	Macrophage	AM	0.942726
cell513	Macrophage	AM	0.947624
cell514	Macrophage	AM	0.945903
cell515	Macrophage	AM	0.830821
cell516	Macrophage	AM	0.937191
cell517	Monocyte	iMON	1
cell518	Macrophage	AM	0.955224
cell519	LymEndo	LEC	1
cell520	Macrophage	AM	0.925171
cell521	LymEndo	LEC	0.953571
cell522	AT2	AT2	1
cell523	Macrophage	AM	0.912324
cell524	Macrophage	AM	0.949381
cell525	Macrophage	AM	0.93597
cell526	Macrophage	AM	0.959781
cell527	Monocyte	iMON	1
cell528	Macrophage	AM	0.958645
cell529	T-cell	CD8 T	0.472051
cell530	Macrophage	AM	0.935137
cell531	LymEndo	LEC	1
cell532	Macrophage	AM	0.942162
cell533	NK	iMON	1
cell534	AT2	AT2	1
cell535	T-cell	CD4 T	0.454733
cell536	Macrophage	AM	0.941861
cell537	Macrophage	AM	0.866796
cell538	LymEndo	LEC	0.886561
cell539	AT2	AT2	1
cell540	Macrophage	AM	0.957957
cell541	Macrophage	AM	0.943644
cell542	AT2	AT2	0.998294
cell543	Macrophage	AM	0.93965
cell544	pMacrophage	AM	0.948174
cell545	Macrophage	AM	0.690819
cell546	Macrophage	AM	0.944952
cell547	pMacrophage	AM	0.95184
cell548	AT2	AT2	1
cell549	Macrophage	AM	0.940507
cell550	Macrophage	iMON	0.692397
cell551	AT2	AT2	1
cell552	Macrophage	AM	0.825338
cell553	AT1	AT2	0.79371
cell554	AT2	AT2	1
cell555	Macrophage	AM	0.955177
cell556	AT2	AT2	0.98688
cell557	AT2	AT2	0.7805
cell558	Macrophage	AM	0.952507
cell559	Macrophage	AM	0.952944
cell560	Macrophage	AM	0.955789
cell561	DC	IM	0.833699
cell562	Monocyte	iMON	1
cell563	AT2	RAS	0.578934
cell564	Macrophage	AM	0.943714
cell565	AT2	AT2	1
cell566	LymEndo	LEC	1
cell567	AT2	AT2	1
cell568	T-cell	CD4 T	0.421896
cell569	Macrophage	AM	0.933487
cell570	Macrophage	AM	0.953457
cell571	Macrophage	AM	0.93717
cell572	Macrophage	AM	0.961002
cell573	Macrophage	AM	0.874883
cell574	AT2	AT2	1
cell575	AT2	AT2	1
cell576	Macrophage	AM	0.952388
cell577	DC	cDC2	0.705249
cell578	AT2	AM	0.566035
cell579	AT2	AT2	1
cell580	Macrophage	AM	0.793742
cell581	AT2	AT2	1
cell582	AirwayEpi	RAS	0.964292
cell583	AT2	AT2	1
cell584	AT1	AT1	0.920743
cell585	AT2	AT2	1
cell586	AT2	AT2	0.836135
cell587	Macrophage	iMON	1
cell588	Macrophage	AM	0.956616
cell589	Macrophage	AM	0.9561
cell590	AT2	RAS	0.612122
cell591	Macrophage	AM	0.859787
cell592	Macrophage	AM	0.836063
cell593	AT2	RAS	0.517214
cell594	LymEndo	LEC	0.982176
cell595	Macrophage	AM	0.919614
cell596	AirwayEpi	Ciliated	0.942061
cell597	Macrophage	AM	0.959561
cell598	AT2	AT2	1
cell599	AT1	RAS	0.981729
cell600	Macrophage	AM	0.948075
cell601	AT2	AT2	1
cell602	AT2	AT2	1
cell603	Macrophage	AM	0.933649
cell604	AT2	AT2	1
cell605	AT2	AT2	0.999257
cell606	AT2	AT2	1
cell607	AT2	AT2	1
cell608	AT2	RAS	0.789272
cell609	Macrophage	AM	0.931317
cell610	AT2	AT2	1
cell611	AT1	RAS	0.804576
cell612	AirwayEpi	RAS	0.997832
cell613	Macrophage	AM	0.950736
cell614	Macrophage	AM	0.944102
cell615	Macrophage	AM	0.95691
cell616	Macrophage	AM	0.899873
cell617	Macrophage	AM	0.938366
cell618	AT2	AT2	0.976061
cell619	LymEndo	LEC	1
cell620	Macrophage	AM	0.771827
cell621	Mast	Mast/Basophil	0.946071
cell622	LymEndo	LEC	1
cell623	AT2	AT2	0.970921
cell624	AT2	AT2	0.998082
cell625	AirwayEpi	Ciliated	0.931185
cell626	AT2	AT2	1
cell627	Macrophage	AM	0.952771
cell628	AT2	AT2	0.992758
cell629	Macrophage	AM	0.944713
cell630	Monocyte	iMON	1
cell631	Macrophage	AM	0.92306
cell632	NK	NK	1
cell633	B-cell-1	B	1
cell634	Macrophage	B	0.677294
cell635	Macrophage	AM	0.91639
cell636	AT2	AT2	1
cell637	AT2	AT2	0.99884
cell638	Macrophage	AM	0.949504
cell639	AT2	AT2	1
cell640	Macrophage	AM	0.930423
cell641	Macrophage	AM	0.958649
cell642	AirwayEpi	Secretory	0.936041
cell643	AT2	AT2	1
cell644	AT2	AT2	1
cell645	AirwayEpi	Ciliated	0.463185
cell646	AirwayEpi	Ciliated	0.953567
cell647	Macrophage	AM	0.587865
cell648	AT2	AT2	1
cell649	Macrophage	AM	0.936123
cell650	AT2	AT2	0.943407
cell651	AT2	RAS	0.748273
cell652	Macrophage	AM	0.943732
cell653	AT2	AT2	1
cell654	AT2	AT2	1
cell655	T-cell	CD4 T	0.456664
cell656	Macrophage	AM	0.950056
cell657	AT2	AT2	1
cell658	Macrophage	AM	0.789811
cell659	Macrophage	AM	0.951187
cell660	Macrophage	AM	0.932982
cell661	AT2	AT2	0.983516
cell662	Macrophage	AM	0.837359
cell663	Mesenchyme	AM	0.92678
cell664	Macrophage	AM	0.91941
cell665	Macrophage	AM	0.958899
cell666	AT2	AT2	1
cell667	Macrophage	AM	0.944809
cell668	Macrophage	AM	0.950119
cell669	LymEndo	LEC	1
cell670	Macrophage	AM	0.943891
cell671	Macrophage	AM	0.946842
cell672	AT2	AT2	1
cell673	AT2	AT2	1
cell674	Macrophage	AM	0.947668
cell675	Macrophage	AM	0.941577
cell676	Macrophage	AM	0.943421
cell677	Macrophage	AM	0.953041
cell678	Mast	Mast/Basophil	0.600137
cell679	AT2	AT2	0.581293
cell680	Macrophage	AM	0.918139
cell681	Macrophage	iMON	0.825414
cell682	Macrophage	AM	0.956554
cell683	Monocyte	iMON	1
cell684	Macrophage	AM	0.715653
cell685	AT2	AT2	1
cell686	Macrophage	AM	0.932645
cell687	AT2	AT2	1
cell688	AT2	AT2	1
cell689	AirwayEpi	Secretory	0.611202
cell690	Macrophage	AM	0.936424
cell691	Monocyte	AM	0.945473
cell692	Macrophage	AM	0.947267
cell693	Monocyte	iMON	1
cell694	AT2	AT2	1
cell695	Macrophage	AM	0.591844
cell696	AT2	AT2	1
cell697	Macrophage	AM	0.932198
cell698	AT2	AT2	1
cell699	DC	IM	0.930105
cell700	AT2	AT2	0.985678
cell701	LymEndo	LEC	1
cell702	Macrophage	AM	0.539571
cell703	Macrophage	AM	0.922464
cell704	Monocyte	iMON	1
cell705	Macrophage	AM	0.957823
cell706	T-cell	CD8 T	0.460977
cell707	Macrophage	AM	0.852487
cell708	Macrophage	AM	0.958577
cell709	AirwayEpi	RAS	1
cell710	Macrophage	iMON	0.480866
cell711	Macrophage	AM	0.953874
cell712	AT2	AT2	1
cell713	Macrophage	AM	0.946249
cell714	Macrophage	AM	0.862001
cell715	Macrophage	AM	0.931063
cell716	Macrophage	AM	0.932613
cell717	AirwayEpi	Goblet	0.648468
cell718	Macrophage	AM	0.532461
cell719	AT1	RAS	0.929533
cell720	AT2	AT2	1
cell721	AT2	AT2	0.922905
cell722	Macrophage	AM	0.687587
cell723	AT2	AT2	1
cell724	LymEndo	LEC	1
cell725	LymEndo	LEC	1
cell726	AT2	AT2	0.942699
cell727	AirwayEpi	Ciliated	0.940489
cell728	Macrophage	AM	0.948573
cell729	Macrophage	AM	0.944086
cell730	AT2	AT2	1
cell731	Macrophage	AM	0.948452
cell732	Mast	Mast/Basophil	0.89957
cell733	Macrophage	AM	0.949663
cell734	Macrophage	AM	0.908689
cell735	B-cell-2	Plasma	1
cell736	B-cell-2	Plasma	1
cell737	AT2	AT2	0.990269
cell738	AT2	AT2	0.994736
cell739	AT1	AT2	0.879427
cell740	AT2	AT2	1
cell741	Macrophage	AM	0.479263
cell742	AirwayEpi	RAS	0.899256
cell743	Macrophage	AM	0.952531
cell744	pMacrophage	AM	0.626986
cell745	AT2	AT2	1
cell746	AT2	AT2	0.829121
cell747	AT2	AT2	1
cell748	B-cell-1	B	0.941133
cell749	Macrophage	AM	0.947848
cell750	Macrophage	AM	0.91781
cell751	AT2	AT2	1
cell752	Macrophage	AM	0.936036
cell753	Macrophage	AM	0.934334
cell754	Macrophage	IM	0.474724
cell755	DC	cDC2	0.842769
cell756	AT2	AT2	0.527879
cell757	Macrophage	AM	0.955556
cell758	AT2	AT2	1
cell759	AT2	AT2	0.987461
cell760	Macrophage	AM	0.953708
cell761	AT2	AT2	1
cell762	LymEndo	LEC	1
cell763	Macrophage	AM	0.825992
cell764	T-cell	CD4 T	0.480642
cell765	AT2	AT2	0.998857
cell766	NK	AT2	1
cell767	AT2	AT2	0.998041
cell768	Macrophage	AM	0.927137
cell769	Macrophage	AM	0.939608
cell770	Macrophage	AM	0.919384
cell771	pMacrophage	AM	0.899121
cell772	T-cell	CD4 T	0.561006
cell773	AT2	AT2	1
cell774	Macrophage	iMON	0.469976
cell775	AT2	AT2	1
cell776	AT2	AT2	1
cell777	Macrophage	AM	0.586038
cell778	Macrophage	AM	0.946946
cell779	Macrophage	AM	0.8342
cell780	AT2	AT2	1
cell781	Macrophage	AM	0.948426
cell782	AT2	AT2	0.880346
cell783	Macrophage	AM	0.919153
cell784	AT2	AT2	1
cell785	LymEndo	LEC	1
cell786	AT2	AT2	0.930972
cell787	Macrophage	AM	0.948054
cell788	AT2	AT2	0.992258
cell789	AT2	AT2	1
cell790	Monocyte	iMON	1
cell791	Macrophage	AM	0.950499
cell792	Macrophage	AM	0.936712
cell793	Macrophage	AM	0.948198
cell794	Macrophage	AM	0.946575
cell795	AT1	AT2	0.677993
cell796	Macrophage	AM	0.938388
cell797	LymEndo	LEC	1
cell798	Macrophage	AM	0.930976
cell799	AT2	AT2	1
cell800	Macrophage	AM	0.950354
cell801	Monocyte	iMON	1
cell802	AirwayEpi	RAS	0.649896
cell803	Mesenchyme	AF1	0.783903
cell804	Macrophage	AM	0.951125
cell805	AT1	RAS	0.911476
cell806	Monocyte	iMON	1
cell807	Macrophage	cDC2	0.471028
cell808	Macrophage	AM	0.937752
cell809	Macrophage	AM	0.938111
cell810	Macrophage	AM	0.906513
cell811	AT2	AT2	0.998817
cell812	Macrophage	AM	0.93058
cell813	AT1	RAS	0.853663
cell814	AT2	AT2	1
cell815	AT2	AT2	1
cell816	AT2	AT2	1
cell817	AT2	AT2	1
cell818	Macrophage	AM	0.699644
cell819	Macrophage	AM	0.476078
cell820	Macrophage	AM	0.950829
cell821	AT1	AT1	0.798014
cell822	Macrophage	AM	0.721345
cell823	AT2	AT2	1
cell824	Macrophage	AM	0.941843
cell825	AirwayEpi	Secretory	0.838183
cell826	AT2	AT2	1
cell827	Macrophage	AM	0.879895
cell828	Macrophage	AM	0.939026
cell829	AT2	AT2	1
cell830	AT2	AT2	1
cell831	Macrophage	AM	0.880751
cell832	Monocyte	iMON	1
cell833	Macrophage	AM	0.943206
cell834	Macrophage	AM	0.883575
cell835	Macrophage	AM	0.948397
cell836	AT2	AT2	0.967791
cell837	Macrophage	AM	0.927574
cell838	Macrophage	AM	0.955995
cell839	Macrophage	AM	0.739457
cell840	Macrophage	AM	0.954728
cell841	NK	NK	1
cell842	AT2	AT2	1
cell843	AT2	AT2	1
cell844	Macrophage	AM	0.945683
cell845	Macrophage	AM	0.948813
cell846	AT2	AT2	1
cell847	Macrophage	AM	0.942329
cell848	AT2	AT2	1
cell849	Macrophage	AM	0.577527
cell850	Monocyte	iMON	1
cell851	Macrophage	AM	0.935116
cell852	AT2	AT2	1
cell853	Macrophage	AM	0.931533
cell854	Macrophage	AM	0.939134
cell855	B-cell-2	Plasma	1
cell856	Macrophage	AM	0.951298
cell857	Macrophage	AM	0.946897
cell858	Macrophage	IM	0.372343
cell859	AT2	AT2	1
cell860	AT2	AT2	1
cell861	Macrophage	iMON	0.751761
cell862	Macrophage	AM	0.893018
cell863	AT2	AT2	0.898647
cell864	AirwayEpi	AM	0.889628
cell865	VasEndo-2	AEC	0.551538
cell866	AT1	AT2	0.558264
cell867	Macrophage	AM	0.487009
cell868	AT2	AT2	1
cell869	Monocyte	iMON	1
cell870	Macrophage	AM	0.916903
cell871	Macrophage	AM	0.90776
cell872	AT2	AT2	1
cell873	Macrophage	AM	0.938671
cell874	Macrophage	AM	0.427302
cell875	Macrophage	AM	0.611927
cell876	Macrophage	AM	0.92844
cell877	Macrophage	AM	0.932668
cell878	Macrophage	AM	0.93551
cell879	AirwayEpi	RAS	1
cell880	LymEndo	LEC	1
cell881	Macrophage	AM	0.960369
cell882	AT2	AT2	0.893036
cell883	AT2	AT2	0.9918
cell884	AT2	AT2	1
cell885	AT2	AT2	1
cell886	Macrophage	AM	0.947168
cell887	Macrophage	AM	0.941905
cell888	Macrophage	AM	0.649023
cell889	AT2	AT2	1
cell890	AT1	AT2	0.860324
cell891	Macrophage	AM	0.943215
cell892	AT2	AT2	0.996117
cell893	AirwayEpi	Ciliated	0.933178
cell894	AirwayEpi	RAS	0.45948
cell895	AT2	AT2	0.983252
cell896	AT2	AT2	1
cell897	Macrophage	AM	0.947687
cell898	Monocyte	iMON	0.538273
cell899	Macrophage	AM	0.715826
cell900	Macrophage	AM	0.949278
cell901	Macrophage	AM	0.951235
cell902	AT2	AT2	1
cell903	AT2	AT2	1
cell904	T-cell	CD8 T	0.576717
cell905	AirwayEpi	Ciliated	0.933428
cell906	AT2	AT2	1
cell907	Macrophage	AM	0.942114
cell908	Macrophage	AM	0.954951
cell909	Macrophage	AM	0.942948
cell910	AT2	AT2	0.957818
cell911	AT2	AT2	1
cell912	Macrophage	AM	0.816113
cell913	AT2	RAS	0.95019
cell914	Macrophage	AM	0.937229
cell915	AT2	AT2	0.973243
cell916	T-cell	CD8 T	0.608722
cell917	AT2	AT2	1
cell918	Macrophage	iMON	0.519392
cell919	AT2	AT2	1
cell920	T-cell	CD8 T	0.789614
cell921	AT2	AT2	1
cell922	Macrophage	AM	0.9495
cell923	Macrophage	AM	0.887843
cell924	AT2	AT2	1
cell925	Macrophage	AM	0.863189
cell926	Macrophage	AM	0.902492
cell927	Macrophage	AM	0.940137
cell928	Macrophage	AM	0.945124
cell929	Macrophage	AM	0.908878
cell930	Monocyte	iMON	1
cell931	AT2	AT2	1
cell932	AT2	RAS	0.753251
cell933	AT2	AT2	1
cell934	Macrophage	AM	0.948876
cell935	Macrophage	AM	0.727426
cell936	AT2	AT2	1
cell937	Macrophage	AM	0.946296
cell938	AirwayEpi	Ciliated	0.913795
cell939	AT2	AT2	0.966981
cell940	Macrophage	cDC2	0.687804
cell941	AirwayEpi	Ciliated	0.946048
cell942	AT2	AT2	1
cell943	AT2	AT2	1
cell944	Macrophage	AM	0.9581
cell945	Macrophage	AM	0.79966
cell946	AT2	AT2	1
cell947	Macrophage	AM	0.475715
cell948	Macrophage	AM	0.936071
cell949	AT2	AT2	0.778202
cell950	Macrophage	AM	0.95109
cell951	AirwayEpi	Secretory	0.901979
cell952	Macrophage	iMON	0.625167
cell953	Macrophage	AM	0.943625
cell954	Macrophage	AM	0.935901
cell955	AT2	AT2	1
cell956	Macrophage	AM	0.94322
cell957	Macrophage	AM	0.944873
cell958	AT2	RAS	0.82599
cell959	Macrophage	AM	0.951597
cell960	Macrophage	AM	0.945043
cell961	Mast	Mast/Basophil	1
cell962	Macrophage	AM	0.957517
cell963	Macrophage	AM	0.682666
cell964	AT2	AT2	0.912834
cell965	Macrophage	AM	0.688612
cell966	Macrophage	AM	0.926245
cell967	Macrophage	AM	0.916403
cell968	Monocyte	iMON	1
cell969	Macrophage	AM	0.629176
cell970	Macrophage	AM	0.934193
cell971	Macrophage	AM	0.746322
cell972	LymEndo	LEC	1
cell973	LymEndo	Pericyte	0.287729
cell974	DC	iMON	0.801839
cell975	Macrophage	AM	0.921306
cell976	Macrophage	AM	0.934329
cell977	AT2	AT2	0.990498
cell978	Macrophage	AM	0.940186
cell979	VasEndo-2	AEC	0.917549
cell980	AT2	AT2	0.666797
cell981	AT2	AT2	0.955269
cell982	Macrophage	AM	0.936835
cell983	DC	AM	0.875928
cell984	DC	IM	0.699825
cell985	AT2	AT2	0.96451
cell986	AT2	AT2	0.998729
cell987	Macrophage	AM	0.904899
cell988	AT1	AT2	0.497525
cell989	Macrophage	AM	0.953943
cell990	Macrophage	AM	0.949583
cell991	AT2	AT2	1
cell992	AT2	AT2	1
cell993	AT2	AT2	1
cell994	Macrophage	AM	0.924932
cell995	AT2	AT2	1
cell996	LymEndo	LEC	1
cell997	Macrophage	AM	0.945859
cell998	Macrophage	iMON	0.576374
cell999	Macrophage	AM	0.958331
cell1000	Macrophage	AM	0.932791
cell1001	AT2	AT2	0.998361
cell1002	Monocyte	iMON	1
cell1003	Macrophage	AM	0.861842
cell1004	AT2	AT2	1
cell1005	Macrophage	AM	0.93231
cell1006	Macrophage	AM	0.941155
cell1007	Macrophage	AM	0.919128
cell1008	Macrophage	AM	0.93284
cell1009	Macrophage	AM	0.948952
cell1010	AirwayEpi	Ciliated	0.94919
cell1011	AT2	AT2	0.83381
cell1012	AirwayEpi	Secretory	0.966675
cell1013	AT2	AT2	0.998479
cell1014	AT2	B	0.410589
cell1015	Macrophage	AM	0.599624
cell1016	Macrophage	AM	0.933684
cell1017	Monocyte	iMON	1
cell1018	AT2	AT2	1
cell1019	Macrophage	AM	0.914672
cell1020	Macrophage	AM	0.958848
cell1021	Macrophage	AM	0.882366
cell1022	AT2	AT2	1
cell1023	AT2	AT2	0.998397
cell1024	Macrophage	AM	0.939547
cell1025	AT2	AT2	0.99847
cell1026	AT2	AT2	0.995107
cell1027	Macrophage	AM	0.514414
cell1028	AT2	AT2	0.83511
cell1029	AT2	AT2	1
cell1030	AT2	AT2	1
cell1031	AT2	AT2	0.97987
cell1032	AT2	RAS	0.728512
cell1033	Macrophage	AM	0.953324
cell1034	pMacrophage	AM	0.941812
cell1035	Macrophage	AM	0.943401
cell1036	AT2	AT2	1
cell1037	Macrophage	AM	0.910078
cell1038	Monocyte	iMON	1
cell1039	AT1	AT2	0.910125
cell1040	LymEndo	LEC	1
cell1041	Macrophage	AM	0.764422
cell1042	AT2	AT2	0.931067
cell1043	AT2	AT2	1
cell1044	Macrophage	AM	0.953597
cell1045	Macrophage	AM	0.950067
cell1046	Macrophage	AM	0.930434
cell1047	Macrophage	AM	0.945063
cell1048	AT2	AT2	0.998966
cell1049	AT2	AT2	1
cell1050	AT2	AT2	1
cell1051	AT2	AT2	0.998484
cell1052	AT2	AT2	0.976414
cell1053	AT2	AT2	1
cell1054	AT2	AT2	1
cell1055	Macrophage	AM	0.934269
cell1056	AirwayEpi	Secretory	0.926691
cell1057	AT2	RAS	0.707035
cell1058	AT1	AT2	1
cell1059	AT2	AT2	1
cell1060	Macrophage	AM	0.915748
cell1061	Macrophage	AM	0.959203
cell1062	AT2	AT2	1
cell1063	AT2	AT2	0.927115
cell1064	Macrophage	AM	0.948649
cell1065	Macrophage	AM	0.352442
cell1066	Macrophage	AM	0.946737
cell1067	Macrophage	AM	0.947811
cell1068	AT2	AT2	0.994978
cell1069	Macrophage	AM	0.850789
cell1070	Macrophage	AM	0.824226
cell1071	AT1	AT1	0.954247
cell1072	Macrophage	AM	0.690502
cell1073	AT2	AT2	1
cell1074	Macrophage	AM	0.642653
cell1075	Macrophage	AM	0.919007
cell1076	AT2	AT2	0.998437
cell1077	Macrophage	AM	0.933376
cell1078	Macrophage	AM	0.941393
cell1079	AirwayEpi	Ciliated	0.928445
cell1080	Macrophage	AM	0.954924
cell1081	T-cell	CD4 T	0.495219
cell1082	AirwayEpi	RAS	0.971718
cell1083	AT2	AT2	0.994262
cell1084	AT2	AT2	0.998926
cell1085	Macrophage	AM	0.45307
cell1086	AT2	AT2	1
cell1087	AT2	AT2	1
cell1088	LymEndo	LEC	1
cell1089	Macrophage	AM	0.953977
cell1090	AT2	AT2	1
cell1091	Macrophage	AM	0.90117
cell1092	AT2	AT2	1
cell1093	Macrophage	AM	0.956585
cell1094	AT1	AT2	0.77064
cell1095	LymEndo	LEC	1
cell1096	Macrophage	AM	0.946762
cell1097	Macrophage	iMON	0.901007
cell1098	Macrophage	AM	0.782085
cell1099	AT2	AT2	1
cell1100	AT2	AT2	1
cell1101	AT2	AM	0.789807
cell1102	AT2	AT2	1
cell1103	Macrophage	AM	0.95291
cell1104	AT1	AT2	0.952754
cell1105	Macrophage	iMON	0.288955
cell1106	Macrophage	AM	0.949417
cell1107	AT2	AT2	1
cell1108	AT2	AT2	0.979242
cell1109	AT2	AT2	1
cell1110	AT2	AT2	1
cell1111	AT2	AT2	1
cell1112	Macrophage	AM	0.950304
cell1113	AT2	AT2	1
cell1114	AT2	AT2	1
cell1115	Macrophage	AM	0.949551
cell1116	Macrophage	cDC2	0.936383
cell1117	AT2	AT2	1
cell1118	Macrophage	AM	0.940067
cell1119	AT2	RAS	0.540406
cell1120	AT2	AT2	1
cell1121	AT2	AT2	1
cell1122	AT2	AT2	0.727412
cell1123	Macrophage	AM	0.88342
cell1124	AT2	AT2	1
cell1125	AT2	AT2	0.424162
cell1126	AT2	AT2	1
cell1127	AT2	AT2	1
cell1128	Macrophage	AM	0.942382
cell1129	AT2	AM	0.840431
cell1130	LymEndo	LEC	1
cell1131	Macrophage	AM	0.766336
cell1132	AT2	AT2	0.975651
cell1133	LymEndo	LEC	1
cell1134	AT2	AT2	1
cell1135	AT2	AT2	1
cell1136	Monocyte	iMON	1
cell1137	Macrophage	AM	0.946078
cell1138	AT2	AT2	1
cell1139	T-cell	CD4 T	0.617525
cell1140	AT2	AT2	1
cell1141	AirwayEpi	Ciliated	0.918695
cell1142	Mast	Mast/Basophil	1
cell1143	AT2	AT2	0.985224
cell1144	Macrophage	AM	0.929433
cell1145	Macrophage	AM	0.942162
cell1146	Macrophage	AM	0.95582
cell1147	DC	cDC2	0.578373
cell1148	Macrophage	AM	0.941452
cell1149	Macrophage	AM	0.857527
cell1150	Macrophage	AM	0.948837
cell1151	AT2	AT2	0.770323
cell1152	T-cell	CD8 T	0.575757
cell1153	Monocyte	iMON	1
cell1154	DC	cDC2	0.916651
cell1155	AirwayEpi	AT1	0.437625
cell1156	Macrophage	AM	0.945239
cell1157	Macrophage	AM	0.945953
cell1158	AT2	AT2	1
cell1159	Macrophage	AM	0.940306
cell1160	AirwayEpi	Ciliated	0.932963
cell1161	Mesenchyme	AF1	0.573984
cell1162	T-cell	CD8 T	0.587651
cell1163	AT2	AT2	0.984799
cell1164	AT2	AT2	1
cell1165	AT2	AT2	1
cell1166	Monocyte	iMON	1
cell1167	Macrophage	AM	0.892108
cell1168	Macrophage	AM	0.954759
cell1169	AT2	AT2	0.957183
cell1170	VasEndo-2	AEC	0.917038
cell1171	AT2	AT2	0.863927
cell1172	Macrophage	AM	0.946421
cell1173	Macrophage	AM	0.952267
cell1174	T-cell	CD8 T	0.538084
cell1175	Monocyte	iMON	1
cell1176	AT2	AT2	0.765866
cell1177	AirwayEpi	RAS	0.998142
cell1178	Monocyte	pMON	1
cell1179	AT2	AT2	1
cell1180	AT1	RAS	0.730028
cell1181	Macrophage	AM	0.9523
cell1182	B-cell-1	B	0.701415
cell1183	Macrophage	AM	0.920991
cell1184	AT2	AT2	1
cell1185	Macrophage	AM	0.934238
cell1186	AT2	AT2	0.989257
cell1187	Macrophage	AM	0.944595
cell1188	AT1	RAS	0.903913
cell1189	Macrophage	AM	0.879729
cell1190	AT2	AT2	1
cell1191	Macrophage	AM	0.750615
cell1192	Macrophage	AM	0.949445
cell1193	Macrophage	AM	0.949024
cell1194	Macrophage	AM	0.890938
cell1195	Macrophage	AM	0.661188
cell1196	AT2	AT2	1
cell1197	VasEndo-2	CAP1	0.858615
cell1198	Macrophage	AM	0.95332
cell1199	AT2	AT2	1
cell1200	Macrophage	AM	0.92368
cell1201	AT2	AT2	1
cell1202	Macrophage	AM	0.947482
cell1203	Mast	Mast/Basophil	1
cell1204	Macrophage	AM	0.933075
cell1205	Macrophage	AM	0.940646
cell1206	Macrophage	AM	0.684163
cell1207	AT2	AT2	1
cell1208	Macrophage	B	0.509491
cell1209	AirwayEpi	RAS	1
cell1210	AT2	AT2	1
cell1211	AT2	AT2	1
cell1212	AT2	AT2	0.998505
cell1213	Macrophage	AM	0.95523
cell1214	LAMCORE	AM	0.926492
cell1215	AT2	AT2	1
cell1216	Macrophage	AM	0.955377
cell1217	AT2	AT2	1
cell1218	AirwayEpi	RAS	0.77529
cell1219	AirwayEpi	RAS	0.642521
cell1220	Macrophage	AM	0.948706
cell1221	Macrophage	iMON	0.674351
cell1222	Macrophage	AM	0.434163
cell1223	Macrophage	AM	0.951271
cell1224	Macrophage	AM	0.934152
cell1225	Macrophage	AM	0.945879
cell1226	AT2	AT2	1
cell1227	Macrophage	AM	0.896273
cell1228	AT2	AT2	0.967718
cell1229	NK	NK	0.530958
cell1230	Macrophage	AM	0.942559
cell1231	Macrophage	AM	0.95454
cell1232	T-cell	CD4 T	0.56844
cell1233	AT2	AT2	1
cell1234	AT2	AT2	0.998493
cell1235	Macrophage	AM	0.932525
cell1236	LymEndo	LEC	1
cell1237	Macrophage	AM	0.945193
cell1238	AT2	AT2	0.957796
cell1239	Monocyte	iMON	1
cell1240	Macrophage	AM	0.84817
cell1241	Macrophage	AM	0.563854
cell1242	AT2	AT2	1
cell1243	Macrophage	AM	0.933967
cell1244	pMacrophage	AM	0.937941
cell1245	Macrophage	AM	0.949718
cell1246	Macrophage	AM	0.943223
cell1247	Macrophage	AM	0.956519
cell1248	Macrophage	AM	0.946896
cell1249	Macrophage	AM	0.942183
cell1250	Macrophage	AM	0.942097
cell1251	AT2	AT2	1
cell1252	Macrophage	AM	0.940402
cell1253	Macrophage	AM	0.889285
cell1254	AT2	AT2	1
cell1255	Macrophage	AM	0.94298
cell1256	AirwayEpi	Secretory	0.505489
cell1257	Macrophage	AM	0.948993
cell1258	AT2	AT2	1
cell1259	Macrophage	AM	0.949907
cell1260	Macrophage	AM	0.941716
cell1261	AT2	AT2	1
cell1262	AT2	AT2	1
cell1263	Macrophage	AM	0.940896
cell1264	Macrophage	AM	0.947054
cell1265	AT2	AT2	1
cell1266	AT2	AT2	1
cell1267	Macrophage	AM	0.824595
cell1268	AT2	AT2	1
cell1269	AT2	AT2	0.972372
cell1270	Macrophage	AM	0.952081
cell1271	Macrophage	AM	0.932821
cell1272	LymEndo	LEC	1
cell1273	AT2	AT2	1
cell1274	AT1	AT2	0.594281
cell1275	AT2	AT2	1
cell1276	Macrophage	AM	0.939328
cell1277	Monocyte	iMON	1
cell1278	Macrophage	AM	0.955243
cell1279	Macrophage	AM	0.944818
cell1280	Macrophage	AM	0.946856
cell1281	AT2	AT2	1
cell1282	Macrophage	AM	0.930157
cell1283	B-cell-2	Plasma	1
cell1284	Macrophage	AM	0.572712
cell1285	AT2	AT2	1
cell1286	AT1	RAS	0.96156
cell1287	Macrophage	AM	0.941921
cell1288	Macrophage	AM	0.951163
cell1289	AT2	AT2	1
cell1290	AT2	AT2	1
cell1291	Macrophage	AM	0.914107
cell1292	Mast	Mast/Basophil	1
cell1293	Macrophage	AM	0.801713
cell1294	Macrophage	AM	0.908636
cell1295	AT2	AT2	1
cell1296	Monocyte	iMON	1
cell1297	Macrophage	AM	0.897583
cell1298	Macrophage	AM	0.929831
cell1299	AirwayEpi	Ciliated	0.922014
cell1300	Macrophage	AM	0.921088
cell1301	Macrophage	AM	0.940451
cell1302	Macrophage	AM	0.94631
cell1303	AT2	AT2	1
cell1304	AT2	AT2	0.996393
cell1305	Macrophage	AM	0.94512
cell1306	Macrophage	AM	0.862123
cell1307	Macrophage	AT2	1
cell1308	Macrophage	AM	0.808571
cell1309	AT2	AT2	0.962132
cell1310	AT2	AT2	0.967224
cell1311	Macrophage	AM	0.919512
cell1312	AT2	AT2	0.963643
cell1313	Macrophage	AM	0.950722
cell1314	AirwayEpi	Secretory	0.985826
cell1315	AT2	AT2	1
cell1316	Macrophage	AM	0.916379
cell1317	AT2	AT2	1
cell1318	Macrophage	AM	0.928727
cell1319	AT2	AT2	1
cell1320	AirwayEpi	Ciliated	0.910986
cell1321	AT2	RAS	0.539464
cell1322	AirwayEpi	Ciliated	0.948615
cell1323	AT2	AT2	0.998594
cell1324	Macrophage	AM	0.926855
cell1325	Macrophage	AM	0.935256
cell1326	AT2	AT2	1
cell1327	AT2	AT2	1
cell1328	Macrophage	AM	0.952353
cell1329	AT2	AT2	1
cell1330	DC	IM	1
cell1331	NK	NK	0.526213
cell1332	AT2	AT2	1
cell1333	pMacrophage	AM	0.927861
cell1334	AirwayEpi	Ciliated	0.945016
cell1335	Macrophage	AM	0.950969
cell1336	Macrophage	AM	0.91621
cell1337	AT2	AT2	1
cell1338	Macrophage	AM	0.943161
cell1339	Macrophage	AM	0.944493
cell1340	B-cell-2	Plasma	0.994847
cell1341	Macrophage	AM	0.941701
cell1342	Macrophage	AM	0.949904
cell1343	Macrophage	cDC2	0.774994
cell1344	VasEndo-2	AT2	1
cell1345	LAMCORE	ASMC	0.498088
cell1346	Macrophage	AM	0.955975
cell1347	Macrophage	AM	0.94894
cell1348	Macrophage	AM	0.94776
cell1349	Macrophage	AM	0.908849
cell1350	AT1	AT2	0.963424
cell1351	AT2	AT2	1
cell1352	AT2	AT2	1
cell1353	Macrophage	AM	0.929791
cell1354	AT2	AT2	0.987253
cell1355	AirwayEpi	Secretory	0.608144
cell1356	VasEndo-2	AT2	0.912467
cell1357	AT2	RAS	0.637098
cell1358	AT2	AT2	1
cell1359	LymEndo	LEC	1
cell1360	Macrophage	AM	0.955258
cell1361	Macrophage	AM	0.941154
cell1362	Mast	Mast/Basophil	0.98916
cell1363	Macrophage	AM	0.945154
cell1364	AT2	AT2	1
cell1365	Macrophage	AM	0.644604
cell1366	AirwayEpi	Ciliated	0.964609
cell1367	Macrophage	AM	0.745408
cell1368	AT2	AT2	0.710216
cell1369	B-cell-2	Plasma	1
cell1370	LAMCORE	ASMC	0.528334
cell1371	AirwayEpi	AT2	0.98314
cell1372	AT2	AT2	0.998277
cell1373	Monocyte	iMON	1
cell1374	AT2	AT2	1
cell1375	AT2	AT2	1
cell1376	AT2	AT2	1
cell1377	AT2	AT2	1
cell1378	AT2	AT2	1
cell1379	AT2	AT2	0.998789
cell1380	AT2	AT2	1
cell1381	Macrophage	AM	0.947621
cell1382	Macrophage	AM	0.952269
cell1383	LAMCORE	VSMC	0.534506
cell1384	AT2	AT2	1
cell1385	Macrophage	AM	0.944866
cell1386	Macrophage	AM	0.866134
cell1387	Macrophage	AM	0.91717
cell1388	Macrophage	AM	0.774589
cell1389	AT2	AT2	1
cell1390	AT2	AT2	1
cell1391	VasEndo-2	CAP1	0.7706
cell1392	AT2	AT2	1
cell1393	Macrophage	AM	0.913873
cell1394	AT2	AT2	1
cell1395	DC	IM	0.631831
cell1396	Macrophage	AM	0.936072
cell1397	Macrophage	AM	0.905806
cell1398	AT2	AT2	1
cell1399	Macrophage	AM	0.946885
cell1400	B-cell-1	B	0.706906
cell1401	AT2	AT2	1
cell1402	AirwayEpi	Ciliated	0.949978
cell1403	Macrophage	AM	0.658842
cell1404	Macrophage	iMON	0.492747
cell1405	Macrophage	AM	0.953818
cell1406	AT2	AT2	0.971289
cell1407	AT2	AT2	1
cell1408	Macrophage	AM	0.926001
cell1409	AT2	AT2	0.945158
cell1410	AT2	AT2	1
cell1411	AT2	AT2	1
cell1412	AT2	AT2	1
cell1413	Macrophage	AM	0.933594
cell1414	T-cell	CD4 T	0.386288
cell1415	Macrophage	AM	0.910167
cell1416	Macrophage	AM	0.959742
cell1417	Macrophage	AM	0.942143
cell1418	Macrophage	AM	0.948832
cell1419	AT2	AT2	1
cell1420	AT2	AT2	1
cell1421	B-cell-1	B	1
cell1422	Macrophage	AM	0.937755
cell1423	AT2	AT2	1
cell1424	AT2	AT2	1
cell1425	LymEndo	LEC	1
cell1426	Macrophage	AM	0.563748
cell1427	Macrophage	AM	0.944286
cell1428	Macrophage	AM	0.910907
cell1429	AT2	AT2	1
cell1430	AT2	AT2	0.980066
cell1431	AirwayEpi	Ciliated	0.944682
cell1432	AT2	AT2	0.917493
cell1433	DC	IM	0.82494
cell1434	Macrophage	AM	0.460582
cell1435	Macrophage	AM	0.92883
cell1436	Macrophage	AM	0.929235
cell1437	T-cell	Treg	0.815495
cell1438	Macrophage	AM	0.9208
cell1439	Macrophage	AM	0.947805
cell1440	B-cell-1	B	1
cell1441	Macrophage	AM	0.927462
cell1442	DC	cDC2	0.846439
cell1443	Macrophage	AM	0.909285
cell1444	B-cell-1	B	0.898686
cell1445	AT2	AT2	0.997983
cell1446	Macrophage	AM	0.930182
cell1447	AT2	AT2	1
cell1448	Macrophage	AM	0.945435
cell1449	Monocyte	iMON	1
cell1450	AT2	AT2	1
cell1451	Macrophage	AM	0.94853
cell1452	Macrophage	AM	0.950868
cell1453	pMacrophage	AT2	0.907681
cell1454	LymEndo	LEC	1
cell1455	Macrophage	AT2	1
cell1456	AT2	AT2	0.981605
cell1457	AT2	AT2	0.979303
cell1458	Macrophage	AM	0.944307
cell1459	AT2	AT2	1
cell1460	AT2	AT2	1
cell1461	Macrophage	AM	0.960443
cell1462	LymEndo	LEC	1
cell1463	AT2	AT2	0.998926
cell1464	Macrophage	AM	0.945796
cell1465	Monocyte	iMON	1
cell1466	Macrophage	AM	0.858031
cell1467	AT2	AT2	1
cell1468	Macrophage	AM	0.941452
cell1469	Macrophage	AM	0.943175
cell1470	Macrophage	AM	0.877
cell1471	Macrophage	AM	0.948313
cell1472	Macrophage	AM	0.913943
cell1473	Monocyte	iMON	1
cell1474	AirwayEpi	Ciliated	0.941106
cell1475	Macrophage	AM	0.95591
cell1476	Macrophage	AM	0.935187
cell1477	VasEndo-2	AM	0.913669
cell1478	Macrophage	AM	0.941991
cell1479	AT2	AT2	0.961687
cell1480	AT2	AT2	0.9958
cell1481	AT2	AT2	1
cell1482	AT2	AT2	1
cell1483	DC	IM	1
cell1484	AT2	AT2	1
cell1485	AT2	AT2	1
cell1486	AT2	AT2	1
cell1487	AT2	AT2	1
cell1488	T-cell	CD4 T	0.658084
cell1489	AT2	AT2	1
cell1490	Macrophage	AM	0.944162
cell1491	Macrophage	AM	0.941998
cell1492	Macrophage	AM	0.937154
cell1493	AirwayEpi	Secretory	0.853619
cell1494	Macrophage	AM	0.922072
cell1495	NK	NK	0.930291
cell1496	Macrophage	AM	0.955205
cell1497	AT2	AT2	1
cell1498	AT2	AT2	0.998951
cell1499	Monocyte	iMON	1
cell1500	Macrophage	AM	0.938417
cell1501	AT2	AT2	1
cell1502	Macrophage	AM	0.597987
cell1503	AT2	AT2	0.967564
cell1504	Macrophage	AM	0.934069
cell1505	VasEndo-2	SVEC	0.782538
cell1506	VasEndo-2	VEC	0.553832
cell1507	VasEndo-2	SVEC	0.489891
cell1508	AT2	AT2	0.890165
cell1509	Macrophage	AM	0.818825
cell1510	Macrophage	AM	0.574154
cell1511	Macrophage	AM	0.947986
cell1512	AT2	AT2	1
cell1513	AT2	AT2	1
cell1514	AT2	AT2	1
cell1515	Macrophage	AM	0.945301
cell1516	Macrophage	AM	0.942739
cell1517	LAMCORE	SCMF	0.430817
cell1518	Mast	Mast/Basophil	0.983418
cell1519	AT2	AT2	1
cell1520	Monocyte	iMON	1
cell1521	Macrophage	AM	0.933431
cell1522	NK	NK	0.898595
cell1523	Macrophage	AM	0.760223
cell1524	B-cell-2	Plasma	1
cell1525	Macrophage	AM	0.937494
cell1526	Macrophage	AM	0.933959
cell1527	AT2	RAS	0.947941
cell1528	Macrophage	AM	0.939924
cell1529	AT2	AT2	1
cell1530	AirwayEpi	Secretory	0.97395
cell1531	Macrophage	AM	0.952133
cell1532	Macrophage	AM	0.947149
cell1533	Macrophage	AM	0.879143
cell1534	Macrophage	AM	0.907997
cell1535	AT2	AT2	1
cell1536	Macrophage	AM	0.949793
cell1537	Macrophage	AM	0.917429
cell1538	DC	cDC2	0.607594
cell1539	Macrophage	AM	0.948957
cell1540	AirwayEpi	Ciliated	0.941637
cell1541	Macrophage	AM	0.947623
cell1542	LymEndo	LEC	1
cell1543	Macrophage	AM	0.947678
cell1544	Macrophage	AM	0.94677
cell1545	Macrophage	AM	0.849272
cell1546	Macrophage	AM	0.892325
cell1547	Macrophage	AM	0.433392
cell1548	AT2	AT2	1
cell1549	Macrophage	AM	0.93072
cell1550	AT2	AT2	1
cell1551	Monocyte	iMON	0.97081
cell1552	Macrophage	AM	0.957615
cell1553	AT2	AT2	1
cell1554	Macrophage	AM	0.947778
cell1555	Macrophage	AM	0.879386
cell1556	Macrophage	AM	0.85516
cell1557	AT2	AT2	1
cell1558	AT2	AT2	1
cell1559	AT2	AT2	1
cell1560	Macrophage	AM	0.955257
cell1561	Macrophage	AM	0.938789
cell1562	AT2	AT2	1
cell1563	NK	NK	1
cell1564	Macrophage	AM	0.948631
cell1565	AT2	AT2	0.998751
cell1566	AT2	AT2	1
cell1567	AT2	AT2	1
cell1568	AT2	AT2	0.859142
cell1569	Macrophage	AM	0.916882
cell1570	AT2	AT2	0.996123
cell1571	Macrophage	AM	0.94424
cell1572	Macrophage	AM	0.938579
cell1573	Macrophage	AM	0.939755
cell1574	LymEndo	LEC	0.929349
cell1575	AT2	AT2	0.869134
cell1576	AT2	AT2	1
cell1577	Macrophage	AM	0.921893
cell1578	AT2	RAS	0.780248
cell1579	Macrophage	AM	0.935049
cell1580	AirwayEpi	Ciliated	0.939462
cell1581	Macrophage	AM	0.921282
cell1582	Macrophage	AT2	1
cell1583	AT2	AT2	1
cell1584	Macrophage	AM	0.94488
cell1585	NK	AM	0.623801
cell1586	Macrophage	AM	0.947508
cell1587	Macrophage	AM	0.944085
cell1588	AT2	AT2	1
cell1589	AT2	AT2	1
cell1590	Mesenchyme	VSMC	0.811806
cell1591	VasEndo-2	AEC	0.999701
cell1592	Macrophage	AM	0.953481
cell1593	AT2	AT2	1
cell1594	AirwayEpi	Basal/Suprabasal	0.460756
cell1595	Macrophage	AM	0.945164
cell1596	AT2	AT2	1
cell1597	LymEndo	LEC	1
cell1598	AT2	AT2	0.989167
cell1599	Macrophage	AM	0.941576
cell1600	B-cell-2	Plasma	1
cell1601	Macrophage	AM	0.46816
cell1602	Macrophage	AM	0.941467
cell1603	AT2	AT2	1
cell1604	Macrophage	AM	0.948022
cell1605	NK	NK	1
cell1606	Macrophage	AM	0.940169
cell1607	AT2	AT2	1
cell1608	AT2	AT2	1
cell1609	AT2	AT2	1
cell1610	Macrophage	AM	0.862506
cell1611	AT2	AT2	0.962189
cell1612	Macrophage	B	0.429448
cell1613	AT2	AT2	1
cell1614	Macrophage	AM	0.94403
cell1615	Macrophage	AM	0.94472
cell1616	AT2	AT2	0.916305
cell1617	B-cell-2	Plasma	1
cell1618	Macrophage	AM	0.945549
cell1619	Macrophage	AM	0.950887
cell1620	AirwayEpi	Secretory	0.610014
cell1621	T-cell	CD4 T	0.48739
cell1622	Macrophage	AM	0.85638
cell1623	T-cell	CD8 T	0.688777
cell1624	AirwayEpi	Ciliated	0.846934
cell1625	AT2	AT2	1
cell1626	Macrophage	AM	0.884791
cell1627	AT2	AT2	1
cell1628	Macrophage	AM	0.954866
cell1629	Macrophage	AM	0.557112
cell1630	AT2	AT2	1
cell1631	Macrophage	AM	0.953865
cell1632	AT2	AT2	1
cell1633	Macrophage	AM	0.938278
cell1634	DC	cDC2	0.813403
cell1635	AT2	AT2	1
cell1636	AT2	AT2	1
cell1637	Macrophage	AM	0.91939
cell1638	Macrophage	AM	0.943626
cell1639	AT2	AT2	1
cell1640	AT2	AT2	1
cell1641	AT2	AT2	1
cell1642	Macrophage	AM	0.939229
cell1643	LymEndo	LEC	1
cell1644	Macrophage	AM	0.927524
cell1645	AT2	AT2	1
cell1646	Macrophage	AM	0.878744
cell1647	Macrophage	AM	0.950078
cell1648	Monocyte	iMON	1
cell1649	Macrophage	AM	0.956743
cell1650	AT2	AT2	0.974411
cell1651	AT2	AT2	1
cell1652	Macrophage	AM	0.937607
cell1653	AT2	AT2	1
cell1654	Macrophage	AM	0.939738
cell1655	AT2	AT2	0.975489
cell1656	AT2	AT2	0.981436
cell1657	B-cell-2	Plasma	1
cell1658	AT2	AT2	1
cell1659	Macrophage	AM	0.944448
cell1660	Macrophage	iMON	0.486319
cell1661	AT2	AT2	0.862058
cell1662	Macrophage	AM	0.935906
cell1663	Macrophage	AM	0.946398
cell1664	Macrophage	AM	0.949161
cell1665	B-cell-2	Plasma	1
cell1666	AT2	AT2	1
cell1667	Macrophage	AM	0.948115
cell1668	Macrophage	AM	0.790844
cell1669	Macrophage	AM	0.874436
cell1670	AT2	AT2	1
cell1671	Macrophage	AM	0.945971
cell1672	AT2	AT2	0.992435
cell1673	Macrophage	AM	0.933879
cell1674	LymEndo	LEC	1
cell1675	AT2	AT2	1
cell1676	AT2	AT2	1
cell1677	AT2	AT2	1
cell1678	Macrophage	AM	0.957402
cell1679	Macrophage	IM	0.966991
cell1680	NK	cDC2	0.788501
cell1681	AT2	AT2	1
cell1682	AT2	AT2	0.968558
cell1683	Macrophage	AM	0.95056
cell1684	AT2	RAS	0.74177
cell1685	AT2	AT2	1
cell1686	AirwayEpi	Secretory	0.681973
cell1687	Monocyte	pMON	1
cell1688	Macrophage	AM	0.951073
cell1689	AT2	RAS	0.547582
cell1690	Macrophage	AM	0.916343
cell1691	Macrophage	AM	0.88345
cell1692	Macrophage	AM	0.944618
cell1693	AT2	AT2	0.998857
cell1694	AT2	AT2	0.983489
cell1695	AT2	AT2	1
cell1696	Macrophage	AM	0.941458
cell1697	Macrophage	AM	0.956694
cell1698	AT2	AT2	1
cell1699	AT2	AT2	1
cell1700	Mast	Mast/Basophil	0.831303
cell1701	Macrophage	AM	0.945364
cell1702	pMacrophage	AM	0.942735
cell1703	Macrophage	AM	0.958841
cell1704	Macrophage	AM	0.899808
cell1705	Macrophage	AM	0.945083
cell1706	Macrophage	AM	0.960999
cell1707	Macrophage	AM	0.923635
cell1708	VasEndo-1	AM	0.567325
cell1709	AT2	AT2	1
cell1710	Mast	Mast/Basophil	1
cell1711	Macrophage	AM	0.729271
cell1712	Macrophage	AM	0.94205
cell1713	Macrophage	AM	0.8769
cell1714	AT2	AT2	1
cell1715	Mast	Mast/Basophil	0.889765
cell1716	AT2	AT2	1
cell1717	Macrophage	AM	0.939433
cell1718	AT2	AT2	1
cell1719	AT2	AT2	0.993872
cell1720	AT2	AT2	0.981174
cell1721	LymEndo	LEC	1
cell1722	B-cell-2	Plasma	1
cell1723	pMacrophage	AM	0.950057
cell1724	AT2	AT2	1
cell1725	Monocyte	iMON	1
cell1726	Macrophage	AM	0.936162
cell1727	Macrophage	AM	0.952483
cell1728	Macrophage	AM	0.945211
cell1729	Macrophage	AM	0.946152
cell1730	Monocyte	iMON	1
cell1731	Macrophage	AM	0.940153
cell1732	AirwayEpi	CD4 T	0.654515
cell1733	Macrophage	AM	0.912968
cell1734	AT2	AT2	0.983079
cell1735	Monocyte	iMON	1
cell1736	Macrophage	AM	0.943012
cell1737	AirwayEpi	Secretory	0.969765
cell1738	Macrophage	AM	0.777697
cell1739	Monocyte	iMON	0.9925
cell1740	Macrophage	AT2	1
cell1741	Macrophage	AM	0.955788
cell1742	Macrophage	AM	0.662191
cell1743	AT2	AT2	1
cell1744	Macrophage	AM	0.949472
cell1745	Macrophage	AM	0.919612
cell1746	AT2	AT2	0.995768
cell1747	Macrophage	AM	0.948803
cell1748	T-cell	CD8 T	0.660619
cell1749	AT1	RAS	0.497468
cell1750	DC	IM	0.594776
cell1751	LymEndo	LEC	0.967796
cell1752	LymEndo	LEC	1
cell1753	Macrophage	AM	0.935738
cell1754	Macrophage	AM	0.952147
cell1755	AT2	AT2	1
cell1756	Macrophage	AM	0.745544
cell1757	AT2	AT2	0.994322
cell1758	AT2	AT2	1
cell1759	Macrophage	AM	0.952259
cell1760	NK	CD8 T	0.638367
cell1761	Macrophage	AM	0.949378
cell1762	AT2	AT2	1
cell1763	AT2	AT2	1
cell1764	AT2	AT2	1
cell1765	Macrophage	AM	0.943462
cell1766	B-cell-1	B	0.749095
cell1767	B-cell-2	Plasma	1
cell1768	Macrophage	AM	0.931615
cell1769	Macrophage	AM	0.940795
cell1770	AT2	AT2	0.988765
cell1771	DC	cDC2	0.881014
cell1772	Macrophage	AM	0.947016
cell1773	Macrophage	AM	0.953053
cell1774	Monocyte	iMON	1
cell1775	AT2	AT2	1
cell1776	pMacrophage	AM	0.942576
cell1777	AT2	AT2	0.995051
cell1778	Macrophage	AM	0.948811
cell1779	AT2	AT2	1
cell1780	Monocyte	iMON	1
cell1781	AT2	AT2	0.967868
cell1782	Macrophage	cDC2	0.345187
cell1783	Monocyte	iMON	1
cell1784	Macrophage	AM	0.79734
cell1785	AT2	AT2	0.728631
cell1786	Macrophage	AM	0.879745
cell1787	AT2	AT2	0.998858
cell1788	AirwayEpi	Basal/Suprabasal	0.590298
cell1789	AT2	AT2	1
cell1790	Macrophage	AM	0.736867
cell1791	Macrophage	AM	0.937478
cell1792	AT2	AT2	0.97524
cell1793	AT2	AT2	0.846535
cell1794	AT2	AT2	0.998446
cell1795	Macrophage	AM	0.887055
cell1796	AT2	AT2	1
cell1797	Macrophage	AM	0.915543
cell1798	AT2	AT2	1
cell1799	Macrophage	iMON	0.517146
cell1800	AirwayEpi	Ciliated	0.928171
cell1801	AT2	AT2	1
cell1802	AT2	AT2	0.998905
cell1803	Macrophage	AM	0.953975
cell1804	Macrophage	iMON	1
cell1805	Macrophage	AM	0.936365
cell1806	Macrophage	AM	0.939446
cell1807	AT2	AT2	0.993176
cell1808	AT2	AT2	1
cell1809	AT2	AT2	1
cell1810	AT2	AT2	0.964934
cell1811	Mast	Mast/Basophil	1
cell1812	Macrophage	AM	0.94891
cell1813	Macrophage	AM	0.929265
cell1814	Mast	Mast/Basophil	1
cell1815	VasEndo-2	VEC	0.851723
cell1816	Macrophage	AM	0.94768
cell1817	AT2	AT2	0.952743
cell1818	Macrophage	AM	0.941413
cell1819	Macrophage	AM	0.925621
cell1820	Macrophage	AM	0.854916
cell1821	AT2	AT2	1
cell1822	Macrophage	AM	0.425236
cell1823	Monocyte	iMON	1
cell1824	T-cell	CD8 T	0.627358
cell1825	DC	IM	0.768539
cell1826	Macrophage	AM	0.943408
cell1827	T-cell	CD8 T	0.48287
cell1828	Macrophage	AM	0.892378
cell1829	AT2	AT2	1
cell1830	Macrophage	AM	0.949551
cell1831	AT2	AT2	1
cell1832	AT2	AT2	0.998548
cell1833	Macrophage	AM	0.946193
cell1834	Macrophage	AM	0.948139
cell1835	Macrophage	AM	0.950205
cell1836	AT2	AT2	1
cell1837	AT2	AT2	0.998463
cell1838	AT2	AT2	1
cell1839	AT2	AT2	0.998915
cell1840	AT2	AT2	1
cell1841	AT2	AT2	1
cell1842	AT2	AT2	1
cell1843	T-cell	AM	0.956109
cell1844	Macrophage	AM	0.782303
cell1845	AT2	AT2	1
cell1846	AT2	AT2	0.98772
cell1847	AT2	AT2	1
cell1848	AirwayEpi	Ciliated	0.929175
cell1849	AT2	AT2	0.984143
cell1850	AT2	AT2	1
cell1851	Macrophage	AM	0.941812
cell1852	T-cell	CD4 T	0.420841
cell1853	AT2	AT2	1
cell1854	AT2	AT2	0.89645
cell1855	Macrophage	AM	0.949709
cell1856	AT2	AT2	1
cell1857	AirwayEpi	Ciliated	0.924908
cell1858	Macrophage	AM	0.953005
cell1859	Macrophage	AM	0.952047
cell1860	Macrophage	AM	0.779711
cell1861	Macrophage	AM	0.936656
cell1862	Macrophage	AM	0.746566
cell1863	Macrophage	AM	0.936033
cell1864	AT2	AT2	1
cell1865	Macrophage	AM	0.949734
cell1866	Macrophage	AM	0.955974
cell1867	Macrophage	AM	0.939366
cell1868	Macrophage	AM	0.92777
cell1869	Macrophage	AM	0.733913
cell1870	Macrophage	AM	0.937326
cell1871	Macrophage	AM	0.959704
cell1872	Macrophage	AM	0.959008
cell1873	AT2	AT2	0.997196
cell1874	Macrophage	AM	0.925586
cell1875	AT1	RAS	0.787002
cell1876	Macrophage	AM	0.949589
cell1877	Macrophage	AM	0.88219
cell1878	Macrophage	AM	0.948195
cell1879	Macrophage	AM	0.957962
cell1880	AT2	AT2	0.967568
cell1881	Macrophage	AM	0.947875
cell1882	Macrophage	AM	0.927197
cell1883	Macrophage	AM	0.920475
cell1884	Macrophage	AM	0.944536
cell1885	Macrophage	AM	0.9481
cell1886	Macrophage	AM	0.948968
cell1887	Macrophage	AM	0.958074
cell1888	Macrophage	AM	0.950462
cell1889	AT2	AT2	1
cell1890	Macrophage	AM	0.952249
cell1891	AT2	AT2	0.983395
cell1892	Macrophage	iMON	0.609876
cell1893	AT2	AT2	1
cell1894	Macrophage	AM	0.943842
cell1895	Macrophage	IM	0.389948
cell1896	NK	NK	0.920394
cell1897	Macrophage	AM	0.921084
cell1898	Macrophage	AM	0.860185
cell1899	Macrophage	AM	0.947027
cell1900	AT2	AT2	0.998351
cell1901	AT2	AT2	0.603272
cell1902	Macrophage	AM	0.934643
cell1903	Macrophage	AM	0.950829
cell1904	Macrophage	AM	0.938395
cell1905	Monocyte	iMON	1
cell1906	Macrophage	AM	0.946837
cell1907	Macrophage	AM	0.854346
cell1908	Macrophage	AM	0.955255
cell1909	Macrophage	AM	0.94903
cell1910	AT2	AT2	1
cell1911	AT2	AT2	0.955647
cell1912	LymEndo	LEC	0.407762
cell1913	Macrophage	AM	0.940807
cell1914	AT2	AT2	1
cell1915	AT2	AT2	1
cell1916	AT2	AT2	0.996489
cell1917	LymEndo	LEC	1
cell1918	AT2	AT2	1
cell1919	Macrophage	AM	0.920974
cell1920	Macrophage	AM	0.962929
cell1921	Monocyte	iMON	1
cell1922	Monocyte	iMON	1
cell1923	Macrophage	AM	0.483659
cell1924	AT2	AT2	1
cell1925	Monocyte	iMON	1
cell1926	AT2	AT2	1
cell1927	Macrophage	AM	0.953512
cell1928	LymEndo	LEC	1
cell1929	AT2	AT2	0.989716
cell1930	Macrophage	AM	0.950094
cell1931	AT2	AT2	1
cell1932	Macrophage	AM	0.9353
cell1933	B-cell-2	Plasma	1
cell1934	AirwayEpi	Secretory	0.939886
cell1935	Mesenchyme	AF1	0.610292
cell1936	AT2	AT2	0.95881
cell1937	Macrophage	AM	0.700771
cell1938	Macrophage	AM	0.953809
cell1939	Macrophage	AM	0.905034
cell1940	T-cell	CD8 T	0.546494
cell1941	AT2	AT2	1
cell1942	AT2	AT2	1
cell1943	Macrophage	AM	0.949861
cell1944	AT2	AT2	1
cell1945	AT2	AT2	0.857743
cell1946	Macrophage	AM	0.919105
cell1947	DC	IM	0.506605
cell1948	Macrophage	AM	0.909575
cell1949	Macrophage	AM	0.943131
cell1950	AT2	AT2	0.973504
cell1951	AT2	AT2	0.965244
cell1952	Macrophage	AM	0.935367
cell1953	Mast	Mast/Basophil	1
cell1954	AT2	AT2	1
cell1955	AT2	AT2	1
cell1956	Macrophage	AM	0.928219
cell1957	AirwayEpi	RAS	0.998817
cell1958	Macrophage	AM	0.95225
cell1959	AT2	AT2	0.804617
cell1960	DC	cDC2	0.942922
cell1961	Macrophage	AM	0.822829
cell1962	AT2	AT2	1
cell1963	B-cell-2	Plasma	1
cell1964	Macrophage	AM	0.422144
cell1965	Macrophage	AM	0.931282
cell1966	AT2	AT2	1
cell1967	Macrophage	AM	0.925175
cell1968	AT2	RAS	0.975813
cell1969	AT2	AT2	0.998938
cell1970	Macrophage	AM	0.935191
cell1971	AT2	AT2	1
cell1972	Macrophage	AM	0.934176
cell1973	DC	IM	0.534936
cell1974	DC	cDC2	0.739414
cell1975	Mast	Mast/Basophil	1
cell1976	Macrophage	AM	0.954759
cell1977	Macrophage	AM	0.667641
cell1978	Macrophage	AM	0.716737
cell1979	Mesenchyme	VSMC	0.706447
cell1980	Macrophage	AM	0.920075
cell1981	AT2	AT2	1
cell1982	Macrophage	AM	0.926549
cell1983	Mast	Mast/Basophil	0.695803
cell1984	Macrophage	AM	0.949926
cell1985	AT2	AT2	1
cell1986	Macrophage	AM	0.939699
cell1987	AT2	AT2	0.991336
cell1988	Macrophage	AM	0.941408
cell1989	AT2	RAS	0.719613
cell1990	Macrophage	AM	0.713432
cell1991	AT2	AT2	1
cell1992	AT2	AT2	0.574788
cell1993	Macrophage	AM	0.911439
cell1994	Macrophage	AM	0.938872
cell1995	Macrophage	AM	0.933629
cell1996	Macrophage	AM	0.958768
cell1997	LymEndo	LEC	0.817722
cell1998	T-cell	CD4 T	0.460298
[truncated: 10,376 more rows]

## Sheet: Panel G
Source data for Boxplot in Figure6G						Number of data points for each boxplot (number of cells in each cell type)
CellID	Annotation_Habermann_et_al_2020	CellRef_prediction	Prediction_score			Annotation_Habermann_et_al_2020	Number_cells
cell1	MUC5AC+ High	Secretory	0.932028			AT1	96
cell2	MUC5AC+ High	Goblet	0.609244			AT2	3225
cell3	MUC5AC+ High	Goblet	0.706682			B Cells	550
cell4	MUC5AC+ High	Goblet	0.88923			Basal	1786
cell5	MUC5AC+ High	Goblet	0.923804			cDCs	1061
cell6	MUC5AC+ High	Goblet	0.898407			Ciliated	11857
cell7	MUC5AC+ High	Secretory	0.676508			Differentiating Ciliated	1057
cell8	MUC5AC+ High	Secretory	0.658196			Endothelial Cells	3496
cell9	MUC5AC+ High	Goblet	0.899448			Fibroblasts	152
cell10	MUC5AC+ High	Secretory	0.666317			HAS1 High Fibroblasts	179
cell11	MUC5AC+ High	Goblet	1			KRT5-/KRT17+	374
cell12	MUC5AC+ High	Goblet	0.958099			Lymphatic Endothelial Cells	584
cell13	MUC5AC+ High	Goblet	1			Macrophages	16507
cell14	MUC5AC+ High	Goblet	0.93006			Mast Cells	360
cell15	MUC5AC+ High	Goblet	1			Mesothelial Cells	137
cell16	MUC5AC+ High	Goblet	0.667432			Monocytes	2113
cell17	MUC5AC+ High	Goblet	0.930488			MUC5AC+ High	75
cell18	MUC5AC+ High	Goblet	0.954514			MUC5B+	1940
cell19	MUC5AC+ High	Goblet	0.993996			Myofibroblasts	813
cell20	MUC5AC+ High	Goblet	0.939062			NK Cells	957
cell21	MUC5AC+ High	Goblet	0.919444			pDCs	109
cell22	MUC5AC+ High	Goblet	0.948472			Plasma Cells	265
cell23	MUC5AC+ High	Goblet	0.961109			PLIN2+ Fibroblasts	1167
cell24	MUC5AC+ High	Secretory	0.781927			Proliferating Epithelial Cells	222
cell25	MUC5AC+ High	Goblet	0.940004			Proliferating Macrophages	813
cell26	MUC5AC+ High	Goblet	0.94989			Proliferating T Cells	132
cell27	MUC5AC+ High	Goblet	0.78142			SCGB3A2+	2824
cell28	MUC5AC+ High	Goblet	1			SCGB3A2+ SCGB1A1+	854
cell29	MUC5AC+ High	Goblet	0.956063			Smooth Muscle Cells	567
cell30	MUC5AC+ High	Goblet	0.692403			T Cells	2829
cell31	MUC5AC+ High	Goblet	0.921687			Transitional AT2	581
cell32	MUC5AC+ High	Goblet	0.789733
cell33	MUC5AC+ High	Goblet	0.746608
cell34	MUC5AC+ High	Goblet	0.761797
cell35	MUC5AC+ High	Goblet	0.967947
cell36	MUC5AC+ High	Goblet	0.893405
cell37	MUC5AC+ High	Secretory	0.444165
cell38	MUC5AC+ High	Goblet	0.930669
cell39	MUC5AC+ High	Goblet	0.9793
cell40	MUC5AC+ High	Goblet	0.605583
cell41	MUC5AC+ High	Goblet	1
cell42	MUC5AC+ High	Goblet	1
cell43	MUC5AC+ High	Goblet	0.962527
cell44	MUC5AC+ High	Goblet	1
cell45	MUC5AC+ High	Goblet	0.986834
cell46	MUC5AC+ High	Goblet	0.993118
cell47	MUC5AC+ High	Goblet	1
cell48	MUC5AC+ High	Goblet	0.991514
cell49	MUC5AC+ High	Goblet	0.990988
cell50	MUC5AC+ High	Goblet	1
cell51	MUC5AC+ High	Goblet	0.981407
cell52	MUC5AC+ High	Goblet	0.90439
cell53	MUC5AC+ High	Secretory	0.699951
cell54	MUC5AC+ High	Secretory	0.550444
cell55	MUC5AC+ High	Secretory	0.935155
cell56	MUC5AC+ High	Secretory	0.888407
cell57	MUC5AC+ High	Secretory	0.841328
cell58	MUC5AC+ High	Goblet	0.99091
cell59	MUC5AC+ High	Goblet	0.927597
cell60	MUC5AC+ High	Goblet	1
cell61	MUC5AC+ High	Goblet	0.925405
cell62	MUC5AC+ High	Secretory	0.823976
cell63	MUC5AC+ High	Secretory	0.880437
cell64	MUC5AC+ High	Secretory	0.730039
cell65	MUC5AC+ High	Secretory	0.924941
cell66	MUC5AC+ High	Goblet	0.952211
cell67	MUC5AC+ High	Goblet	0.957166
cell68	MUC5AC+ High	Secretory	0.995621
cell69	MUC5AC+ High	Goblet	0.90147
cell70	MUC5AC+ High	Secretory	0.521467
cell71	MUC5AC+ High	Goblet	0.757999
cell72	MUC5AC+ High	Goblet	0.632095
cell73	MUC5AC+ High	Secretory	0.949858
cell74	MUC5AC+ High	Goblet	1
cell75	MUC5AC+ High	Secretory	0.737767
cell76	Basal	T Cells	0.331387
cell77	Basal	Basal/Suprabasal	0.571373
cell78	Basal	Tuft	0.380591
cell79	Basal	RAS	0.296096
cell80	Basal	Basal/Suprabasal	0.374856
cell81	Basal	Basal/Suprabasal	0.84221
cell82	Basal	Basal/Suprabasal	0.684479
cell83	Basal	Basal/Suprabasal	0.837758
cell84	Basal	Basal/Suprabasal	0.361282
cell85	Basal	Basal/Suprabasal	0.443204
cell86	Basal	Tuft	0.296221
cell87	Basal	RAS	0.509626
cell88	Basal	Basal/Suprabasal	0.707912
cell89	Basal	RAS	0.475164
cell90	Basal	Basal/Suprabasal	0.845802
cell91	Basal	RAS	0.613091
cell92	Basal	RAS	0.987074
cell93	Basal	Basal/Suprabasal	0.891439
cell94	Basal	Basal/Suprabasal	0.798969
cell95	Basal	RAS	0.601617
cell96	Basal	Basal/Suprabasal	0.587133
cell97	Basal	Basal/Suprabasal	0.398613
cell98	Basal	Basal/Suprabasal	0.42223
cell99	Basal	Basal/Suprabasal	0.880623
cell100	Basal	Tuft	0.348775
cell101	Basal	Basal/Suprabasal	0.809265
cell102	Basal	Basal/Suprabasal	0.627402
cell103	Basal	Basal/Suprabasal	0.366572
cell104	Basal	Basal/Suprabasal	0.490987
cell105	Basal	Basal/Suprabasal	0.691671
cell106	Basal	Basal/Suprabasal	0.542509
cell107	Basal	Tuft	0.266904
cell108	Basal	Basal/Suprabasal	0.76782
cell109	Basal	Tuft	0.412877
cell110	Basal	RAS	0.863866
cell111	Basal	AT1	0.703538
cell112	Basal	Basal/Suprabasal	0.502217
cell113	Basal	Basal/Suprabasal	0.751538
cell114	Basal	T Cells	0.537985
cell115	Basal	Basal/Suprabasal	0.906403
cell116	Basal	Tuft	0.410797
cell117	Basal	Basal/Suprabasal	0.485259
cell118	Basal	Basal/Suprabasal	0.715586
cell119	Basal	Basal/Suprabasal	0.780442
cell120	Basal	Basal/Suprabasal	0.522279
cell121	Basal	Basal/Suprabasal	0.726613
cell122	Basal	Basal/Suprabasal	0.561559
cell123	Basal	Basal/Suprabasal	0.971092
cell124	Basal	T Cells	0.682007
cell125	Basal	Ionocyte	0.372795
cell126	Basal	Basal/Suprabasal	0.515533
cell127	Basal	Basal/Suprabasal	0.950312
cell128	Basal	Tuft	0.334763
cell129	Basal	Basal/Suprabasal	0.626052
cell130	Basal	Basal/Suprabasal	0.411772
cell131	Basal	Basal/Suprabasal	0.985893
cell132	Basal	Basal/Suprabasal	0.503092
cell133	Basal	Basal/Suprabasal	0.701176
cell134	Basal	Basal/Suprabasal	0.545862
cell135	Basal	Basal/Suprabasal	0.801852
cell136	Basal	RAS	0.420476
cell137	Basal	Basal/Suprabasal	0.928968
cell138	Basal	Basal/Suprabasal	0.36651
cell139	Basal	Tuft	0.353437
cell140	Basal	Basal/Suprabasal	0.478341
cell141	Basal	Basal/Suprabasal	0.683545
cell142	Basal	Ionocyte	0.37951
cell143	Basal	Basal/Suprabasal	0.931835
cell144	Basal	Basal/Suprabasal	0.725785
cell145	Basal	T Cells	0.427608
cell146	Basal	Ionocyte	0.403579
cell147	Basal	Ionocyte	0.703903
cell148	Basal	Basal/Suprabasal	0.461386
cell149	Basal	Basal/Suprabasal	0.410827
cell150	Basal	Basal/Suprabasal	0.67877
cell151	Basal	Basal/Suprabasal	0.442327
cell152	Basal	RAS	0.386699
cell153	Basal	Basal/Suprabasal	0.696799
cell154	Basal	Basal/Suprabasal	0.625267
cell155	Basal	RAS	0.595242
cell156	Basal	Basal/Suprabasal	0.991997
cell157	Basal	Basal/Suprabasal	0.296888
cell158	Basal	Basal/Suprabasal	0.739291
cell159	Basal	Basal/Suprabasal	0.401803
cell160	Basal	Basal/Suprabasal	0.729389
cell161	Basal	RAS	0.981207
cell162	Basal	Basal/Suprabasal	0.649069
cell163	Basal	Basal/Suprabasal	0.666359
cell164	Basal	Basal/Suprabasal	0.666344
cell165	Basal	Basal/Suprabasal	0.459515
cell166	Basal	RAS	0.624851
cell167	Basal	Basal/Suprabasal	0.944103
cell168	Basal	RAS	0.444147
cell169	Basal	RAS	0.676355
cell170	Basal	Basal/Suprabasal	0.486975
cell171	Basal	Basal/Suprabasal	0.643277
cell172	Basal	Basal/Suprabasal	0.440532
cell173	Basal	Basal/Suprabasal	0.842625
cell174	Basal	RAS	0.616667
cell175	Basal	RAS	0.69234
cell176	Basal	RAS	0.942986
cell177	Basal	RAS	0.301409
cell178	Basal	Ionocyte	0.307622
cell179	Basal	Basal/Suprabasal	0.393474
cell180	Basal	Basal/Suprabasal	0.654401
cell181	Basal	Basal/Suprabasal	0.562079
cell182	Basal	Basal/Suprabasal	0.394878
cell183	Basal	Basal/Suprabasal	0.995172
cell184	Basal	PNEC	1
cell185	Basal	Basal/Suprabasal	0.570269
cell186	Basal	RAS	0.585457
cell187	Basal	Basal/Suprabasal	0.602098
cell188	Basal	Tuft	0.222923
cell189	Basal	RAS	0.306317
cell190	Basal	RAS	0.988579
cell191	Basal	Basal/Suprabasal	0.800193
cell192	Basal	Basal/Suprabasal	0.998044
cell193	Basal	Basal/Suprabasal	0.541025
cell194	Basal	Basal/Suprabasal	0.38219
cell195	Basal	Basal/Suprabasal	0.610932
cell196	Basal	RAS	0.892013
cell197	Basal	Basal/Suprabasal	0.802341
cell198	Basal	Basal/Suprabasal	0.580982
cell199	Basal	RAS	0.770561
cell200	Basal	Basal/Suprabasal	0.995666
cell201	Basal	Basal/Suprabasal	0.828045
cell202	Basal	Basal/Suprabasal	0.585364
cell203	Basal	RAS	0.889464
cell204	Basal	Basal/Suprabasal	0.889872
cell205	Basal	Basal/Suprabasal	0.571567
cell206	Basal	RAS	0.736418
cell207	Basal	RAS	0.254866
cell208	Basal	Basal/Suprabasal	0.680945
cell209	Basal	Basal/Suprabasal	0.650509
cell210	Basal	Basal/Suprabasal	0.4132
cell211	Basal	Basal/Suprabasal	0.876606
cell212	Basal	Basal/Suprabasal	0.532322
cell213	Basal	Basal/Suprabasal	0.509298
cell214	Basal	T Cells	0.376504
cell215	Basal	RAS	0.992455
cell216	Basal	Basal/Suprabasal	0.325336
cell217	Basal	Basal/Suprabasal	0.640297
cell218	Basal	RAS	0.948089
cell219	Basal	Basal/Suprabasal	0.942695
cell220	Basal	Basal/Suprabasal	0.880519
cell221	Basal	Basal/Suprabasal	0.444178
cell222	Basal	Basal/Suprabasal	0.680215
cell223	Basal	RAS	0.782911
cell224	Basal	Basal/Suprabasal	0.751966
cell225	Basal	RAS	0.939587
cell226	Basal	RAS	0.966073
cell227	Basal	Basal/Suprabasal	0.460176
cell228	Basal	RAS	0.975454
cell229	Basal	Basal/Suprabasal	0.939137
cell230	Basal	Basal/Suprabasal	0.752235
cell231	Basal	Basal/Suprabasal	0.912299
cell232	Basal	RAS	0.968936
cell233	Basal	RAS	0.976925
cell234	Basal	Ionocyte	0.41033
cell235	Basal	Basal/Suprabasal	0.965818
cell236	Basal	Basal/Suprabasal	0.596433
cell237	Basal	RAS	0.446761
cell238	Basal	Basal/Suprabasal	0.492133
cell239	Basal	Basal/Suprabasal	0.737129
cell240	Basal	Basal/Suprabasal	0.762023
cell241	Basal	Basal/Suprabasal	0.907664
cell242	Basal	Basal/Suprabasal	0.549531
cell243	Basal	Basal/Suprabasal	0.481645
cell244	Basal	Basal/Suprabasal	0.42071
cell245	Basal	Basal/Suprabasal	0.905057
cell246	Basal	RAS	0.375841
cell247	Basal	RAS	0.377602
cell248	Basal	Basal/Suprabasal	0.553766
cell249	Basal	RAS	0.479521
cell250	Basal	Tuft	0.291079
cell251	Basal	Basal/Suprabasal	0.549225
cell252	Basal	AT1	0.403812
cell253	Basal	Basal/Suprabasal	0.730263
cell254	Basal	Basal/Suprabasal	0.944938
cell255	Basal	T Cells	0.344831
cell256	Basal	Basal/Suprabasal	0.963506
cell257	Basal	RAS	0.993346
cell258	Basal	Basal/Suprabasal	0.4674
cell259	Basal	RAS	0.864451
cell260	Basal	RAS	0.957116
cell261	Basal	RAS	0.955512
cell262	Basal	RAS	0.864719
cell263	Basal	Basal/Suprabasal	0.338408
cell264	Basal	Basal/Suprabasal	0.575163
cell265	Basal	Basal/Suprabasal	0.903909
cell266	Basal	Basal/Suprabasal	0.293439
cell267	Basal	RAS	0.468885
cell268	Basal	Basal/Suprabasal	0.348541
cell269	Basal	Basal/Suprabasal	0.570313
cell270	Basal	Basal/Suprabasal	0.78334
cell271	Basal	Basal/Suprabasal	0.757014
cell272	Basal	RAS	0.766679
cell273	Basal	Basal/Suprabasal	0.806758
cell274	Basal	Ionocyte	0.742494
cell275	Basal	Basal/Suprabasal	0.568356
cell276	Basal	Basal/Suprabasal	0.589363
cell277	Basal	Basal/Suprabasal	0.957773
cell278	Basal	Basal/Suprabasal	0.465445
cell279	Basal	RAS	0.529895
cell280	Basal	Basal/Suprabasal	0.743638
cell281	Basal	RAS	0.462579
cell282	Basal	Basal/Suprabasal	0.730115
cell283	Basal	Basal/Suprabasal	0.589397
cell284	Basal	Basal/Suprabasal	0.848399
cell285	Basal	Basal/Suprabasal	0.523826
cell286	Basal	Basal/Suprabasal	0.619117
cell287	Basal	Basal/Suprabasal	1
cell288	Basal	RAS	0.339086
cell289	Basal	Basal/Suprabasal	0.532018
cell290	Basal	RAS	0.964231
cell291	Basal	Basal/Suprabasal	0.664016
cell292	Basal	Basal/Suprabasal	0.619762
cell293	Basal	Basal/Suprabasal	0.43939
cell294	Basal	AT1	0.593828
cell295	Basal	Basal/Suprabasal	0.800675
cell296	Basal	Basal/Suprabasal	0.517933
cell297	Basal	Basal/Suprabasal	0.954107
cell298	Basal	Basal/Suprabasal	0.593256
cell299	Basal	RAS	0.762061
cell300	Basal	Basal/Suprabasal	0.362776
cell301	Basal	Basal/Suprabasal	0.814403
cell302	Basal	Basal/Suprabasal	0.577367
cell303	Basal	Basal/Suprabasal	0.378476
cell304	Basal	RAS	0.453118
cell305	Basal	Basal/Suprabasal	0.632739
cell306	Basal	RAS	0.610032
cell307	Basal	RAS	0.432236
cell308	Basal	Basal/Suprabasal	0.430732
cell309	Basal	RAS	0.780507
cell310	Basal	T Cells	0.60086
cell311	Basal	T Cells	0.658089
cell312	Basal	T Cells	0.34669
cell313	Basal	T Cells	0.749598
cell314	Basal	T Cells	0.832422
cell315	Basal	Basal/Suprabasal	0.384829
cell316	Basal	T Cells	0.555616
cell317	Basal	T Cells	0.571343
cell318	Basal	Basal/Suprabasal	0.543902
cell319	Basal	T Cells	0.852858
cell320	Basal	RAS	0.630501
cell321	Basal	Basal/Suprabasal	0.642655
cell322	Basal	RAS	0.500279
cell323	Basal	T Cells	0.771998
cell324	Basal	T Cells	0.873403
cell325	Basal	RAS	0.424377
cell326	Basal	Basal/Suprabasal	0.845065
cell327	Basal	T Cells	0.670609
cell328	Basal	Basal/Suprabasal	0.972931
cell329	Basal	T Cells	0.728331
cell330	Basal	T Cells	0.832381
cell331	Basal	T Cells	0.515605
cell332	Basal	T Cells	0.71655
cell333	Basal	Basal/Suprabasal	0.856866
cell334	Basal	Basal/Suprabasal	0.858198
cell335	Basal	Basal/Suprabasal	0.911824
cell336	Basal	Basal/Suprabasal	0.792489
cell337	Basal	Basal/Suprabasal	0.502815
cell338	Basal	Basal/Suprabasal	0.468439
cell339	Basal	Basal/Suprabasal	0.273998
cell340	Basal	Basal/Suprabasal	0.531873
cell341	Basal	Ionocyte	0.285457
cell342	Basal	Basal/Suprabasal	0.913284
cell343	Basal	Basal/Suprabasal	0.559823
cell344	Basal	Basal/Suprabasal	0.899072
cell345	Basal	Basal/Suprabasal	0.555579
cell346	Basal	Basal/Suprabasal	0.542686
cell347	Basal	RAS	0.649591
cell348	Basal	Basal/Suprabasal	0.96502
cell349	Basal	Basal/Suprabasal	0.347563
cell350	Basal	T Cells	0.505413
cell351	Basal	T Cells	0.360768
cell352	Basal	Basal/Suprabasal	0.720521
cell353	Basal	Basal/Suprabasal	0.970875
cell354	Basal	Basal/Suprabasal	0.832663
cell355	Basal	Basal/Suprabasal	0.686467
cell356	Basal	Ionocyte	0.398371
cell357	Basal	Basal/Suprabasal	0.572497
cell358	Basal	T Cells	0.598187
cell359	Basal	Basal/Suprabasal	0.877896
cell360	Basal	Basal/Suprabasal	0.504168
cell361	Basal	RAS	0.481691
cell362	Basal	Basal/Suprabasal	0.267262
cell363	Basal	Basal/Suprabasal	0.402529
cell364	Basal	Basal/Suprabasal	0.743274
cell365	Basal	Basal/Suprabasal	0.438435
cell366	Basal	Basal/Suprabasal	0.995096
cell367	Basal	RAS	0.576031
cell368	Basal	Basal/Suprabasal	0.547006
cell369	Basal	Basal/Suprabasal	0.875856
cell370	Basal	RAS	0.574597
cell371	Basal	Basal/Suprabasal	0.539262
cell372	Basal	Basal/Suprabasal	0.669893
cell373	Basal	Basal/Suprabasal	0.740936
cell374	Basal	Plasma	0.24694
cell375	Basal	Basal/Suprabasal	0.870891
cell376	Basal	Basal/Suprabasal	0.429407
cell377	Basal	Basal/Suprabasal	0.818773
cell378	Basal	Basal/Suprabasal	0.635912
cell379	Basal	Basal/Suprabasal	0.806587
cell380	Basal	Basal/Suprabasal	0.925938
cell381	Basal	Basal/Suprabasal	0.490563
cell382	Basal	Basal/Suprabasal	0.720174
cell383	Basal	RAS	0.321101
cell384	Basal	Basal/Suprabasal	0.357416
cell385	Basal	Basal/Suprabasal	0.400463
cell386	Basal	Basal/Suprabasal	0.728197
cell387	Basal	T Cells	0.449253
cell388	Basal	Basal/Suprabasal	0.75361
cell389	Basal	AT2	0.609296
cell390	Basal	T Cells	0.494783
cell391	Basal	Basal/Suprabasal	0.944357
cell392	Basal	Basal/Suprabasal	0.512596
cell393	Basal	Basal/Suprabasal	0.361816
cell394	Basal	Basal/Suprabasal	0.648243
cell395	Basal	Ionocyte	0.354454
cell396	Basal	Basal/Suprabasal	0.739309
cell397	Basal	Basal/Suprabasal	0.997388
cell398	Basal	Basal/Suprabasal	0.747887
cell399	Basal	Basal/Suprabasal	0.668847
cell400	Basal	Basal/Suprabasal	0.4962
cell401	Basal	Basal/Suprabasal	0.262873
cell402	Basal	Basal/Suprabasal	0.869973
cell403	Basal	Basal/Suprabasal	0.812937
cell404	Basal	Basal/Suprabasal	0.936494
cell405	Basal	RAS	0.731049
cell406	Basal	Basal/Suprabasal	0.618283
cell407	Basal	Tuft	0.307069
cell408	Basal	Basal/Suprabasal	0.861791
cell409	Basal	T Cells	0.664393
cell410	Basal	Basal/Suprabasal	0.510389
cell411	Basal	T Cells	0.474403
cell412	Basal	Basal/Suprabasal	0.622046
cell413	Basal	Basal/Suprabasal	0.960353
cell414	Basal	Basal/Suprabasal	0.516532
cell415	Basal	T Cells	0.449774
cell416	Basal	Basal/Suprabasal	0.902085
cell417	Basal	Basal/Suprabasal	0.918334
cell418	Basal	Basal/Suprabasal	0.752733
cell419	Basal	Basal/Suprabasal	1
cell420	Basal	Basal/Suprabasal	0.621937
cell421	Basal	T Cells	0.465915
cell422	Basal	RAS	0.594152
cell423	Basal	Basal/Suprabasal	0.882779
cell424	Basal	Basal/Suprabasal	0.829303
cell425	Basal	PNEC	1
cell426	Basal	RAS	0.448812
cell427	Basal	Ionocyte	0.362976
cell428	Basal	Basal/Suprabasal	0.689248
cell429	Basal	Basal/Suprabasal	0.615632
cell430	Basal	Basal/Suprabasal	0.981539
cell431	Basal	Basal/Suprabasal	0.431268
cell432	Basal	Ionocyte	0.429009
cell433	Basal	Basal/Suprabasal	0.919065
cell434	Basal	RAS	0.481979
cell435	Basal	Basal/Suprabasal	0.455207
cell436	Basal	Basal/Suprabasal	0.628931
cell437	Basal	Basal/Suprabasal	0.406479
cell438	Basal	Basal/Suprabasal	0.597548
cell439	Basal	Basal/Suprabasal	0.79264
cell440	Basal	RAS	0.629634
cell441	Basal	Ionocyte	0.75847
cell442	Basal	RAS	0.660656
cell443	Basal	Basal/Suprabasal	0.984589
cell444	Basal	Basal/Suprabasal	0.896619
cell445	Basal	Basal/Suprabasal	0.79861
cell446	Basal	Basal/Suprabasal	0.768672
cell447	Basal	Basal/Suprabasal	0.972689
cell448	Basal	Basal/Suprabasal	0.552339
cell449	Basal	Basal/Suprabasal	1
cell450	Basal	Basal/Suprabasal	1
cell451	Basal	Basal/Suprabasal	1
cell452	Basal	Basal/Suprabasal	0.996684
cell453	Basal	Basal/Suprabasal	1
cell454	Basal	Basal/Suprabasal	0.958705
cell455	Basal	Basal/Suprabasal	1
cell456	Basal	Basal/Suprabasal	0.925251
cell457	Basal	Basal/Suprabasal	0.893434
cell458	Basal	Basal/Suprabasal	0.922813
cell459	Basal	Basal/Suprabasal	1
cell460	Basal	Basal/Suprabasal	0.903168
cell461	Basal	Basal/Suprabasal	0.773515
cell462	Basal	Basal/Suprabasal	0.872199
cell463	Basal	Basal/Suprabasal	0.929032
cell464	Basal	Basal/Suprabasal	0.981614
cell465	Basal	Basal/Suprabasal	0.678473
cell466	Basal	Basal/Suprabasal	0.958441
cell467	Basal	Basal/Suprabasal	0.988733
cell468	Basal	Basal/Suprabasal	0.905579
cell469	Basal	Basal/Suprabasal	1
cell470	Basal	Basal/Suprabasal	0.914738
cell471	Basal	Basal/Suprabasal	1
cell472	Basal	Basal/Suprabasal	0.76917
cell473	Basal	Basal/Suprabasal	1
cell474	Basal	Basal/Suprabasal	0.655743
cell475	Basal	Basal/Suprabasal	0.766264
cell476	Basal	Basal/Suprabasal	0.801807
cell477	Basal	Basal/Suprabasal	0.671524
cell478	Basal	Basal/Suprabasal	0.960555
cell479	Basal	Basal/Suprabasal	0.929541
cell480	Basal	Basal/Suprabasal	0.856175
cell481	Basal	Basal/Suprabasal	0.966114
cell482	Basal	Basal/Suprabasal	0.950231
cell483	Basal	Basal/Suprabasal	0.90904
cell484	Basal	Basal/Suprabasal	1
cell485	Basal	Basal/Suprabasal	0.976434
cell486	Basal	Basal/Suprabasal	0.98238
cell487	Basal	Basal/Suprabasal	1
cell488	Basal	Basal/Suprabasal	1
cell489	Basal	Basal/Suprabasal	1
cell490	Basal	Basal/Suprabasal	1
cell491	Basal	AT2	0.973358
cell492	Basal	Basal/Suprabasal	0.955501
cell493	Basal	Basal/Suprabasal	1
cell494	Basal	Basal/Suprabasal	0.554227
cell495	Basal	Basal/Suprabasal	0.956772
cell496	Basal	Basal/Suprabasal	0.896926
cell497	Basal	Basal/Suprabasal	0.989702
cell498	Basal	Basal/Suprabasal	0.874607
cell499	Basal	Basal/Suprabasal	0.984567
cell500	Basal	Basal/Suprabasal	1
cell501	Basal	Basal/Suprabasal	0.891878
cell502	Basal	Basal/Suprabasal	0.932714
cell503	Basal	Basal/Suprabasal	0.87351
cell504	Basal	Basal/Suprabasal	0.696673
cell505	Basal	Basal/Suprabasal	0.487031
cell506	Basal	Basal/Suprabasal	0.888187
cell507	Basal	Basal/Suprabasal	1
cell508	Basal	Basal/Suprabasal	0.989995
cell509	Basal	Basal/Suprabasal	0.976765
cell510	Basal	Basal/Suprabasal	0.979762
cell511	Basal	Basal/Suprabasal	0.906016
cell512	Basal	Basal/Suprabasal	0.742221
cell513	Basal	Basal/Suprabasal	0.424955
cell514	Basal	Basal/Suprabasal	0.931303
cell515	Basal	Basal/Suprabasal	0.992647
cell516	Basal	Basal/Suprabasal	0.74817
cell517	Basal	Basal/Suprabasal	0.945053
cell518	Basal	Basal/Suprabasal	1
cell519	Basal	Basal/Suprabasal	1
cell520	Basal	Basal/Suprabasal	0.70108
cell521	Basal	Basal/Suprabasal	1
cell522	Basal	Basal/Suprabasal	0.987435
cell523	Basal	Basal/Suprabasal	0.984104
cell524	Basal	Basal/Suprabasal	1
cell525	Basal	Basal/Suprabasal	0.983586
cell526	Basal	Basal/Suprabasal	0.607323
cell527	Basal	Basal/Suprabasal	0.885744
cell528	Basal	Basal/Suprabasal	1
cell529	Basal	Basal/Suprabasal	0.968325
cell530	Basal	Basal/Suprabasal	0.931946
cell531	Basal	Basal/Suprabasal	0.776794
cell532	Basal	Basal/Suprabasal	0.985022
cell533	Basal	Basal/Suprabasal	0.947644
cell534	Basal	Basal/Suprabasal	0.876417
cell535	Basal	Basal/Suprabasal	0.518501
cell536	Basal	Basal/Suprabasal	0.967831
cell537	Basal	RAS	0.834609
cell538	Basal	Basal/Suprabasal	0.783414
cell539	Basal	Basal/Suprabasal	0.968045
cell540	Basal	Basal/Suprabasal	1
cell541	Basal	Basal/Suprabasal	0.93355
cell542	Basal	Basal/Suprabasal	0.677855
cell543	Basal	Basal/Suprabasal	0.991597
cell544	Basal	Basal/Suprabasal	0.975414
cell545	Basal	Basal/Suprabasal	1
cell546	Basal	Basal/Suprabasal	1
cell547	Basal	Basal/Suprabasal	0.982576
cell548	Basal	Basal/Suprabasal	0.988909
cell549	Basal	Basal/Suprabasal	0.740385
cell550	Basal	Basal/Suprabasal	0.989984
cell551	Basal	Basal/Suprabasal	0.95843
cell552	Basal	Basal/Suprabasal	0.979613
cell553	Basal	Basal/Suprabasal	0.795562
cell554	Basal	Basal/Suprabasal	0.5656
cell555	Basal	Basal/Suprabasal	1
cell556	Basal	Basal/Suprabasal	0.938338
cell557	Basal	Basal/Suprabasal	0.966493
cell558	Basal	Basal/Suprabasal	0.952916
cell559	Basal	Basal/Suprabasal	0.766976
cell560	Basal	Basal/Suprabasal	1
cell561	Basal	Basal/Suprabasal	1
cell562	Basal	RAS	0.995443
cell563	Basal	Basal/Suprabasal	0.980892
cell564	Basal	Basal/Suprabasal	0.800386
cell565	Basal	Basal/Suprabasal	0.956704
cell566	Basal	Basal/Suprabasal	0.680865
cell567	Basal	Basal/Suprabasal	0.988605
cell568	Basal	Basal/Suprabasal	0.35653
cell569	Basal	Basal/Suprabasal	0.911329
cell570	Basal	Basal/Suprabasal	0.767496
cell571	Basal	RAS	0.995091
cell572	Basal	Basal/Suprabasal	0.94183
cell573	Basal	Basal/Suprabasal	0.726289
cell574	Basal	Basal/Suprabasal	0.961074
cell575	Basal	Goblet	0.397116
cell576	Basal	RAS	0.669105
cell577	Basal	Basal/Suprabasal	0.807195
cell578	Basal	Basal/Suprabasal	0.993581
cell579	Basal	Basal/Suprabasal	1
cell580	Basal	Basal/Suprabasal	1
cell581	Basal	Basal/Suprabasal	0.936392
cell582	Basal	Basal/Suprabasal	0.983324
cell583	Basal	Basal/Suprabasal	0.96453
cell584	Basal	T Cells	0.468292
cell585	Basal	Basal/Suprabasal	1
cell586	Basal	Basal/Suprabasal	0.980809
cell587	Basal	Basal/Suprabasal	0.996419
cell588	Basal	Basal/Suprabasal	0.908199
cell589	Basal	Basal/Suprabasal	0.603548
cell590	Basal	Basal/Suprabasal	0.98451
cell591	Basal	Basal/Suprabasal	0.936271
cell592	Basal	RAS	0.651729
cell593	Basal	Basal/Suprabasal	0.995798
cell594	Basal	Basal/Suprabasal	1
cell595	Basal	Basal/Suprabasal	0.913352
cell596	Basal	Basal/Suprabasal	1
cell597	Basal	Basal/Suprabasal	0.480892
cell598	Basal	Basal/Suprabasal	0.36427
cell599	Basal	Basal/Suprabasal	1
cell600	Basal	Basal/Suprabasal	0.949159
cell601	Basal	Basal/Suprabasal	0.986937
cell602	Basal	Basal/Suprabasal	1
cell603	Basal	Basal/Suprabasal	0.81177
cell604	Basal	Basal/Suprabasal	0.951085
cell605	Basal	RAS	0.97853
cell606	Basal	Basal/Suprabasal	0.865013
cell607	Basal	Basal/Suprabasal	1
cell608	Basal	Basal/Suprabasal	0.917335
cell609	Basal	Ionocyte	0.736673
cell610	Basal	RAS	0.379452
cell611	Basal	Basal/Suprabasal	0.899349
cell612	Basal	T Cells	0.647752
cell613	Basal	Basal/Suprabasal	0.953756
cell614	Basal	Ionocyte	0.743811
cell615	Basal	Basal/Suprabasal	0.836493
cell616	Basal	Basal/Suprabasal	1
cell617	Basal	Basal/Suprabasal	0.851323
cell618	Basal	Basal/Suprabasal	0.486511
cell619	Basal	Basal/Suprabasal	0.96298
cell620	Basal	Basal/Suprabasal	0.436432
cell621	Basal	Basal/Suprabasal	1
cell622	Basal	Basal/Suprabasal	0.95179
cell623	Basal	Basal/Suprabasal	0.916357
cell624	Basal	Basal/Suprabasal	0.951936
cell625	Basal	Basal/Suprabasal	0.776344
cell626	Basal	Basal/Suprabasal	0.877648
cell627	Basal	Basal/Suprabasal	1
cell628	Basal	Basal/Suprabasal	0.888954
cell629	Basal	Basal/Suprabasal	1
cell630	Basal	Basal/Suprabasal	1
cell631	Basal	Ionocyte	0.755769
cell632	Basal	Basal/Suprabasal	0.73639
cell633	Basal	Basal/Suprabasal	0.946614
cell634	Basal	Basal/Suprabasal	1
cell635	Basal	Basal/Suprabasal	1
cell636	Basal	Ciliated	0.922222
cell637	Basal	Basal/Suprabasal	0.976439
cell638	Basal	Basal/Suprabasal	0.987817
cell639	Basal	Basal/Suprabasal	1
cell640	Basal	Basal/Suprabasal	0.91575
cell641	Basal	Basal/Suprabasal	0.921532
cell642	Basal	Basal/Suprabasal	0.937944
cell643	Basal	Basal/Suprabasal	0.95477
cell644	Basal	Basal/Suprabasal	0.87694
cell645	Basal	Basal/Suprabasal	0.986664
cell646	Basal	Basal/Suprabasal	1
cell647	Basal	Basal/Suprabasal	0.594991
cell648	Basal	Basal/Suprabasal	0.966179
cell649	Basal	Basal/Suprabasal	0.846359
cell650	Basal	Basal/Suprabasal	0.991258
cell651	Basal	Basal/Suprabasal	0.777529
cell652	Basal	Basal/Suprabasal	0.988588
cell653	Basal	Basal/Suprabasal	0.963778
cell654	Basal	Basal/Suprabasal	0.980773
cell655	Basal	Basal/Suprabasal	0.60389
cell656	Basal	Basal/Suprabasal	0.975228
cell657	Basal	Basal/Suprabasal	0.536915
cell658	Basal	Basal/Suprabasal	0.948747
cell659	Basal	Basal/Suprabasal	0.915644
cell660	Basal	Basal/Suprabasal	0.994546
cell661	Basal	Basal/Suprabasal	1
cell662	Basal	Basal/Suprabasal	0.712423
cell663	Basal	Basal/Suprabasal	0.822257
cell664	Basal	Basal/Suprabasal	0.986046
cell665	Basal	Basal/Suprabasal	0.988531
cell666	Basal	Basal/Suprabasal	0.933966
cell667	Basal	Basal/Suprabasal	0.962411
cell668	Basal	Basal/Suprabasal	1
cell669	Basal	Basal/Suprabasal	0.932122
cell670	Basal	Basal/Suprabasal	1
cell671	Basal	Basal/Suprabasal	1
cell672	Basal	Basal/Suprabasal	0.72595
cell673	Basal	Basal/Suprabasal	0.895752
cell674	Basal	Basal/Suprabasal	0.990094
cell675	Basal	Basal/Suprabasal	1
cell676	Basal	Basal/Suprabasal	0.924876
cell677	Basal	Basal/Suprabasal	0.987562
cell678	Basal	Basal/Suprabasal	0.826335
cell679	Basal	Basal/Suprabasal	0.936607
cell680	Basal	Secretory	0.651269
cell681	Basal	Basal/Suprabasal	0.886131
cell682	Basal	Basal/Suprabasal	0.982022
cell683	Basal	Basal/Suprabasal	1
cell684	Basal	Basal/Suprabasal	0.911472
cell685	Basal	Basal/Suprabasal	0.980268
cell686	Basal	Basal/Suprabasal	0.994869
cell687	Basal	Basal/Suprabasal	1
cell688	Basal	Basal/Suprabasal	0.927784
cell689	Basal	Basal/Suprabasal	0.819755
cell690	Basal	Basal/Suprabasal	0.93189
cell691	Basal	Basal/Suprabasal	0.856689
cell692	Basal	Basal/Suprabasal	0.962079
cell693	Basal	Basal/Suprabasal	0.703702
cell694	Basal	Basal/Suprabasal	0.856282
cell695	Basal	Basal/Suprabasal	0.935491
cell696	Basal	Basal/Suprabasal	0.875217
cell697	Basal	Basal/Suprabasal	0.99494
cell698	Basal	Basal/Suprabasal	0.906273
cell699	Basal	Basal/Suprabasal	0.935714
cell700	Basal	Basal/Suprabasal	0.922999
cell701	Basal	Basal/Suprabasal	1
cell702	Basal	Basal/Suprabasal	0.953848
cell703	Basal	Basal/Suprabasal	0.914928
cell704	Basal	Basal/Suprabasal	0.765841
cell705	Basal	Basal/Suprabasal	0.976491
cell706	Basal	Basal/Suprabasal	0.462903
cell707	Basal	Basal/Suprabasal	0.82059
cell708	Basal	Basal/Suprabasal	0.962318
cell709	Basal	Basal/Suprabasal	0.953517
cell710	Basal	Basal/Suprabasal	0.862942
cell711	Basal	Basal/Suprabasal	0.387168
cell712	Basal	RAS	0.299538
cell713	Basal	Basal/Suprabasal	1
cell714	Basal	Basal/Suprabasal	0.928892
cell715	Basal	Basal/Suprabasal	0.936042
cell716	Basal	Basal/Suprabasal	0.967117
cell717	Basal	Basal/Suprabasal	0.963521
cell718	Basal	Basal/Suprabasal	0.689836
cell719	Basal	T Cells	0.431077
cell720	Basal	Basal/Suprabasal	0.917597
cell721	Basal	Basal/Suprabasal	0.773059
cell722	Basal	Basal/Suprabasal	0.943413
cell723	Basal	Basal/Suprabasal	1
cell724	Basal	Basal/Suprabasal	0.509831
cell725	Basal	Basal/Suprabasal	0.94066
cell726	Basal	Basal/Suprabasal	0.916009
cell727	Basal	Basal/Suprabasal	1
cell728	Basal	Basal/Suprabasal	0.904612
cell729	Basal	Basal/Suprabasal	0.846588
cell730	Basal	Basal/Suprabasal	1
cell731	Basal	Basal/Suprabasal	0.934897
cell732	Basal	Basal/Suprabasal	0.802607
cell733	Basal	Basal/Suprabasal	0.959476
cell734	Basal	Basal/Suprabasal	0.980584
cell735	Basal	Basal/Suprabasal	0.82307
cell736	Basal	Basal/Suprabasal	0.664593
cell737	Basal	Basal/Suprabasal	0.459938
cell738	Basal	Basal/Suprabasal	0.824942
cell739	Basal	Basal/Suprabasal	0.658495
cell740	Basal	RAS	0.738336
cell741	Basal	Basal/Suprabasal	0.64459
cell742	Basal	Basal/Suprabasal	0.917023
cell743	Basal	Basal/Suprabasal	0.422195
cell744	Basal	Basal/Suprabasal	0.354528
cell745	Basal	RAS	0.862702
cell746	Basal	T Cells	0.386109
cell747	Basal	RAS	0.950847
cell748	Basal	T Cells	0.653381
cell749	Basal	T Cells	0.458441
cell750	Basal	Basal/Suprabasal	0.849656
cell751	Basal	Basal/Suprabasal	0.685948
cell752	Basal	Basal/Suprabasal	0.840985
cell753	Basal	Basal/Suprabasal	0.922331
cell754	Basal	Basal/Suprabasal	0.711252
cell755	Basal	Basal/Suprabasal	0.785601
cell756	Basal	Basal/Suprabasal	0.670407
cell757	Basal	Basal/Suprabasal	0.616741
cell758	Basal	Tuft	0.4179
cell759	Basal	Basal/Suprabasal	0.519074
cell760	Basal	RAS	0.937074
cell761	Basal	T Cells	0.737984
cell762	Basal	Basal/Suprabasal	0.927715
cell763	Basal	RAS	0.961647
cell764	Basal	Basal/Suprabasal	0.914075
cell765	Basal	T Cells	0.850404
cell766	Basal	Basal/Suprabasal	0.318582
cell767	Basal	RAS	0.376052
cell768	Basal	Tuft	0.351496
cell769	Basal	Basal/Suprabasal	0.785466
cell770	Basal	Basal/Suprabasal	1
cell771	Basal	Basal/Suprabasal	0.807817
cell772	Basal	RAS	0.949813
cell773	Basal	Basal/Suprabasal	0.948841
cell774	Basal	Basal/Suprabasal	0.914219
cell775	Basal	RAS	0.437513
cell776	Basal	Basal/Suprabasal	0.743528
cell777	Basal	Basal/Suprabasal	0.744693
cell778	Basal	Basal/Suprabasal	0.890106
cell779	Basal	Basal/Suprabasal	0.719396
cell780	Basal	Basal/Suprabasal	0.643055
cell781	Basal	Basal/Suprabasal	0.551348
cell782	Basal	Basal/Suprabasal	0.78201
cell783	Basal	Basal/Suprabasal	0.933039
cell784	Basal	Basal/Suprabasal	0.843437
cell785	Basal	RAS	0.961191
cell786	Basal	AT2	0.998266
cell787	Basal	Basal/Suprabasal	0.732502
cell788	Basal	Basal/Suprabasal	0.966086
cell789	Basal	Basal/Suprabasal	0.84255
cell790	Basal	Basal/Suprabasal	0.878111
cell791	Basal	Basal/Suprabasal	0.854318
cell792	Basal	Basal/Suprabasal	0.606249
cell793	Basal	RAS	0.512496
cell794	Basal	SCMF	0.481401
cell795	Basal	Basal/Suprabasal	0.968345
cell796	Basal	Basal/Suprabasal	0.617958
cell797	Basal	Basal/Suprabasal	0.739613
cell798	Basal	Basal/Suprabasal	0.752282
cell799	Basal	Basal/Suprabasal	0.830494
cell800	Basal	Basal/Suprabasal	0.988371
cell801	Basal	Basal/Suprabasal	0.764151
cell802	Basal	Basal/Suprabasal	0.759394
cell803	Basal	Basal/Suprabasal	1
cell804	Basal	Basal/Suprabasal	0.900793
cell805	Basal	AT2	0.576136
cell806	Basal	T Cells	0.772853
cell807	Basal	Basal/Suprabasal	0.51966
cell808	Basal	T Cells	0.757982
cell809	Basal	Basal/Suprabasal	0.939469
cell810	Basal	RAS	0.844216
cell811	Basal	Basal/Suprabasal	0.501583
cell812	Basal	Secretory	0.528049
cell813	Basal	Basal/Suprabasal	0.929274
cell814	Basal	Basal/Suprabasal	0.936453
cell815	Basal	RAS	1
cell816	Basal	Basal/Suprabasal	0.762932
cell817	Basal	Basal/Suprabasal	0.697673
cell818	Basal	Basal/Suprabasal	0.960022
cell819	Basal	Basal/Suprabasal	0.936439
cell820	Basal	Basal/Suprabasal	0.958699
cell821	Basal	Basal/Suprabasal	0.984262
cell822	Basal	Basal/Suprabasal	0.616704
cell823	Basal	Basal/Suprabasal	0.934131
cell824	Basal	Basal/Suprabasal	0.615796
cell825	Basal	Basal/Suprabasal	0.984888
cell826	Basal	RAS	0.983311
cell827	Basal	RAS	0.403076
cell828	Basal	Basal/Suprabasal	0.930808
cell829	Basal	Basal/Suprabasal	0.783799
cell830	Basal	Basal/Suprabasal	0.886961
cell831	Basal	Basal/Suprabasal	1
cell832	Basal	RAS	0.756522
cell833	Basal	Basal/Suprabasal	0.880199
cell834	Basal	RAS	0.953549
cell835	Basal	Ionocyte	0.427538
cell836	Basal	RAS	0.989866
cell837	Basal	T Cells	0.390753
cell838	Basal	Basal/Suprabasal	0.768445
cell839	Basal	Basal/Suprabasal	0.639081
cell840	Basal	RAS	0.883705
cell841	Basal	Basal/Suprabasal	0.923419
cell842	Basal	Basal/Suprabasal	0.890049
cell843	Basal	Basal/Suprabasal	0.338975
cell844	Basal	Basal/Suprabasal	0.897524
cell845	Basal	Basal/Suprabasal	0.765113
cell846	Basal	Basal/Suprabasal	0.724529
cell847	Basal	Basal/Suprabasal	0.944102
cell848	Basal	Basal/Suprabasal	0.896799
cell849	Basal	Basal/Suprabasal	0.853224
cell850	Basal	Basal/Suprabasal	0.517374
cell851	Basal	Basal/Suprabasal	0.876378
cell852	Basal	Basal/Suprabasal	0.577012
cell853	Basal	Basal/Suprabasal	0.936915
cell854	Basal	Basal/Suprabasal	0.889514
cell855	Basal	Basal/Suprabasal	0.854161
cell856	Basal	Basal/Suprabasal	0.970448
cell857	Basal	RAS	0.989862
cell858	Basal	Basal/Suprabasal	0.922767
cell859	Basal	Basal/Suprabasal	0.902455
cell860	Basal	Basal/Suprabasal	0.743884
cell861	Basal	Basal/Suprabasal	0.559978
cell862	Basal	Basal/Suprabasal	0.710493
cell863	Basal	Basal/Suprabasal	0.43344
cell864	Basal	Basal/Suprabasal	1
cell865	Basal	Basal/Suprabasal	0.914559
cell866	Basal	Basal/Suprabasal	0.703651
cell867	Basal	Basal/Suprabasal	0.875504
cell868	Basal	Basal/Suprabasal	0.953591
cell869	Basal	RAS	0.557386
cell870	Basal	Basal/Suprabasal	0.981608
cell871	Basal	Basal/Suprabasal	0.927161
cell872	Basal	Basal/Suprabasal	0.950257
cell873	Basal	Basal/Suprabasal	0.990559
cell874	Basal	Basal/Suprabasal	0.924332
cell875	Basal	AT2	0.947857
cell876	Basal	Basal/Suprabasal	0.588209
cell877	Basal	Basal/Suprabasal	0.895998
cell878	Basal	RAS	0.634877
cell879	Basal	Basal/Suprabasal	0.98696
cell880	Basal	RAS	0.980666
cell881	Basal	RAS	0.417821
cell882	Basal	Basal/Suprabasal	0.702492
cell883	Basal	Basal/Suprabasal	0.766531
cell884	Basal	Basal/Suprabasal	0.918531
cell885	Basal	Basal/Suprabasal	0.956579
cell886	Basal	Basal/Suprabasal	0.822631
cell887	Basal	Secretory	0.862612
cell888	Basal	Basal/Suprabasal	0.869366
cell889	Basal	Basal/Suprabasal	0.617227
cell890	Basal	Basal/Suprabasal	0.738251
cell891	Basal	Basal/Suprabasal	0.800837
cell892	Basal	Basal/Suprabasal	0.721992
cell893	Basal	Secretory	0.67094
cell894	Basal	T Cells	0.472726
cell895	Basal	Basal/Suprabasal	0.947242
cell896	Basal	Basal/Suprabasal	1
cell897	Basal	Basal/Suprabasal	0.989488
cell898	Basal	Basal/Suprabasal	0.969005
cell899	Basal	Basal/Suprabasal	0.981255
cell900	Basal	Basal/Suprabasal	0.696843
cell901	Basal	Basal/Suprabasal	0.935086
cell902	Basal	Secretory	0.832433
cell903	Basal	Basal/Suprabasal	0.953491
cell904	Basal	Basal/Suprabasal	0.989812
cell905	Basal	RAS	0.94004
cell906	Basal	Basal/Suprabasal	0.793466
cell907	Basal	Basal/Suprabasal	0.568955
cell908	Basal	Basal/Suprabasal	0.690342
cell909	Basal	Basal/Suprabasal	0.536535
cell910	Basal	RAS	0.463863
cell911	Basal	Basal/Suprabasal	0.939995
cell912	Basal	Basal/Suprabasal	0.985362
cell913	Basal	Basal/Suprabasal	0.429606
cell914	Basal	Basal/Suprabasal	0.76205
cell915	Basal	Basal/Suprabasal	0.974771
cell916	Basal	Basal/Suprabasal	0.877879
cell917	Basal	Basal/Suprabasal	0.983415
cell918	Basal	T Cells	0.428044
cell919	Basal	Basal/Suprabasal	0.902633
cell920	Basal	Basal/Suprabasal	0.909754
cell921	Basal	Basal/Suprabasal	0.692396
cell922	Basal	Basal/Suprabasal	0.806568
cell923	Basal	RAS	0.948048
cell924	Basal	RAS	0.798482
cell925	Basal	Basal/Suprabasal	1
cell926	Basal	Basal/Suprabasal	0.525053
cell927	Basal	Basal/Suprabasal	0.910511
cell928	Basal	T Cells	0.455915
cell929	Basal	Basal/Suprabasal	0.928255
cell930	Basal	Basal/Suprabasal	0.931033
cell931	Basal	Basal/Suprabasal	0.654293
cell932	Basal	Tuft	0.229927
cell933	Basal	Basal/Suprabasal	0.824722
cell934	Basal	RAS	0.789439
cell935	Basal	Basal/Suprabasal	0.855972
cell936	Basal	Basal/Suprabasal	0.931363
cell937	Basal	Basal/Suprabasal	1
cell938	Basal	Basal/Suprabasal	0.982772
cell939	Basal	Basal/Suprabasal	0.950593
cell940	Basal	RAS	0.827005
cell941	Basal	RAS	0.44337
cell942	Basal	Basal/Suprabasal	0.718899
cell943	Basal	Basal/Suprabasal	0.572013
cell944	Basal	RAS	0.658285
cell945	Basal	Basal/Suprabasal	0.726664
cell946	Basal	RAS	0.980157
cell947	Basal	Basal/Suprabasal	0.95029
cell948	Basal	Basal/Suprabasal	0.906866
cell949	Basal	Basal/Suprabasal	0.945837
cell950	Basal	Basal/Suprabasal	0.941939
cell951	Basal	Basal/Suprabasal	1
cell952	Basal	RAS	0.957782
cell953	Basal	Basal/Suprabasal	0.946625
cell954	Basal	Basal/Suprabasal	0.526689
cell955	Basal	Basal/Suprabasal	1
cell956	Basal	Basal/Suprabasal	0.964568
cell957	Basal	Basal/Suprabasal	0.996716
cell958	Basal	Basal/Suprabasal	0.913663
cell959	Basal	Basal/Suprabasal	0.72109
cell960	Basal	Basal/Suprabasal	0.560403
cell961	Basal	Basal/Suprabasal	0.971414
cell962	Basal	Basal/Suprabasal	0.818907
cell963	Basal	Basal/Suprabasal	0.963987
cell964	Basal	Basal/Suprabasal	0.55344
cell965	Basal	Basal/Suprabasal	0.737503
cell966	Basal	Basal/Suprabasal	0.882889
cell967	Basal	Basal/Suprabasal	0.97521
cell968	Basal	Basal/Suprabasal	0.573895
cell969	Basal	Basal/Suprabasal	0.866911
cell970	Basal	Basal/Suprabasal	0.82918
cell971	Basal	Basal/Suprabasal	0.661663
cell972	Basal	Basal/Suprabasal	0.964591
cell973	Basal	Basal/Suprabasal	0.642046
cell974	Basal	Basal/Suprabasal	0.919494
cell975	Basal	RAS	0.630817
cell976	Basal	Basal/Suprabasal	0.964664
cell977	Basal	Basal/Suprabasal	0.981893
cell978	Basal	Basal/Suprabasal	0.858225
cell979	Basal	Basal/Suprabasal	0.970726
cell980	Basal	RAS	0.51413
cell981	Basal	Basal/Suprabasal	0.994833
cell982	Basal	Basal/Suprabasal	0.653308
cell983	Basal	Basal/Suprabasal	0.975832
cell984	Basal	RAS	0.501584
cell985	Basal	Basal/Suprabasal	0.980478
cell986	Basal	Basal/Suprabasal	0.683868
cell987	Basal	Basal/Suprabasal	0.934069
cell988	Basal	Basal/Suprabasal	0.985254
cell989	Basal	RAS	0.824555
cell990	Basal	Basal/Suprabasal	0.888631
cell991	Basal	RAS	0.447057
cell992	Basal	Basal/Suprabasal	0.859983
cell993	Basal	Basal/Suprabasal	0.768917
cell994	Basal	Basal/Suprabasal	0.922675
cell995	Basal	Basal/Suprabasal	0.468803
cell996	Basal	Basal/Suprabasal	0.972406
cell997	Basal	Basal/Suprabasal	0.772124
cell998	Basal	Basal/Suprabasal	0.920347
cell999	Basal	RAS	0.379362
cell1000	Basal	Basal/Suprabasal	0.986816
cell1001	Basal	Basal/Suprabasal	0.887753
cell1002	Basal	Basal/Suprabasal	0.642002
cell1003	Basal	Basal/Suprabasal	0.975277
cell1004	Basal	Basal/Suprabasal	0.717479
cell1005	Basal	Basal/Suprabasal	1
cell1006	Basal	Basal/Suprabasal	0.865053
cell1007	Basal	RAS	0.511767
cell1008	Basal	Basal/Suprabasal	0.978166
cell1009	Basal	Basal/Suprabasal	0.716197
cell1010	Basal	Basal/Suprabasal	0.637341
cell1011	Basal	Basal/Suprabasal	0.731206
cell1012	Basal	Basal/Suprabasal	0.464111
cell1013	Basal	Basal/Suprabasal	0.848643
cell1014	Basal	RAS	0.421125
cell1015	Basal	RAS	0.336545
cell1016	Basal	Basal/Suprabasal	0.520841
cell1017	Basal	Basal/Suprabasal	0.981579
cell1018	Basal	Basal/Suprabasal	0.43363
cell1019	Basal	Tuft	0.330152
cell1020	Basal	Basal/Suprabasal	0.859813
cell1021	Basal	Basal/Suprabasal	0.983547
cell1022	Basal	Basal/Suprabasal	0.642549
cell1023	Basal	Basal/Suprabasal	0.919163
cell1024	Basal	Basal/Suprabasal	0.91231
cell1025	Basal	Basal/Suprabasal	0.931569
cell1026	Basal	Secretory	0.822705
cell1027	Basal	Basal/Suprabasal	0.914196
cell1028	Basal	Basal/Suprabasal	0.942517
cell1029	Basal	Basal/Suprabasal	0.768511
cell1030	Basal	Basal/Suprabasal	0.760475
cell1031	Basal	RAS	0.940197
cell1032	Basal	Basal/Suprabasal	0.986908
cell1033	Basal	RAS	0.456669
cell1034	Basal	Secretory	0.477453
cell1035	Basal	Basal/Suprabasal	0.914747
cell1036	Basal	Basal/Suprabasal	0.911384
cell1037	Basal	T Cells	0.729464
cell1038	Basal	Basal/Suprabasal	0.707677
cell1039	Basal	Basal/Suprabasal	0.747931
cell1040	Basal	Basal/Suprabasal	0.900742
cell1041	Basal	T Cells	0.657986
cell1042	Basal	RAS	0.672917
cell1043	Basal	Basal/Suprabasal	0.98031
cell1044	Basal	Basal/Suprabasal	0.780956
cell1045	Basal	RAS	0.417532
cell1046	Basal	RAS	0.973122
cell1047	Basal	Basal/Suprabasal	0.951135
cell1048	Basal	Basal/Suprabasal	0.607081
cell1049	Basal	RAS	0.514471
cell1050	Basal	RAS	0.412633
cell1051	Basal	Basal/Suprabasal	0.920069
cell1052	Basal	Basal/Suprabasal	0.674846
cell1053	Basal	Basal/Suprabasal	0.745813
cell1054	Basal	Basal/Suprabasal	0.407812
cell1055	Basal	Basal/Suprabasal	1
cell1056	Basal	Basal/Suprabasal	0.900702
cell1057	Basal	Basal/Suprabasal	0.905532
cell1058	Basal	Basal/Suprabasal	0.679463
cell1059	Basal	Basal/Suprabasal	0.436965
cell1060	Basal	Basal/Suprabasal	0.715199
cell1061	Basal	Basal/Suprabasal	1
cell1062	Basal	Basal/Suprabasal	0.905851
cell1063	Basal	AT2	0.894751
cell1064	Basal	Basal/Suprabasal	0.989076
cell1065	Basal	Basal/Suprabasal	0.830069
cell1066	Basal	Basal/Suprabasal	0.55485
cell1067	Basal	Basal/Suprabasal	0.928027
cell1068	Basal	RAS	0.740314
cell1069	Basal	Basal/Suprabasal	0.668604
cell1070	Basal	Secretory	0.4363
cell1071	Basal	Basal/Suprabasal	0.558301
cell1072	Basal	Basal/Suprabasal	0.857435
cell1073	Basal	Basal/Suprabasal	0.459992
cell1074	Basal	RAS	0.842698
cell1075	Basal	Basal/Suprabasal	0.74771
cell1076	Basal	Basal/Suprabasal	0.995391
cell1077	Basal	Basal/Suprabasal	0.985128
cell1078	Basal	Basal/Suprabasal	0.425377
cell1079	Basal	Basal/Suprabasal	0.971415
cell1080	Basal	Basal/Suprabasal	0.941988
cell1081	Basal	Basal/Suprabasal	0.96832
cell1082	Basal	Basal/Suprabasal	0.872642
cell1083	Basal	Secretory	0.887267
cell1084	Basal	Basal/Suprabasal	0.886592
cell1085	Basal	T Cells	0.59434
cell1086	Basal	Basal/Suprabasal	0.672432
cell1087	Basal	Basal/Suprabasal	0.635633
cell1088	Basal	Basal/Suprabasal	0.511881
cell1089	Basal	RAS	0.868845
cell1090	Basal	Basal/Suprabasal	0.95329
cell1091	Basal	Basal/Suprabasal	0.691202
cell1092	Basal	Basal/Suprabasal	0.497916
cell1093	Basal	Basal/Suprabasal	1
cell1094	Basal	Basal/Suprabasal	0.528271
cell1095	Basal	Basal/Suprabasal	0.799538
cell1096	Basal	RAS	0.994131
cell1097	Basal	Basal/Suprabasal	0.961522
cell1098	Basal	Basal/Suprabasal	0.738795
cell1099	Basal	Basal/Suprabasal	0.759617
cell1100	Basal	Basal/Suprabasal	0.875087
cell1101	Basal	Basal/Suprabasal	0.961002
cell1102	Basal	Basal/Suprabasal	1
cell1103	Basal	Basal/Suprabasal	0.749516
cell1104	Basal	Basal/Suprabasal	0.651029
cell1105	Basal	Secretory	0.783417
cell1106	Basal	Secretory	0.634046
cell1107	Basal	Basal/Suprabasal	1
cell1108	Basal	Basal/Suprabasal	0.844577
cell1109	Basal	Basal/Suprabasal	0.893697
cell1110	Basal	AT2	0.913329
cell1111	Basal	RAS	0.916416
cell1112	Basal	Goblet	0.606411
cell1113	Basal	Basal/Suprabasal	0.877133
cell1114	Basal	Basal/Suprabasal	0.95683
cell1115	Basal	Basal/Suprabasal	0.712408
cell1116	Basal	Basal/Suprabasal	0.736341
cell1117	Basal	Basal/Suprabasal	0.802776
cell1118	Basal	Basal/Suprabasal	1
cell1119	Basal	Secretory	0.882649
cell1120	Basal	Basal/Suprabasal	0.986626
cell1121	Basal	Basal/Suprabasal	0.54593
cell1122	Basal	RAS	0.654285
cell1123	Basal	Basal/Suprabasal	0.658307
cell1124	Basal	RAS	0.947668
cell1125	Basal	Basal/Suprabasal	0.769357
cell1126	Basal	Basal/Suprabasal	0.924398
cell1127	Basal	Goblet	0.782936
cell1128	Basal	Basal/Suprabasal	0.56482
cell1129	Basal	Basal/Suprabasal	0.891273
cell1130	Basal	Basal/Suprabasal	0.733953
cell1131	Basal	Basal/Suprabasal	0.723653
cell1132	Basal	Basal/Suprabasal	0.950196
cell1133	Basal	Basal/Suprabasal	0.771373
cell1134	Basal	Basal/Suprabasal	0.946459
cell1135	Basal	Basal/Suprabasal	0.990001
cell1136	Basal	Basal/Suprabasal	0.870545
cell1137	Basal	Basal/Suprabasal	0.770163
cell1138	Basal	Basal/Suprabasal	0.375858
cell1139	Basal	Basal/Suprabasal	0.994431
cell1140	Basal	Basal/Suprabasal	0.455078
cell1141	Basal	Basal/Suprabasal	0.699105
cell1142	Basal	RAS	0.862386
cell1143	Basal	Basal/Suprabasal	0.972572
cell1144	Basal	Basal/Suprabasal	0.518218
cell1145	Basal	RAS	1
cell1146	Basal	Basal/Suprabasal	0.954108
cell1147	Basal	Basal/Suprabasal	0.660248
cell1148	Basal	Basal/Suprabasal	0.979157
cell1149	Basal	Basal/Suprabasal	0.665975
cell1150	Basal	Basal/Suprabasal	0.968128
cell1151	Basal	Basal/Suprabasal	1
cell1152	Basal	Basal/Suprabasal	0.899784
cell1153	Basal	Basal/Suprabasal	0.947462
cell1154	Basal	Basal/Suprabasal	0.918985
cell1155	Basal	Basal/Suprabasal	0.94302
cell1156	Basal	Basal/Suprabasal	0.85783
cell1157	Basal	Basal/Suprabasal	0.915279
cell1158	Basal	Basal/Suprabasal	0.941748
cell1159	Basal	Tuft	0.334664
cell1160	Basal	Basal/Suprabasal	0.950941
cell1161	Basal	Basal/Suprabasal	0.978422
cell1162	Basal	Basal/Suprabasal	0.70757
cell1163	Basal	RAS	0.839363
cell1164	Basal	Basal/Suprabasal	0.738499
cell1165	Basal	Basal/Suprabasal	0.983618
cell1166	Basal	Basal/Suprabasal	0.437384
cell1167	Basal	Basal/Suprabasal	0.973211
cell1168	Basal	Basal/Suprabasal	0.914775
cell1169	Basal	Basal/Suprabasal	0.967406
cell1170	Basal	Basal/Suprabasal	1
cell1171	Basal	Basal/Suprabasal	0.984636
cell1172	Basal	Basal/Suprabasal	0.793389
cell1173	Basal	Basal/Suprabasal	0.825018
cell1174	Basal	RAS	0.473697
cell1175	Basal	Basal/Suprabasal	0.623324
cell1176	Basal	Basal/Suprabasal	0.816227
cell1177	Basal	Basal/Suprabasal	0.497892
cell1178	Basal	Basal/Suprabasal	0.385091
cell1179	Basal	Basal/Suprabasal	0.974364
cell1180	Basal	Basal/Suprabasal	0.631984
cell1181	Basal	RAS	0.461889
cell1182	Basal	Basal/Suprabasal	0.946624
cell1183	Basal	Basal/Suprabasal	0.960256
cell1184	Basal	Secretory	0.552114
cell1185	Basal	Basal/Suprabasal	0.966359
cell1186	Basal	Basal/Suprabasal	0.532384
cell1187	Basal	Basal/Suprabasal	0.987139
cell1188	Basal	Basal/Suprabasal	0.976786
cell1189	Basal	RAS	0.997608
cell1190	Basal	RAS	0.788805
cell1191	Basal	Basal/Suprabasal	0.624164
cell1192	Basal	Basal/Suprabasal	0.941704
cell1193	Basal	Basal/Suprabasal	0.986131
cell1194	Basal	Basal/Suprabasal	0.991177
cell1195	Basal	Basal/Suprabasal	0.986336
cell1196	Basal	Basal/Suprabasal	0.690488
cell1197	Basal	Basal/Suprabasal	0.725329
cell1198	Basal	Basal/Suprabasal	0.63848
cell1199	Basal	Basal/Suprabasal	0.702563
cell1200	Basal	RAS	0.875632
cell1201	Basal	Basal/Suprabasal	0.787894
cell1202	Basal	Basal/Suprabasal	1
cell1203	Basal	Secretory	0.478156
cell1204	Basal	Basal/Suprabasal	0.971167
cell1205	Basal	Basal/Suprabasal	0.549979
cell1206	Basal	Basal/Suprabasal	0.819101
cell1207	Basal	Basal/Suprabasal	0.960788
cell1208	Basal	Basal/Suprabasal	0.741821
cell1209	Basal	Basal/Suprabasal	0.846991
cell1210	Basal	Basal/Suprabasal	0.92294
cell1211	Basal	Basal/Suprabasal	0.860346
cell1212	Basal	Basal/Suprabasal	0.989446
cell1213	Basal	Basal/Suprabasal	0.706333
cell1214	Basal	RAS	0.46439
cell1215	Basal	Basal/Suprabasal	1
cell1216	Basal	Basal/Suprabasal	0.880812
cell1217	Basal	Basal/Suprabasal	0.918859
cell1218	Basal	RAS	0.932061
cell1219	Basal	Basal/Suprabasal	0.951792
cell1220	Basal	Basal/Suprabasal	0.478551
cell1221	Basal	Basal/Suprabasal	0.967393
cell1222	Basal	Basal/Suprabasal	0.986199
cell1223	Basal	Secretory	0.8651
cell1224	Basal	Basal/Suprabasal	0.984921
cell1225	Basal	Secretory	0.838555
cell1226	Basal	Basal/Suprabasal	0.957548
cell1227	Basal	Basal/Suprabasal	0.919239
cell1228	Basal	Secretory	0.75329
cell1229	Basal	Basal/Suprabasal	0.959879
cell1230	Basal	Basal/Suprabasal	0.521126
cell1231	Basal	Basal/Suprabasal	0.948865
cell1232	Basal	Basal/Suprabasal	0.712874
cell1233	Basal	RAS	0.84272
cell1234	Basal	Goblet	0.405324
cell1235	Basal	Basal/Suprabasal	0.984131
cell1236	Basal	Basal/Suprabasal	0.790153
cell1237	Basal	Basal/Suprabasal	0.907673
cell1238	Basal	RAS	0.526809
cell1239	Basal	Basal/Suprabasal	0.848366
cell1240	Basal	Basal/Suprabasal	0.935708
cell1241	Basal	Basal/Suprabasal	0.88501
cell1242	Basal	Goblet	0.454039
cell1243	Basal	Basal/Suprabasal	0.963842
cell1244	Basal	Basal/Suprabasal	0.871662
cell1245	Basal	Basal/Suprabasal	0.865178
cell1246	Basal	Basal/Suprabasal	0.910716
cell1247	Basal	Basal/Suprabasal	0.818665
cell1248	Basal	Basal/Suprabasal	0.929848
cell1249	Basal	RAS	0.601469
cell1250	Basal	Basal/Suprabasal	0.828953
cell1251	Basal	Basal/Suprabasal	0.882435
cell1252	Basal	Basal/Suprabasal	0.756768
cell1253	Basal	Basal/Suprabasal	0.925946
cell1254	Basal	Basal/Suprabasal	0.882566
cell1255	Basal	Basal/Suprabasal	0.804171
cell1256	Basal	Basal/Suprabasal	0.8795
cell1257	Basal	Basal/Suprabasal	0.906357
cell1258	Basal	Secretory	0.522542
cell1259	Basal	RAS	0.715482
cell1260	Basal	Ciliated	0.885807
cell1261	Basal	Basal/Suprabasal	0.923307
cell1262	Basal	Basal/Suprabasal	0.866828
cell1263	Basal	Basal/Suprabasal	0.916128
cell1264	Basal	Basal/Suprabasal	0.299917
cell1265	Basal	Basal/Suprabasal	0.747451
cell1266	Basal	Basal/Suprabasal	0.960248
cell1267	Basal	Basal/Suprabasal	0.548116
cell1268	Basal	Secretory	0.722765
cell1269	Basal	Basal/Suprabasal	0.881336
cell1270	Basal	Basal/Suprabasal	1
cell1271	Basal	Basal/Suprabasal	0.930637
cell1272	Basal	Basal/Suprabasal	0.959666
cell1273	Basal	Basal/Suprabasal	0.590465
cell1274	Basal	Basal/Suprabasal	0.882958
cell1275	Basal	Basal/Suprabasal	0.966481
cell1276	Basal	Basal/Suprabasal	1
cell1277	Basal	Basal/Suprabasal	0.660835
cell1278	Basal	Basal/Suprabasal	0.771153
cell1279	Basal	Basal/Suprabasal	0.813329
cell1280	Basal	Tuft	0.340725
cell1281	Basal	Basal/Suprabasal	0.831001
cell1282	Basal	Basal/Suprabasal	0.487091
cell1283	Basal	Basal/Suprabasal	0.720006
cell1284	Basal	Basal/Suprabasal	0.884275
cell1285	Basal	Basal/Suprabasal	0.649042
cell1286	Basal	Basal/Suprabasal	0.749472
cell1287	Basal	Basal/Suprabasal	0.644083
cell1288	Basal	RAS	0.916635
cell1289	Basal	Basal/Suprabasal	0.941081
cell1290	Basal	Basal/Suprabasal	0.960914
cell1291	Basal	Basal/Suprabasal	0.896609
cell1292	Basal	Basal/Suprabasal	0.496057
cell1293	Basal	Basal/Suprabasal	0.789156
cell1294	Basal	Basal/Suprabasal	0.917293
cell1295	Basal	Basal/Suprabasal	0.945515
cell1296	Basal	RAS	0.325081
cell1297	Basal	Basal/Suprabasal	0.912402
cell1298	Basal	Basal/Suprabasal	0.559129
cell1299	Basal	Basal/Suprabasal	0.802233
cell1300	Basal	RAS	1
cell1301	Basal	RAS	1
cell1302	Basal	AT2	0.986358
cell1303	Basal	Basal/Suprabasal	0.750056
cell1304	Basal	Basal/Suprabasal	0.904979
cell1305	Basal	Basal/Suprabasal	0.861221
cell1306	Basal	Basal/Suprabasal	0.966903
cell1307	Basal	Basal/Suprabasal	0.739749
cell1308	Basal	Basal/Suprabasal	0.830555
cell1309	Basal	RAS	0.636544
cell1310	Basal	Ciliated	0.631302
cell1311	Basal	Basal/Suprabasal	0.793342
cell1312	Basal	Basal/Suprabasal	0.82491
cell1313	Basal	Basal/Suprabasal	0.899
cell1314	Basal	Basal/Suprabasal	1
cell1315	Basal	Basal/Suprabasal	1
cell1316	Basal	Basal/Suprabasal	0.664124
cell1317	Basal	Basal/Suprabasal	0.976492
cell1318	Basal	Basal/Suprabasal	0.913216
cell1319	Basal	RAS	0.96213
cell1320	Basal	Basal/Suprabasal	0.941705
cell1321	Basal	Basal/Suprabasal	0.982275
cell1322	Basal	Goblet	0.644929
cell1323	Basal	Basal/Suprabasal	1
cell1324	Basal	Basal/Suprabasal	1
cell1325	Basal	Basal/Suprabasal	0.984708
cell1326	Basal	Basal/Suprabasal	0.914982
cell1327	Basal	Basal/Suprabasal	1
cell1328	Basal	Basal/Suprabasal	0.990155
cell1329	Basal	Basal/Suprabasal	1
cell1330	Basal	RAS	0.46049
cell1331	Basal	Basal/Suprabasal	0.734185
cell1332	Basal	Basal/Suprabasal	0.683653
cell1333	Basal	Basal/Suprabasal	0.982064
cell1334	Basal	Basal/Suprabasal	1
cell1335	Basal	Basal/Suprabasal	0.611694
cell1336	Basal	Basal/Suprabasal	0.963526
cell1337	Basal	Basal/Suprabasal	1
cell1338	Basal	RAS	0.734481
cell1339	Basal	Basal/Suprabasal	0.965205
cell1340	Basal	Basal/Suprabasal	1
cell1341	Basal	Basal/Suprabasal	0.989322
cell1342	Basal	Basal/Suprabasal	0.935026
cell1343	Basal	T Cells	0.559895
cell1344	Basal	Basal/Suprabasal	1
cell1345	Basal	Basal/Suprabasal	0.990161
cell1346	Basal	Ionocyte	0.473502
cell1347	Basal	Basal/Suprabasal	0.990084
cell1348	Basal	Basal/Suprabasal	0.945271
cell1349	Basal	Basal/Suprabasal	0.887662
cell1350	Basal	Basal/Suprabasal	1
cell1351	Basal	Basal/Suprabasal	0.879581
cell1352	Basal	Basal/Suprabasal	1
cell1353	Basal	Basal/Suprabasal	0.984363
cell1354	Basal	Basal/Suprabasal	1
cell1355	Basal	Basal/Suprabasal	0.938078
cell1356	Basal	Basal/Suprabasal	1
cell1357	Basal	Basal/Suprabasal	0.967683
cell1358	Basal	Basal/Suprabasal	1
cell1359	Basal	Basal/Suprabasal	0.816248
cell1360	Basal	Basal/Suprabasal	1
cell1361	Basal	Basal/Suprabasal	1
cell1362	Basal	Basal/Suprabasal	0.735125
cell1363	Basal	Basal/Suprabasal	0.951517
cell1364	Basal	Basal/Suprabasal	0.937708
cell1365	Basal	Basal/Suprabasal	0.856524
cell1366	Basal	RAS	0.917698
cell1367	Basal	Basal/Suprabasal	0.985282
cell1368	Basal	RAS	0.469175
cell1369	Basal	Basal/Suprabasal	1
cell1370	Basal	RAS	0.996173
cell1371	Basal	RAS	0.914822
cell1372	Basal	Basal/Suprabasal	1
cell1373	Basal	Basal/Suprabasal	0.989041
cell1374	Basal	Basal/Suprabasal	1
cell1375	Basal	RAS	0.906543
cell1376	Basal	Basal/Suprabasal	0.97418
cell1377	Basal	Basal/Suprabasal	0.970787
cell1378	Basal	Basal/Suprabasal	0.976862
cell1379	Basal	RAS	0.345455
cell1380	Basal	Basal/Suprabasal	0.990189
cell1381	Basal	Basal/Suprabasal	0.991141
cell1382	Basal	Basal/Suprabasal	0.917973
cell1383	Basal	Basal/Suprabasal	0.628841
cell1384	Basal	Basal/Suprabasal	0.99089
cell1385	Basal	Basal/Suprabasal	0.988973
cell1386	Basal	Basal/Suprabasal	1
cell1387	Basal	T Cells	0.862987
cell1388	Basal	T Cells	0.542738
cell1389	Basal	Basal/Suprabasal	0.932547
cell1390	Basal	Basal/Suprabasal	0.990696
cell1391	Basal	Basal/Suprabasal	1
cell1392	Basal	Basal/Suprabasal	0.682029
cell1393	Basal	Basal/Suprabasal	0.98877
cell1394	Basal	Basal/Suprabasal	0.885762
cell1395	Basal	Basal/Suprabasal	1
cell1396	Basal	Basal/Suprabasal	0.738151
cell1397	Basal	Basal/Suprabasal	0.920731
cell1398	Basal	Basal/Suprabasal	0.947191
cell1399	Basal	Basal/Suprabasal	1
cell1400	Basal	Basal/Suprabasal	0.930389
cell1401	Basal	Basal/Suprabasal	1
cell1402	Basal	Basal/Suprabasal	1
cell1403	Basal	Basal/Suprabasal	1
cell1404	Basal	Basal/Suprabasal	0.99201
cell1405	Basal	Basal/Suprabasal	1
cell1406	Basal	Basal/Suprabasal	1
cell1407	Basal	Basal/Suprabasal	0.988473
cell1408	Basal	Basal/Suprabasal	0.943128
cell1409	Basal	Basal/Suprabasal	0.925791
cell1410	Basal	Basal/Suprabasal	0.503392
cell1411	Basal	Basal/Suprabasal	0.955891
cell1412	Basal	Basal/Suprabasal	1
cell1413	Basal	Basal/Suprabasal	0.989348
cell1414	Basal	Basal/Suprabasal	0.950641
cell1415	Basal	T Cells	0.550452
cell1416	Basal	Basal/Suprabasal	0.426758
cell1417	Basal	Basal/Suprabasal	0.993675
cell1418	Basal	Basal/Suprabasal	1
cell1419	Basal	Basal/Suprabasal	1
cell1420	Basal	Basal/Suprabasal	0.97256
cell1421	Basal	Basal/Suprabasal	0.989555
cell1422	Basal	Basal/Suprabasal	0.71179
cell1423	Basal	Basal/Suprabasal	1
cell1424	Basal	Basal/Suprabasal	1
cell1425	Basal	Basal/Suprabasal	0.873527
cell1426	Basal	Basal/Suprabasal	0.923181
cell1427	Basal	Basal/Suprabasal	0.989229
cell1428	Basal	RAS	0.96785
cell1429	Basal	Basal/Suprabasal	0.716793
cell1430	Basal	Basal/Suprabasal	0.660472
cell1431	Basal	Basal/Suprabasal	0.867597
cell1432	Basal	Basal/Suprabasal	0.847231
cell1433	Basal	Basal/Suprabasal	0.970595
cell1434	Basal	Basal/Suprabasal	1
cell1435	Basal	Basal/Suprabasal	0.874107
cell1436	Basal	Basal/Suprabasal	0.966986
cell1437	Basal	Basal/Suprabasal	1
cell1438	Basal	Basal/Suprabasal	0.986602
cell1439	Basal	Basal/Suprabasal	1
cell1440	Basal	Basal/Suprabasal	0.980025
cell1441	Basal	Basal/Suprabasal	0.986304
cell1442	Basal	Basal/Suprabasal	1
cell1443	Basal	Basal/Suprabasal	0.840198
cell1444	Basal	Basal/Suprabasal	1
cell1445	Basal	Basal/Suprabasal	1
cell1446	Basal	Basal/Suprabasal	1
cell1447	Basal	Basal/Suprabasal	0.941241
cell1448	Basal	Basal/Suprabasal	0.93231
cell1449	Basal	Basal/Suprabasal	1
cell1450	Basal	RAS	0.993545
cell1451	Basal	Basal/Suprabasal	0.976592
cell1452	Basal	Basal/Suprabasal	0.956028
cell1453	Basal	Basal/Suprabasal	1
cell1454	Basal	Basal/Suprabasal	0.991426
cell1455	Basal	Basal/Suprabasal	0.944674
cell1456	Basal	Basal/Suprabasal	0.99025
cell1457	Basal	Basal/Suprabasal	0.98409
cell1458	Basal	Basal/Suprabasal	0.642394
cell1459	Basal	Basal/Suprabasal	0.967124
cell1460	Basal	Basal/Suprabasal	0.92234
cell1461	Basal	RAS	0.404586
cell1462	Basal	Basal/Suprabasal	0.989614
cell1463	Basal	Basal/Suprabasal	0.95247
cell1464	Basal	Basal/Suprabasal	0.771995
cell1465	Basal	Basal/Suprabasal	0.954488
cell1466	Basal	RAS	1
cell1467	Basal	Basal/Suprabasal	0.922528
cell1468	Basal	Basal/Suprabasal	0.894953
cell1469	Basal	Basal/Suprabasal	0.693106
cell1470	Basal	Basal/Suprabasal	0.838497
cell1471	Basal	Basal/Suprabasal	0.427888
cell1472	Basal	Basal/Suprabasal	0.984249
cell1473	Basal	Basal/Suprabasal	1
cell1474	Basal	Basal/Suprabasal	0.964629
cell1475	Basal	Basal/Suprabasal	1
cell1476	Basal	Basal/Suprabasal	0.983342
cell1477	Basal	Basal/Suprabasal	0.851409
cell1478	Basal	Basal/Suprabasal	0.98693
cell1479	Basal	RAS	0.997028
cell1480	Basal	Basal/Suprabasal	0.774868
cell1481	Basal	Basal/Suprabasal	0.927607
cell1482	Basal	Basal/Suprabasal	0.989038
cell1483	Basal	RAS	0.58644
cell1484	Basal	Basal/Suprabasal	0.955806
cell1485	Basal	Basal/Suprabasal	0.801793
cell1486	Basal	Basal/Suprabasal	0.89824
cell1487	Basal	Basal/Suprabasal	1
cell1488	Basal	Basal/Suprabasal	0.482011
cell1489	Basal	Basal/Suprabasal	0.77722
cell1490	Basal	RAS	0.613506
cell1491	Basal	Basal/Suprabasal	1
cell1492	Basal	Basal/Suprabasal	0.98649
cell1493	Basal	Basal/Suprabasal	0.989691
cell1494	Basal	Basal/Suprabasal	0.955345
cell1495	Basal	Basal/Suprabasal	1
cell1496	Basal	RAS	0.72483
cell1497	Basal	Basal/Suprabasal	1
cell1498	Basal	Basal/Suprabasal	0.950931
cell1499	Basal	Basal/Suprabasal	0.960179
cell1500	Basal	Basal/Suprabasal	0.63005
cell1501	Basal	Basal/Suprabasal	0.829438
cell1502	Basal	Basal/Suprabasal	1
cell1503	Basal	Basal/Suprabasal	1
cell1504	Basal	Basal/Suprabasal	0.935431
cell1505	Basal	Basal/Suprabasal	0.870315
cell1506	Basal	Basal/Suprabasal	0.957814
cell1507	Basal	Basal/Suprabasal	0.957321
cell1508	Basal	Basal/Suprabasal	0.80869
cell1509	Basal	Basal/Suprabasal	0.975192
cell1510	Basal	Basal/Suprabasal	0.916241
cell1511	Basal	Basal/Suprabasal	1
cell1512	Basal	Basal/Suprabasal	1
cell1513	Basal	Basal/Suprabasal	0.872547
cell1514	Basal	Basal/Suprabasal	0.984265
cell1515	Basal	Basal/Suprabasal	1
cell1516	Basal	Basal/Suprabasal	0.991049
cell1517	Basal	Basal/Suprabasal	0.928807
cell1518	Basal	RAS	0.979146
cell1519	Basal	Basal/Suprabasal	1
cell1520	Basal	Basal/Suprabasal	0.802535
cell1521	Basal	Basal/Suprabasal	1
cell1522	Basal	Basal/Suprabasal	0.991525
cell1523	Basal	Basal/Suprabasal	0.859443
cell1524	Basal	Basal/Suprabasal	1
cell1525	Basal	Basal/Suprabasal	0.976662
cell1526	Basal	Basal/Suprabasal	0.985032
cell1527	Basal	Basal/Suprabasal	1
cell1528	Basal	Basal/Suprabasal	0.990172
cell1529	Basal	Basal/Suprabasal	0.984996
cell1530	Basal	Basal/Suprabasal	0.954577
cell1531	Basal	Basal/Suprabasal	0.984411
cell1532	Basal	Basal/Suprabasal	0.98171
cell1533	Basal	Basal/Suprabasal	0.994953
cell1534	Basal	RAS	0.488394
cell1535	Basal	Basal/Suprabasal	0.985773
cell1536	Basal	Basal/Suprabasal	1
cell1537	Basal	Basal/Suprabasal	0.843898
cell1538	Basal	Basal/Suprabasal	0.902361
cell1539	Basal	Basal/Suprabasal	0.975879
cell1540	Basal	Basal/Suprabasal	0.614603
cell1541	Basal	Basal/Suprabasal	0.988526
cell1542	Basal	RAS	0.985741
cell1543	Basal	Basal/Suprabasal	1
cell1544	Basal	Basal/Suprabasal	1
cell1545	Basal	Basal/Suprabasal	1
cell1546	Basal	Basal/Suprabasal	0.920487
cell1547	Basal	Basal/Suprabasal	0.985999
cell1548	Basal	Basal/Suprabasal	0.947998
cell1549	Basal	RAS	0.99398
cell1550	Basal	Basal/Suprabasal	1
cell1551	Basal	Basal/Suprabasal	1
cell1552	Basal	Basal/Suprabasal	1
cell1553	Basal	Basal/Suprabasal	0.988728
cell1554	Basal	Basal/Suprabasal	1
cell1555	Basal	Basal/Suprabasal	0.933732
cell1556	Basal	Basal/Suprabasal	1
cell1557	Basal	Basal/Suprabasal	0.916344
cell1558	Basal	Basal/Suprabasal	0.991031
cell1559	Basal	Basal/Suprabasal	0.643454
cell1560	Basal	Basal/Suprabasal	0.995721
cell1561	Basal	Basal/Suprabasal	0.827149
cell1562	Basal	Basal/Suprabasal	1
cell1563	Basal	Basal/Suprabasal	0.980536
cell1564	Basal	RAS	0.399067
cell1565	Basal	Basal/Suprabasal	0.378116
cell1566	Basal	Basal/Suprabasal	0.995368
cell1567	Basal	Basal/Suprabasal	1
cell1568	Basal	Basal/Suprabasal	1
cell1569	Basal	Basal/Suprabasal	0.974709
cell1570	Basal	Basal/Suprabasal	1
cell1571	Basal	Basal/Suprabasal	1
cell1572	Basal	Basal/Suprabasal	0.955803
cell1573	Basal	Basal/Suprabasal	1
cell1574	Basal	RAS	0.291865
cell1575	Basal	Basal/Suprabasal	1
cell1576	Basal	Basal/Suprabasal	0.953581
cell1577	Basal	Basal/Suprabasal	0.651644
cell1578	Basal	Basal/Suprabasal	1
cell1579	Basal	Basal/Suprabasal	0.960468
cell1580	Basal	Basal/Suprabasal	0.851755
cell1581	Basal	Basal/Suprabasal	0.716869
cell1582	Basal	Basal/Suprabasal	0.975983
cell1583	Basal	Basal/Suprabasal	1
cell1584	Basal	Basal/Suprabasal	0.937662
cell1585	Basal	Basal/Suprabasal	1
cell1586	Basal	Basal/Suprabasal	0.997347
cell1587	Basal	Basal/Suprabasal	0.98327
cell1588	Basal	T Cells	0.691488
cell1589	Basal	Basal/Suprabasal	0.983387
cell1590	Basal	Basal/Suprabasal	0.992865
cell1591	Basal	Basal/Suprabasal	1
cell1592	Basal	Basal/Suprabasal	0.354029
cell1593	Basal	Basal/Suprabasal	0.977052
cell1594	Basal	Basal/Suprabasal	0.944619
cell1595	Basal	Basal/Suprabasal	0.941941
cell1596	Basal	Basal/Suprabasal	0.887826
cell1597	Basal	Basal/Suprabasal	0.932731
cell1598	Basal	Basal/Suprabasal	0.937052
cell1599	Basal	Basal/Suprabasal	1
cell1600	Basal	Basal/Suprabasal	0.973555
cell1601	Basal	Basal/Suprabasal	0.911003
cell1602	Basal	Basal/Suprabasal	0.944289
cell1603	Basal	Basal/Suprabasal	0.604369
cell1604	Basal	Basal/Suprabasal	0.711176
cell1605	Basal	Basal/Suprabasal	0.989066
cell1606	Basal	Basal/Suprabasal	0.546279
cell1607	Basal	Basal/Suprabasal	0.986648
cell1608	Basal	Basal/Suprabasal	0.731002
cell1609	Basal	Basal/Suprabasal	0.651969
cell1610	Basal	Basal/Suprabasal	0.917953
cell1611	Basal	Basal/Suprabasal	1
cell1612	Basal	Basal/Suprabasal	0.981794
cell1613	Basal	Basal/Suprabasal	0.98669
cell1614	Basal	Basal/Suprabasal	0.963613
cell1615	Basal	Basal/Suprabasal	1
cell1616	Basal	Basal/Suprabasal	0.843591
cell1617	Basal	Basal/Suprabasal	0.9565
cell1618	Basal	Basal/Suprabasal	0.696126
cell1619	Basal	Basal/Suprabasal	1
cell1620	Basal	Basal/Suprabasal	0.989066
cell1621	Basal	Basal/Suprabasal	0.979373
cell1622	Basal	Basal/Suprabasal	0.985782
cell1623	Basal	Basal/Suprabasal	0.764139
cell1624	Basal	Basal/Suprabasal	0.979903
cell1625	Basal	Basal/Suprabasal	0.983805
cell1626	Basal	Basal/Suprabasal	0.75933
cell1627	Basal	Basal/Suprabasal	0.980776
cell1628	Basal	Basal/Suprabasal	0.984137
cell1629	Basal	Basal/Suprabasal	1
cell1630	Basal	Basal/Suprabasal	0.985435
cell1631	Basal	Basal/Suprabasal	0.915494
cell1632	Basal	Basal/Suprabasal	1
cell1633	Basal	Basal/Suprabasal	0.756758
cell1634	Basal	Basal/Suprabasal	0.978329
cell1635	Basal	Basal/Suprabasal	1
cell1636	Basal	Basal/Suprabasal	1
cell1637	Basal	Basal/Suprabasal	0.925852
cell1638	Basal	Basal/Suprabasal	0.917354
cell1639	Basal	Basal/Suprabasal	0.97837
cell1640	Basal	T Cells	0.438005
cell1641	Basal	Basal/Suprabasal	0.95597
cell1642	Basal	Basal/Suprabasal	0.887014
cell1643	Basal	Basal/Suprabasal	0.938071
cell1644	Basal	Basal/Suprabasal	0.929582
cell1645	Basal	Basal/Suprabasal	1
cell1646	Basal	Basal/Suprabasal	0.972358
cell1647	Basal	RAS	0.943674
cell1648	Basal	Basal/Suprabasal	0.929792
cell1649	Basal	Basal/Suprabasal	0.76933
cell1650	Basal	Basal/Suprabasal	0.659812
cell1651	Basal	Basal/Suprabasal	1
cell1652	Basal	Basal/Suprabasal	1
cell1653	Basal	Basal/Suprabasal	0.816829
cell1654	Basal	Basal/Suprabasal	1
cell1655	Basal	Basal/Suprabasal	1
cell1656	Basal	Basal/Suprabasal	1
cell1657	Basal	Basal/Suprabasal	1
cell1658	Basal	Basal/Suprabasal	0.960042
cell1659	Basal	Basal/Suprabasal	0.955309
cell1660	Basal	Basal/Suprabasal	0.982049
cell1661	Basal	Basal/Suprabasal	0.966037
cell1662	Basal	Basal/Suprabasal	0.995346
cell1663	Basal	Basal/Suprabasal	0.977189
cell1664	Basal	Basal/Suprabasal	0.866654
cell1665	Basal	T Cells	0.449622
cell1666	Basal	Basal/Suprabasal	1
cell1667	Basal	Basal/Suprabasal	0.960585
cell1668	Basal	Basal/Suprabasal	1
cell1669	Basal	Basal/Suprabasal	0.990586
cell1670	Basal	Basal/Suprabasal	0.949279
cell1671	Basal	Basal/Suprabasal	0.976466
cell1672	Basal	Basal/Suprabasal	1
cell1673	Basal	Basal/Suprabasal	0.777009
cell1674	Basal	Basal/Suprabasal	0.953526
cell1675	Basal	RAS	0.985492
cell1676	Basal	Basal/Suprabasal	1
cell1677	Basal	Basal/Suprabasal	1
cell1678	Basal	Basal/Suprabasal	0.98569
cell1679	Basal	RAS	0.411818
cell1680	Basal	RAS	0.906192
cell1681	Basal	RAS	0.69977
cell1682	Basal	Basal/Suprabasal	0.928767
cell1683	Basal	Basal/Suprabasal	0.95426
cell1684	Basal	Basal/Suprabasal	0.517971
cell1685	Basal	Basal/Suprabasal	0.954033
cell1686	Basal	Basal/Suprabasal	1
cell1687	Basal	Basal/Suprabasal	0.989882
cell1688	Basal	Basal/Suprabasal	1
cell1689	Basal	Basal/Suprabasal	0.881628
cell1690	Basal	Basal/Suprabasal	0.948461
cell1691	Basal	Basal/Suprabasal	0.976346
cell1692	Basal	Basal/Suprabasal	0.951482
cell1693	Basal	Basal/Suprabasal	0.928146
cell1694	Basal	Basal/Suprabasal	0.934895
cell1695	Basal	Basal/Suprabasal	1
cell1696	Basal	Basal/Suprabasal	0.989362
cell1697	Basal	Basal/Suprabasal	0.952438
cell1698	Basal	Basal/Suprabasal	0.995454
cell1699	Basal	Basal/Suprabasal	0.943874
cell1700	Basal	Basal/Suprabasal	0.859772
cell1701	Basal	Basal/Suprabasal	0.957031
cell1702	Basal	Basal/Suprabasal	1
cell1703	Basal	Basal/Suprabasal	0.933427
cell1704	Basal	Basal/Suprabasal	0.703069
cell1705	Basal	Basal/Suprabasal	0.815212
cell1706	Basal	Basal/Suprabasal	0.929819
cell1707	Basal	Basal/Suprabasal	0.958369
cell1708	Basal	Basal/Suprabasal	0.772713
cell1709	Basal	Basal/Suprabasal	0.925441
cell1710	Basal	Basal/Suprabasal	0.978711
cell1711	Basal	Basal/Suprabasal	0.963354
cell1712	Basal	Basal/Suprabasal	0.974259
cell1713	Basal	Basal/Suprabasal	0.525497
cell1714	Basal	Basal/Suprabasal	1
cell1715	Basal	Basal/Suprabasal	1
cell1716	Basal	Basal/Suprabasal	0.709895
cell1717	Basal	Basal/Suprabasal	0.94759
cell1718	Basal	Basal/Suprabasal	1
cell1719	Basal	Basal/Suprabasal	0.796699
cell1720	Basal	Basal/Suprabasal	0.983532
cell1721	Basal	Basal/Suprabasal	0.958925
cell1722	Basal	Basal/Suprabasal	0.940942
cell1723	Basal	Goblet	0.734987
cell1724	Basal	Basal/Suprabasal	0.987766
cell1725	Basal	Basal/Suprabasal	0.98916
cell1726	Basal	Basal/Suprabasal	1
cell1727	Basal	Basal/Suprabasal	1
cell1728	Basal	Basal/Suprabasal	0.961582
cell1729	Basal	Basal/Suprabasal	0.984513
cell1730	Basal	Basal/Suprabasal	0.85655
cell1731	Basal	Basal/Suprabasal	0.988057
cell1732	Basal	Basal/Suprabasal	0.881612
cell1733	Basal	Basal/Suprabasal	1
cell1734	Basal	Goblet	0.65517
cell1735	Basal	Basal/Suprabasal	1
cell1736	Basal	Basal/Suprabasal	1
cell1737	Basal	Basal/Suprabasal	0.941813
cell1738	Basal	Basal/Suprabasal	0.987058
cell1739	Basal	Basal/Suprabasal	0.968274
cell1740	Basal	Basal/Suprabasal	0.98322
cell1741	Basal	RAS	0.709139
cell1742	Basal	Basal/Suprabasal	0.984256
cell1743	Basal	RAS	0.294093
cell1744	Basal	Basal/Suprabasal	0.708597
cell1745	Basal	Basal/Suprabasal	0.98963
cell1746	Basal	Basal/Suprabasal	0.971532
cell1747	Basal	Basal/Suprabasal	0.86754
cell1748	Basal	Basal/Suprabasal	0.951769
cell1749	Basal	Basal/Suprabasal	1
cell1750	Basal	Basal/Suprabasal	0.995373
cell1751	Basal	Basal/Suprabasal	1
cell1752	Basal	Basal/Suprabasal	0.982373
cell1753	Basal	Basal/Suprabasal	0.899829
cell1754	Basal	Basal/Suprabasal	0.881006
cell1755	Basal	Basal/Suprabasal	0.945176
cell1756	Basal	Basal/Suprabasal	0.961224
cell1757	Basal	Basal/Suprabasal	0.830487
cell1758	Basal	Basal/Suprabasal	0.915302
cell1759	Basal	Basal/Suprabasal	0.915006
cell1760	Basal	Basal/Suprabasal	0.983218
cell1761	Basal	Basal/Suprabasal	1
cell1762	Basal	Basal/Suprabasal	1
cell1763	Basal	PNEC	1
cell1764	Basal	Basal/Suprabasal	0.91927
cell1765	Basal	Basal/Suprabasal	0.876805
cell1766	Basal	Basal/Suprabasal	0.916527
cell1767	Basal	Basal/Suprabasal	0.994221
cell1768	Basal	Basal/Suprabasal	0.89426
cell1769	Basal	Basal/Suprabasal	0.972986
cell1770	Basal	Basal/Suprabasal	1
cell1771	Basal	Basal/Suprabasal	0.848651
cell1772	Basal	Basal/Suprabasal	0.916144
cell1773	Basal	PNEC	0.916573
cell1774	Basal	Basal/Suprabasal	0.90524
cell1775	Basal	Basal/Suprabasal	0.72841
cell1776	Basal	Basal/Suprabasal	0.955729
cell1777	Basal	Goblet	0.685132
cell1778	Basal	Basal/Suprabasal	0.958006
cell1779	Basal	PNEC	1
cell1780	Basal	PNEC	1
cell1781	Basal	Basal/Suprabasal	0.840949
cell1782	Basal	Basal/Suprabasal	0.955269
cell1783	Basal	PNEC	0.903728
cell1784	Basal	Basal/Suprabasal	0.960361
cell1785	Basal	PNEC	1
cell1786	Basal	PNEC	1
cell1787	Basal	PNEC	1
cell1788	Basal	PNEC	1
cell1789	Basal	Basal/Suprabasal	0.937809
cell1790	Basal	PNEC	1
cell1791	Basal	Basal/Suprabasal	1
cell1792	Basal	Basal/Suprabasal	0.982409
cell1793	Basal	Basal/Suprabasal	1
cell1794	Basal	Basal/Suprabasal	0.772136
cell1795	Basal	Basal/Suprabasal	0.814524
cell1796	Basal	Basal/Suprabasal	0.894971
cell1797	Basal	Basal/Suprabasal	0.990197
cell1798	Basal	Basal/Suprabasal	0.812706
cell1799	Basal	Basal/Suprabasal	0.954976
cell1800	Basal	Basal/Suprabasal	0.967052
cell1801	Basal	Basal/Suprabasal	0.748193
cell1802	Basal	Basal/Suprabasal	0.907156
cell1803	Basal	Basal/Suprabasal	0.960698
cell1804	Basal	Basal/Suprabasal	0.995722
cell1805	Basal	PNEC	1
cell1806	Basal	RAS	0.583966
cell1807	Basal	Basal/Suprabasal	0.969445
cell1808	Basal	Basal/Suprabasal	0.520977
cell1809	Basal	Basal/Suprabasal	0.990644
cell1810	Basal	PNEC	0.360984
cell1811	Basal	PNEC	1
cell1812	Basal	Basal/Suprabasal	1
cell1813	Basal	PNEC	1
cell1814	Basal	Basal/Suprabasal	1
cell1815	Basal	PNEC	1
cell1816	Basal	Basal/Suprabasal	1
cell1817	Basal	PNEC	1
cell1818	Basal	Basal/Suprabasal	0.896178
cell1819	Basal	Basal/Suprabasal	0.686158
cell1820	Basal	Basal/Suprabasal	1
cell1821	Basal	Basal/Suprabasal	0.943566
cell1822	Basal	Basal/Suprabasal	0.722046
cell1823	Basal	Basal/Suprabasal	0.928631
cell1824	Basal	Basal/Suprabasal	1
cell1825	Basal	PNEC	1
cell1826	Basal	Basal/Suprabasal	0.94863
cell1827	Basal	Basal/Suprabasal	0.934292
cell1828	Basal	Basal/Suprabasal	0.98977
cell1829	Basal	Basal/Suprabasal	0.555035
cell1830	Basal	Basal/Suprabasal	1
cell1831	Basal	Basal/Suprabasal	0.982597
cell1832	Basal	PNEC	1
cell1833	Basal	Basal/Suprabasal	0.995409
cell1834	Basal	Basal/Suprabasal	0.81465
cell1835	Basal	Basal/Suprabasal	0.890187
cell1836	Basal	Basal/Suprabasal	0.950649
cell1837	Basal	Basal/Suprabasal	0.85263
cell1838	Basal	Basal/Suprabasal	0.983343
cell1839	Basal	Basal/Suprabasal	0.946417
cell1840	Basal	Basal/Suprabasal	0.93833
cell1841	Basal	Basal/Suprabasal	1
cell1842	Basal	Goblet	0.650484
cell1843	Basal	Basal/Suprabasal	0.945176
cell1844	Basal	Basal/Suprabasal	0.991552
cell1845	Basal	Basal/Suprabasal	0.995856
cell1846	Basal	Basal/Suprabasal	0.990128
cell1847	Basal	Basal/Suprabasal	0.484845
cell1848	Basal	Basal/Suprabasal	0.897655
cell1849	Basal	Basal/Suprabasal	0.989474
cell1850	Basal	Basal/Suprabasal	1
cell1851	Basal	Ionocyte	0.192782
cell1852	Basal	Basal/Suprabasal	1
cell1853	Basal	Basal/Suprabasal	0.948999
cell1854	Basal	Basal/Suprabasal	1
cell1855	Basal	Secretory	0.706044
cell1856	Basal	Basal/Suprabasal	1
cell1857	Basal	Basal/Suprabasal	0.866617
cell1858	Basal	Basal/Suprabasal	1
cell1859	Basal	Basal/Suprabasal	0.759751
cell1860	Basal	RAS	0.699697
cell1861	Basal	Basal/Suprabasal	0.867149
cell1862	Proliferating Epithelial Cells	RAS	0.715381
cell1863	Proliferating Epithelial Cells	Basal/Suprabasal	0.779792
cell1864	Proliferating Epithelial Cells	RAS	0.969177
cell1865	Proliferating Epithelial Cells	RAS	0.953163
cell1866	Proliferating Epithelial Cells	RAS	0.759155
cell1867	Proliferating Epithelial Cells	RAS	0.893894
cell1868	Proliferating Epithelial Cells	RAS	0.996018
cell1869	Proliferating Epithelial Cells	RAS	0.697745
cell1870	Proliferating Epithelial Cells	RAS	0.971194
cell1871	Proliferating Epithelial Cells	Basal/Suprabasal	0.688867
cell1872	Proliferating Epithelial Cells	Basal/Suprabasal	1
cell1873	Proliferating Epithelial Cells	SVEC	0.864728
cell1874	Proliferating Epithelial Cells	AT2	0.789519
cell1875	Proliferating Epithelial Cells	RAS	0.874676
cell1876	Proliferating Epithelial Cells	Secretory	0.89591
cell1877	Proliferating Epithelial Cells	T Cells	0.489795
cell1878	Proliferating Epithelial Cells	SVEC	1
cell1879	Proliferating Epithelial Cells	RAS	0.445439
cell1880	Proliferating Epithelial Cells	RAS	0.965887
cell1881	Proliferating Epithelial Cells	SVEC	0.893283
cell1882	Proliferating Epithelial Cells	RAS	0.885528
cell1883	Proliferating Epithelial Cells	RAS	0.971764
cell1884	Proliferating Epithelial Cells	RAS	0.593744
cell1885	Proliferating Epithelial Cells	RAS	0.819775
cell1886	Proliferating Epithelial Cells	Basal/Suprabasal	1
cell1887	Proliferating Epithelial Cells	Basal/Suprabasal	0.989345
cell1888	Proliferating Epithelial Cells	Basal/Suprabasal	0.958913
cell1889	Proliferating Epithelial Cells	RAS	0.826476
cell1890	Proliferating Epithelial Cells	Goblet	0.679359
cell1891	Proliferating Epithelial Cells	RAS	0.921755
cell1892	Proliferating Epithelial Cells	Secretory	0.569049
cell1893	Proliferating Epithelial Cells	RAS	0.947674
cell1894	Proliferating Epithelial Cells	RAS	0.870517
cell1895	Proliferating Epithelial Cells	RAS	0.722234
cell1896	Proliferating Epithelial Cells	Basal/Suprabasal	0.947856
cell1897	Proliferating Epithelial Cells	RAS	0.98348
cell1898	Proliferating Epithelial Cells	Goblet	0.471502
cell1899	Proliferating Epithelial Cells	Basal/Suprabasal	0.750113
cell1900	Proliferating Epithelial Cells	RAS	0.904354
cell1901	Proliferating Epithelial Cells	RAS	0.855363
cell1902	Proliferating Epithelial Cells	RAS	0.917053
cell1903	Proliferating Epithelial Cells	Basal/Suprabasal	0.982637
cell1904	Proliferating Epithelial Cells	Basal/Suprabasal	0.940963
cell1905	Proliferating Epithelial Cells	RAS	0.454073
cell1906	Proliferating Epithelial Cells	Basal/Suprabasal	1
cell1907	Proliferating Epithelial Cells	RAS	0.768372
cell1908	Proliferating Epithelial Cells	Basal/Suprabasal	0.975124
cell1909	Proliferating Epithelial Cells	Basal/Suprabasal	0.980507
cell1910	Proliferating Epithelial Cells	RAS	0.824779
cell1911	Proliferating Epithelial Cells	RAS	0.988304
cell1912	Proliferating Epithelial Cells	Goblet	0.8693
cell1913	Proliferating Epithelial Cells	Basal/Suprabasal	0.828729
cell1914	Proliferating Epithelial Cells	Basal/Suprabasal	1
cell1915	Proliferating Epithelial Cells	RAS	0.953094
cell1916	Proliferating Epithelial Cells	Goblet	0.586083
cell1917	Proliferating Epithelial Cells	RAS	0.952071
cell1918	Proliferating Epithelial Cells	RAS	0.987384
cell1919	Proliferating Epithelial Cells	RAS	0.994503
cell1920	Proliferating Epithelial Cells	RAS	0.99279
cell1921	Proliferating Epithelial Cells	Basal/Suprabasal	0.945193
cell1922	Proliferating Epithelial Cells	RAS	0.500648
cell1923	Proliferating Epithelial Cells	Basal/Suprabasal	0.784132
cell1924	Proliferating Epithelial Cells	Secretory	0.353967
cell1925	Proliferating Epithelial Cells	AT2	1
cell1926	Proliferating Epithelial Cells	RAS	0.594775
cell1927	Proliferating Epithelial Cells	AT2	0.88566
cell1928	Proliferating Epithelial Cells	AT2	1
cell1929	Proliferating Epithelial Cells	SVEC	1
cell1930	Proliferating Epithelial Cells	RAS	0.886331
cell1931	Proliferating Epithelial Cells	RAS	0.990263
cell1932	Proliferating Epithelial Cells	AT2	1
cell1933	Proliferating Epithelial Cells	RAS	0.978894
cell1934	Proliferating Epithelial Cells	AT2	0.556853
cell1935	Proliferating Epithelial Cells	Goblet	0.676879
cell1936	Proliferating Epithelial Cells	AT2	1
cell1937	Proliferating Epithelial Cells	AT2	1
cell1938	Proliferating Epithelial Cells	AT2	0.998671
cell1939	Proliferating Epithelial Cells	AT2	1
cell1940	Proliferating Epithelial Cells	CAP2	0.845498
cell1941	Proliferating Epithelial Cells	Secretory	0.763542
cell1942	Proliferating Epithelial Cells	Basal/Suprabasal	0.966251
cell1943	Proliferating Epithelial Cells	AT2	1
cell1944	Proliferating Epithelial Cells	AT2	1
cell1945	Proliferating Epithelial Cells	AT2	0.991936
cell1946	Proliferating Epithelial Cells	RAS	0.926548
cell1947	Proliferating Epithelial Cells	RAS	0.702567
cell1948	Proliferating Epithelial Cells	Basal/Suprabasal	0.786466
cell1949	Proliferating Epithelial Cells	AT2	1
cell1950	Proliferating Epithelial Cells	Basal/Suprabasal	0.965414
cell1951	Proliferating Epithelial Cells	AT2	1
cell1952	Proliferating Epithelial Cells	AT2	1
cell1953	Proliferating Epithelial Cells	Goblet	0.65912
cell1954	Proliferating Epithelial Cells	AT2	1
cell1955	Proliferating Epithelial Cells	AT2	0.957187
cell1956	Proliferating Epithelial Cells	AT2	1
cell1957	Proliferating Epithelial Cells	AT2	1
cell1958	Proliferating Epithelial Cells	RAS	0.945537
cell1959	Proliferating Epithelial Cells	AT2	0.922809
cell1960	Proliferating Epithelial Cells	AT2	1
cell1961	Proliferating Epithelial Cells	RAS	0.982823
cell1962	Proliferating Epithelial Cells	AT2	0.953127
cell1963	Proliferating Epithelial Cells	AT2	1
cell1964	Proliferating Epithelial Cells	AT2	1
cell1965	Proliferating Epithelial Cells	CAP1	0.787387
cell1966	Proliferating Epithelial Cells	RAS	0.970867
cell1967	Proliferating Epithelial Cells	AT2	0.634613
cell1968	Proliferating Epithelial Cells	Ciliated	0.908195
cell1969	Proliferating Epithelial Cells	AT2	0.998508
cell1970	Proliferating Epithelial Cells	RAS	0.989624
cell1971	Proliferating Epithelial Cells	RAS	0.98769
cell1972	Proliferating Epithelial Cells	RAS	0.984712
cell1973	Proliferating Epithelial Cells	RAS	0.60864
cell1974	Proliferating Epithelial Cells	RAS	0.981179
cell1975	Proliferating Epithelial Cells	AT2	1
cell1976	Proliferating Epithelial Cells	AT2	0.897856
cell1977	Proliferating Epithelial Cells	CAP1	0.929475
cell1978	Proliferating Epithelial Cells	CAP2	0.700219
cell1979	Proliferating Epithelial Cells	AT2	1
cell1980	Proliferating Epithelial Cells	RAS	0.996184
cell1981	Proliferating Epithelial Cells	RAS	0.954434
cell1982	Proliferating Epithelial Cells	AT2	1
cell1983	Proliferating Epithelial Cells	Basal/Suprabasal	0.974016
cell1984	Proliferating Epithelial Cells	RAS	0.996485
cell1985	Proliferating Epithelial Cells	AT2	1
cell1986	Proliferating Epithelial Cells	RAS	0.990186
cell1987	Proliferating Epithelial Cells	Secretory	0.607285
cell1988	Proliferating Epithelial Cells	RAS	0.989446
cell1989	Proliferating Epithelial Cells	CAP2	0.769474
cell1990	Proliferating Epithelial Cells	AT2	0.988063
cell1991	Proliferating Epithelial Cells	AT2	0.901416
cell1992	Proliferating Epithelial Cells	AT2	0.998634
cell1993	Proliferating Epithelial Cells	RAS	0.995925
cell1994	Proliferating Epithelial Cells	RAS	0.887193
cell1995	Proliferating Epithelial Cells	AT2	1
cell1996	Proliferating Epithelial Cells	AT2	1
cell1997	Proliferating Epithelial Cells	Basal/Suprabasal	0.948103
cell1998	Proliferating Epithelial Cells	RAS	1
[truncated: 55,684 more rows]
