# Supplementary material for: Guided construction of single cell reference for human and mouse lung
Source: Nat Commun. 2023 Jul 29;14:4566. doi: 10.1038/s41467-023-40173-5 (PMC10387117; doi:10.1038/s41467-023-40173-5)
Supplement: Supplementary file 10 — Source Data [file 41467_2023_40173_MOESM10_ESM.zip › SourceData/Figure7.sourcedata.xlsx]

## Sheet: Panel B
Source data for Figure 7B
HLCA markers	CellRef_Celltype_AUC (%)	HLCA_Celltype_AUC (%)
Adventitial fibroblasts	99.4496	96.9563
Alveolar fibroblasts	99.5323	95.6799
AT1	94.9138	98.8799
AT2	99.438	99.3856
B cells	99.1408	99.4759
Basal resting	98.8524	94.1639
CD4 T cells	92.5859	91.8085
CD8 T cells	99.2459	92.4019
Classical monocytes	91.0754	95.4823
Club (non-nasal)	93.0623	96.8156
DC1	99.7641	99.7974
DC2	93.3627	86.7731
Deuterosomal	99.9949	99.4
EC aerocyte capillary	99.2551	99.5833
EC arterial	99.342	95.8445
EC general capillary	95.7575	91.1935
EC venous pulmonary	99.6595	98.8951
EC venous systemic	98.8699	97.2039
Goblet (subsegmental)	94.0994	99.6002
Ionocyte	99.9959	99.6099
Lymphatic EC mature	99.1225	99.6162
Mast cells	99.938	99.9686
Mesothelium	98.4686	99.8697
Migratory DCs	99.9545	99.7986
Multiciliated (non-nasal)	99.4853	97.1623
Myofibroblasts	90.2899	93.4382
Neuroendocrine	99.9991	99.9995
NK cells	99.1329	99.3236
Non-classical monocytes	97.9037	93.3086
Pericytes	98.8763	99.8356
Plasma cells	95.0204	99.9085
Plasmacytoid DCs	99.6031	99.6352
SMG duct	99.684	97.8924
SMG mucous	99.9878	99.8814
SMG serous (bronchial)	99.9451	99.9338
Smooth muscle	99.6016	96.2922
Suprabasal	95.8963	89.0891
Transitional Club-AT2	93.196	94.2028
Tuft	99.9973	99.8898
Interstitial Mf perivascular	93.6682	96.6252
Alveolar macrophages	98.8473	96.9477
Fibromyocytes	97.9478	99.9633

## Sheet: Panel C
Source data for Figure 7C.
CellRef markers	CellRef_Celltype_AUC (%)	HLCA_Celltype_AUC (%)
AF2	99.8691	97.5595
AF1	99.2561	92.6561
AT1	99.6242	97.2999
AT2	98.9723	98.8715
B	99.039	95.9818
Basal	99.0514	92.444
CD4 T	96.8679	85.3261
CD8 T	99.7906	91.7835
iMON	99.3964	97.0245
Secretory	99.5157	95.3658
cDC1	99.9785	99.3257
cDC2	93.4605	87.1377
Deuterosomal	99.9927	91.0903
CAP2	99.097	99.8372
AEC	99.1791	94.6258
CAP1	98.0789	94.5269
VEC	99.745	98.4813
SVEC	98.6787	97.1299
Goblet	99.3317	95.5085
Ionocyte	99.9991	99.2608
LEC	99.8566	99.6018
Mast/Basophil	99.9372	99.9377
Mesothelial	99.9877	99.9893
maDC	99.2655	98.4489
Ciliated	99.8143	97.6802
SCMF	97.5207	93.871
PNEC	99.9549	99.9991
NK	99.2542	98.8322
pMON	95.0639	89.4237
Pericyte	98.8604	99.7324
Plasma	97.3202	99.8674
pDC	99.2498	99.246
SMG Basal/Duct	99.5692	94.0915
Mucous	99.9746	99.9651
Serous	99.9437	99.728
VSMC	99.8888	98.0601
Suprabasal	98.7816	93.8378
RAS	97.935	94.5297
Tuft	98.8051	96.6659
IM	95.6275	87.5
AM	97.2995	95.3817
ASMC	97.9805	97.9377
