# Supplementary material for: Guided construction of single cell reference for human and mouse lung
Source: Nat Commun. 2023 Jul 29;14:4566. doi: 10.1038/s41467-023-40173-5 (PMC10387117; doi:10.1038/s41467-023-40173-5)
Supplement: Supplementary file 10 — Source Data [file 41467_2023_40173_MOESM10_ESM.zip › SourceData/Figure8.sourcedata.xlsx]

## Sheet: Panel C
Source data for Figure 8C
Cell Type	CAP2	CAP1	VEC	maDC	AEC	SVEC	Basal	IM	cDC2	cDC1	pDC	B	Plasma	iMON	pMON	AM	CD4 T	Secretory	Pericyte	CD8 T	NK	Treg	ILC	Mast/Basophil	AT1	VSMC	RAS	AT2	Suprabasal	SCMF	LEC	Ciliated	AF1	Mesothelial	AF2	Megakaryocyte/Platelet	PNEC	ASMC	MEC	Serous	Goblet	Ionocyte	Tuft
EC aerocyte capillary	0.930604	0.0103382	0.00313972	0	0.00682853	0	0	0	0	0	0	0	0	0	0	6.89798e-05	0	0	0	0	0	0	0	0	0	0	0	0	0	0	0	0	0	0	0	0	0	0	0	0	0	0	0
EC general capillary	0.0676663	0.880408	0.151491	0.0328947	0.0455235	0.035514	0	0.00178253	0	0	0	0	0	0	0	0	0.00194316	0	0	0	0	0	0	0	0	0	0.00104493	0	0.00126743	0	0.0043573	0.000713267	0	0	0	0.241379	0	0	0	0	0	0	0
Basal resting	0	0.000382897	0	0.0328947	0	0	0.7	0	0	0	0	0	0	0	0	0	0.00121448	0.00403226	0	0	0	0	0	0	0.00365631	0	0.0198537	0.000225887	0.467681	0.0108303	0	0	0.000670691	0	0	0	0	0	0	0	0	0	0
Myofibroblasts	0.000192234	0	0	0	0.000758725	0	0	0	0	0	0	0	0	0	0	0	0	0	0.00122624	0	0.000212044	0	0	0	0	0.0125561	0	0	0	0.794224	0	0	0.00938967	0	0.00265252	0	0	0.711538	0	0	0	0	0
EC venous pulmonary	0.000576701	0.00842374	0.774725	0	0.0136571	0.0299065	0	0.00178253	0	0	0	0	0	0	0	0	0	0	0	0	0	0	0	0	0	0	0	0.000225887	0	0	0	0	0	0	0	0	0	0	0	0	0	0	0
EC arterial	0.000192234	0.0889598	0.0125589	0	0.921093	0.0261682	0	0.00178253	0	0	0	0	0	0	0	0	0	0	0	0	0	0	0	0	0	0	0	0	0	0	0	0	0	0	0	0	0	0	0	0	0	0	0
EC venous systemic	0	0.00970006	0.05573	0	0.0121396	0.906542	0	0	0	0	0	0	0	0	0	0	0.000242895	0	0	0	0	0	0	0	0	0	0	0	0	0	0.00217865	0	0	0	0	0.137931	0	0	0	0	0	0	0
Smooth muscle	0	0.000255265	0.000784929	0	0	0	0	0	0	0	0	0	0	0	0	0.000206939	0.000485791	0	0.0214592	0	0.000212044	0	0	0	0	0.96861	0	0	0	0.00361011	0	0	0	0	0	0.482759	0	0.144231	0	0	0	0	0
Club (non-nasal)	0	0.000127632	0	0	0	0	0	0	0	0	0	0	0	0	0	0	0	0.931452	0	0	0	0	0	0	0	0	0.0177638	0	0.00506971	0	0	0	0	0	0	0	0	0	0	0.037037	0.310924	0	0
Transitional Club-AT2	0	0.000127632	0	0	0	0	0.1	0	0	0	0	0	0	0	0	6.89798e-05	0.00194316	0.0362903	0.000613121	0	0	0	0	0	0.00365631	0	0.85371	0.0180709	0.00506971	0	0	0	0	0	0	0	0	0	0	0	0	0	0
Suprabasal	0.000192234	0.000255265	0	0.0197368	0	0	0	0	0	0	0	0	0	0	0	0	0.00170027	0.0221774	0	0.000306654	0.000212044	0	0	0.000527704	0.00182815	0	0.0208986	0	0.370089	0	0	0	0	0	0	0	0	0	0.5	0	0.596639	0	0
AT1	0	0.000255265	0	0	0	0	0	0	0	0	0	0	0	0	0.00112613	6.89798e-05	0.000242895	0	0	0	0	0	0	0.000527704	0.964351	0	0.0417973	0.00361419	0.00253485	0	0	0	0	0	0	0	0	0	0	0	0.00840336	0	0
CD4 T cells	0	0	0	0.00657895	0	0	0.2	0	0	0	0	0.00972222	0	0	0	0	0.789653	0	0	0.0650107	0.000212044	0.64723	0.142857	0.00369393	0	0	0	0	0	0	0	0	0	0	0	0.0344828	0	0	0	0	0	0	0
Alveolar fibroblasts	0	0.000127632	0	0	0	0	0	0	0	0	0	0	0	0	0	6.89798e-05	0.000485791	0	0.000613121	0	0	0	0	0	0	0	0	0	0	0.119134	0	0	0.981891	0	0.108753	0	0	0	0	0	0	0	0
Interstitial macrophages perivascular	0	0	0	0.00657895	0	0	0	0.333333	0.0306859	0	0	0	0	0.00118906	0.00112613	6.89798e-05	0	0	0	0	0	0	0	0	0	0	0	0	0	0	0	0	0	0	0	0	0	0	0	0	0	0	0
DC2	0	0	0	0.282895	0	0	0	0.158645	0.611913	1	0.0285714	0.00138889	0	0.00753072	0.00225225	0.00013796	0.000485791	0	0	0	0	0	0	0	0	0	0	0	0	0	0	0	0	0	0	0	0	0	0	0	0	0	0
Monocyte-derived macrophages	0	0	0	0.131579	0	0	0	0.215686	0.16065	0	0	0	0	0.0546968	0.00337838	0.064772	0	0	0	0	0	0	0	0.000527704	0	0	0	0	0	0	0	0	0	0	0	0	0	0	0	0	0	0	0
Non-classical monocytes	0	0	0	0.0197368	0	0	0	0.0106952	0.0361011	0	0	0	0	0.0550931	0.963964	0	0.000242895	0	0	0	0	0	0	0	0	0	0	0	0	0	0	0	0	0	0	0	0	0	0	0	0	0	0
Migratory DCs	0	0	0	0.105263	0	0	0	0	0	0	0	0	0	0	0	0	0	0	0	0	0	0	0	0	0	0	0	0	0	0	0	0	0	0	0	0	0	0	0	0	0	0	0
Plasmacytoid DCs	0	0	0	0.00657895	0	0.00186916	0	0.00178253	0.00180505	0	0.971429	0.00138889	0.0677083	0	0	0.00013796	0.000728686	0	0	0.000613309	0.000212044	0.00291545	0	0.00105541	0	0	0	0	0	0	0	0	0	0	0	0	0	0	0	0	0	0	0
B cells	0	0	0	0.00657895	0	0	0	0.00178253	0	0	0	0.983333	0	0.000396354	0	0	0.000971581	0	0	0	0	0.00291545	0	0.000527704	0	0	0	0	0	0	0	0	0	0	0	0	0	0	0	0	0	0	0
Plasma cells	0	0	0	0	0	0	0	0	0	0	0	0	0.921875	0	0	0.00013796	0	0	0	0	0	0.00291545	0	0	0	0	0	0	0	0	0	0	0	0	0	0	0	0	0	0	0	0	0
Classical monocytes	0	0	0	0	0	0	0	0.00891266	0.0108303	0	0	0	0	0.879112	0.0213964	0	0.00194316	0	0	0	0	0.00291545	0	0.000527704	0	0	0	0	0	0	0	0	0	0	0	0	0	0	0	0	0	0	0
Alveolar macrophages CCL3+	0	0	0	0	0	0	0	0.0106952	0.00180505	0	0	0	0	0.000792707	0	0.231013	0	0	0	0	0	0	0	0	0	0	0	0	0	0	0	0	0	0	0	0	0	0	0	0	0	0	0
Alveolar macrophages	0	0	0	0.342105	0	0	0	0.245989	0.140794	0	0	0	0	0.000792707	0.00225225	0.691453	0.000485791	0	0	0	0	0	0	0.00105541	0	0	0	0	0	0	0	0	0	0	0	0	0	0	0	0	0	0	0
Pericytes	0	0	0.000784929	0	0	0	0	0	0	0	0	0	0	0	0	0	0	0	0.976088	0	0.000212044	0	0	0	0	0.0107623	0	0	0	0	0	0	0.000670691	0	0	0	0	0	0	0	0	0	0
CD8 T cells	0	0.000127632	0	0	0	0	0	0.00356506	0	0	0	0.00416667	0	0	0	0	0.190187	0	0	0.914137	0.421968	0.323615	0.857143	0.00105541	0	0	0	0.000225887	0	0	0	0	0	0	0	0.103448	0	0	0	0	0	0	0
AT2	0.000192234	0.000127632	0.000784929	0.00657895	0	0	0	0	0	0	0	0	0.00520833	0	0	0.000275919	0	0.00403226	0	0.000613309	0.00106022	0	0	0.000527704	0.0255941	0	0.0386625	0.974701	0.00633714	0	0.0043573	0	0	0	0	0	0	0	0	0	0.00840336	0.047619	0
AT2 proliferating	0	0	0	0	0	0	0	0	0	0	0	0	0	0	0	0	0	0	0	0	0	0	0	0	0.000914077	0	0	0.00271064	0	0	0	0	0	0	0	0	0	0	0	0	0	0	0
Lymphatic EC mature	0.000384468	0.000382897	0	0	0	0	0	0	0	0	0	0	0	0	0.00225225	0	0.000485791	0	0	0	0	0	0	0	0	0	0	0	0	0	0.989107	0.000713267	0	0	0	0	0	0	0	0	0	0	0
Alveolar macrophages proliferating	0	0	0	0	0	0	0	0.00178253	0.00180505	0	0	0	0	0	0	0.0114506	0	0	0	0	0	0	0	0	0	0	0	0	0	0	0	0	0	0	0	0	0	0	0	0	0	0	0
T cells proliferating	0	0	0	0	0	0	0	0	0	0	0	0	0	0	0	0	0.00364343	0	0	0.00306654	0.00148431	0.0174927	0	0	0	0	0	0	0	0	0	0	0	0	0	0	0	0	0	0	0	0	0
NK cells	0	0	0	0	0	0	0	0	0	0	0	0	0	0	0	0	0	0	0	0.0162527	0.574215	0	0	0	0	0	0	0	0	0	0	0	0	0	0	0	0	0	0	0	0	0	0
Mast cells	0	0	0	0	0	0	0	0.00178253	0.00361011	0	0	0	0	0.000396354	0.00225225	0	0.00218606	0	0	0	0	0	0	0.989974	0	0	0	0	0	0	0	0	0	0	0	0	0	0	0	0	0	0	0
SM activated stress response	0	0	0	0	0	0	0	0	0	0	0	0	0	0	0	0	0	0	0	0	0	0	0	0	0	0.00807175	0	0	0	0	0	0	0	0	0	0	0	0	0	0	0	0	0
Multiciliated (non-nasal)	0	0	0	0	0	0	0	0	0	0	0	0	0	0	0	6.89798e-05	0	0	0	0	0	0	0	0	0	0	0.00626959	0	0.00126743	0	0	0.996434	0	0	0	0	0	0	0	0	0	0	0
Mesothelium	0	0	0	0	0	0	0	0	0	0	0	0	0	0	0	0	0	0	0	0	0	0	0	0	0	0	0	0	0	0	0	0	0	0.805556	0.00530504	0	0	0	0	0	0	0	0
Peribronchial fibroblasts	0	0	0	0	0	0	0	0	0	0	0	0	0	0	0	0	0	0	0	0	0	0	0	0	0	0	0	0	0	0.0469314	0	0	0.00335345	0.0555556	0.0106101	0	0	0	0	0	0	0	0
Adventitial fibroblasts	0	0	0	0	0	0	0	0	0	0	0	0	0	0	0	0	0	0	0	0	0	0	0	0	0	0	0	0	0	0.0252708	0	0	0.00402414	0	0.801061	0	0	0	0	0	0	0	0
Club (nasal)	0	0	0	0	0	0	0	0	0	0	0	0	0	0	0	0	0.000485791	0	0	0	0	0	0	0	0	0	0	0	0.140684	0	0	0	0	0	0	0	0	0	0	0	0.0336134	0	0
Neuroendocrine	0	0	0	0	0	0	0	0	0	0	0	0	0	0	0	0	0.000242895	0	0	0	0	0	0	0	0	0	0	0	0	0	0	0	0	0	0	0	0.923077	0	0	0	0	0	0
Subpleural fibroblasts	0	0	0	0	0	0	0	0	0	0	0	0	0	0	0	0	0	0	0	0	0	0	0	0	0	0	0	0	0	0	0	0	0	0.138889	0.071618	0	0	0	0	0	0	0	0
Ionocyte	0	0	0	0	0	0	0	0	0	0	0	0	0.00520833	0	0	0	0	0	0	0	0	0	0	0	0	0	0	0.000225887	0	0	0	0	0	0	0	0	0.0769231	0	0	0	0	0.952381	1
Fibromyocytes	0	0	0	0	0	0	0	0	0	0	0	0	0	0	0	0	0	0	0	0	0	0	0	0	0	0	0	0	0	0	0	0	0	0	0	0	0	0.144231	0.5	0	0	0	0
SMG duct	0	0	0	0	0	0	0	0	0	0	0	0	0	0	0	0	0	0.00201613	0	0	0	0	0	0	0	0	0	0	0	0	0	0	0	0	0	0	0	0	0	0.0740741	0	0	0
SMG serous (bronchial)	0	0	0	0	0	0	0	0	0	0	0	0	0	0	0	0	0	0	0	0	0	0	0	0	0	0	0	0	0	0	0	0	0	0	0	0	0	0	0	0.888889	0	0	0
Deuterosomal	0	0	0	0	0	0	0	0	0	0	0	0	0	0	0	0	0	0	0	0	0	0	0	0	0	0	0	0	0	0	0	0.0021398	0	0	0	0	0	0	0	0	0.00840336	0	0
Goblet (nasal)	0	0	0	0	0	0	0	0	0	0	0	0	0	0	0	0	0	0	0	0	0	0	0	0	0	0	0	0	0	0	0	0	0	0	0	0	0	0	0	0	0.0336134	0	0

## Sheet: Panel E
Source data for Figure 8E
Cell Type	reassign	tfidf10	SCCAF	Reference
AEC	0.889226	0.768479	0.907436	CellRef
AF1	0.971831	1.0372	0.990617	CellRef
AF2	0.787798	1.23504	0.978723	CellRef
AM	0.988135	0.555967	0.997379	CellRef
ASMC	0.836538	1.27222	0.769231	CellRef
AT1	0.913163	0.917446	0.976234	CellRef
AT2	0.969505	0.893733	0.990967	CellRef
B	0.984722	0.923519	0.988889	CellRef
Basal	1	0.491551	0	CellRef
CAP1	0.966943	0.549505	0.964778	CellRef
CAP2	0.93714	0.589156	0.962707	CellRef
CD4 T	0.592665	0.537755	0.879553	CellRef
CD8 T	0.696105	0.623448	0.800123	CellRef
Ciliated	0.978602	1.47874	0.997147	CellRef
Goblet	1	1.53616	0.898305	CellRef
ILC	0.857143	0.641736	0	CellRef
IM	0.620321	0.513537	0.72242	CellRef
Ionocyte	1	2.20041	1	CellRef
LEC	0.982571	0.892541	0.995633	CellRef
MEC	1	2.27869	1	CellRef
Mast/Basophil	0.995251	1.01391	0.993671	CellRef
Megakaryocyte/Platelet	0.965517	2.02955	1	CellRef
Mesothelial	0.944444	1.49683	0.944444	CellRef
NK	0.965013	0.726836	0.971586	CellRef
PNEC	0.923077	2.17855	1	CellRef
Pericyte	0.992643	1.02446	0.98652	CellRef
Plasma	0.984375	1.27928	0.989583	CellRef
RAS	0.903866	0.813202	0.914405	CellRef
SCMF	0.823105	1.04572	0.847826	CellRef
SVEC	0.794393	0.713544	0.891386	CellRef
Secretory	0.870968	1.243	0.959677	CellRef
Serous	0.814815	1.6127	1	CellRef
Suprabasal	0.717364	0.967212	0.977215	CellRef
Treg	0.559767	0.602395	0.28655	CellRef
VEC	0.763736	0.707918	0.860283	CellRef
VSMC	0.939013	1.00684	0.996416	CellRef
cDC1	0.927273	1.05952	0.962963	CellRef
cDC2	0.628159	0.599466	0.707581	CellRef
iMON	0.83155	0.595501	0.965927	CellRef
maDC	0.289474	0.368321	0.526316	CellRef
pDC	0.928571	1.28473	0.928571	CellRef
pMON	0.923423	0.794514	0.954955	CellRef
AT1	0.879464	0.90838	0.969643	HLCA
AT2	0.96892	0.89526	0.992287	HLCA
AT2_proliferating	1	1.76991	0.5	HLCA
Adventitial_fibroblasts	0.771429	1.3263	0.936709	HLCA
Alveolar_Mϕ_CCL3+	0.927338	0.686653	0.816557	HLCA
Alveolar_Mϕ_proliferating	0.910714	1.71873	0.833333	HLCA
Alveolar_fibroblasts	0.909916	1.02408	0.968872	HLCA
Alveolar_macrophages	0.86466	0.555485	0.936117	HLCA
B_cells	0.986053	0.918234	0.983287	HLCA
Basal_resting	0.828162	1.0403	0.9	HLCA
CD4_T_cells	0.985425	0.562335	0.882893	HLCA
CD8_T_cells	0.474928	0.598705	0.795037	HLCA
Classical_monocytes	0.801594	0.626571	0.957484	HLCA
Club_(nasal)	0.700855	1.12881	0.517241	HLCA
Club_(non-nasal)	0.82567	1.21687	0.950192	HLCA
DC2	0.609712	0.638009	0.856115	HLCA
Deuterosomal	0.75	1.92583	0	HLCA
EC_aerocyte_capillary	0.943679	0.596589	0.975284	HLCA
EC_arterial	0.725167	0.662387	0.787037	HLCA
EC_general_capillary	0.95575	0.535374	0.947271	HLCA
EC_venous_pulmonary	0.836081	0.753813	0.92674	HLCA
EC_venous_systemic	0.619266	0.613424	0.776758	HLCA
Fibromyocytes	0.8125	1.4172	0.5	HLCA
Goblet_(nasal)	1	1.59294	0	HLCA
Interstitial_Mϕ_perivascular	0.82381	0.778296	0.638095	HLCA
Ionocyte	0.833333	1.82949	0.833333	HLCA
Lymphatic_EC_mature	0.982759	0.893479	0.991379	HLCA
Mast_cells	0.995241	1.01425	0.995767	HLCA
Mesothelium	0.870968	1.53608	0.875	HLCA
Migratory_DCs	1	1.19559	0.5	HLCA
Monocyte-derived_Mϕ	0.485126	0.507336	0.601527	HLCA
Multiciliated_(non-nasal)	0.975801	1.4727	0.994302	HLCA
Myofibroblasts	0.789634	1.0044	0.847561	HLCA
NK_cells	0.956175	0.747438	0.723913	HLCA
Neuroendocrine	1	2.25335	0.833333	HLCA
Non-classical_monocytes	0.861463	0.742832	0.886719	HLCA
Peribronchial_fibroblasts	0.708333	1.17658	0.333333	HLCA
Pericytes	0.993155	1.02349	0.982565	HLCA
Plasma_cells	0.988889	1.31711	0.988889	HLCA
Plasmacytoid_DCs	0.824242	1.11422	0.843373	HLCA
SMG_duct	0.666667	1.6145	0	HLCA
SMG_serous_(bronchial)	0.833333	1.67474	1	HLCA
SM_activated_stress_response	1	1.10839	0	HLCA
Smooth_muscle	0.79896	0.986612	0.982669	HLCA
Subpleural_fibroblasts	1	1.45642	1	HLCA
Suprabasal	0.133172	1.07457	0.742718	HLCA
T_cells_proliferating	0.921053	1.52351	0.473684	HLCA
Transitional_Club-AT2	0.897326	0.822906	0.923077	HLCA
