# Supplementary material for: Guided construction of single cell reference for human and mouse lung
Source: Nat Commun. 2023 Jul 29;14:4566. doi: 10.1038/s41467-023-40173-5 (PMC10387117; doi:10.1038/s41467-023-40173-5)
Supplement: Supplementary file 10 — Source Data [file 41467_2023_40173_MOESM10_ESM.zip › SourceData/SupplementaryFigure1.sourcedata.xlsx]

## Sheet: Panel B
Source data for Supplementary Figure 1B
reassign	SCCAF	Integration	Cluster
0.40304	0.815299	Harmony	Harmony_leiden_0.8_cluster_0
0.582823	0.917955	Harmony	Harmony_leiden_0.8_cluster_1
0.923434	0.967455	Harmony	Harmony_leiden_0.8_cluster_2
0.686811	0.924252	Harmony	Harmony_leiden_0.8_cluster_3
0.628067	0.877383	Harmony	Harmony_leiden_0.8_cluster_4
0.954873	0.98485	Harmony	Harmony_leiden_0.8_cluster_5
0.421203	0.650243	Harmony	Harmony_leiden_0.8_cluster_6
0.144449	0.619251	Harmony	Harmony_leiden_0.8_cluster_7
0.898387	0.978962	Harmony	Harmony_leiden_0.8_cluster_8
0.676119	0.885593	Harmony	Harmony_leiden_0.8_cluster_9
0.724929	0.878097	Harmony	Harmony_leiden_0.8_cluster_10
0.922913	0.932713	Harmony	Harmony_leiden_0.8_cluster_11
0.16413	0.582215	Harmony	Harmony_leiden_0.8_cluster_12
0.90458	0.966071	Harmony	Harmony_leiden_0.8_cluster_13
0.944803	0.967062	Harmony	Harmony_leiden_0.8_cluster_14
0.372292	0.586788	Harmony	Harmony_leiden_0.8_cluster_15
0.907117	0.926903	Harmony	Harmony_leiden_0.8_cluster_16
0.71199	0.776247	Harmony	Harmony_leiden_0.8_cluster_17
0.940663	0.938468	Harmony	Harmony_leiden_0.8_cluster_18
0.721888	0.760515	Harmony	Harmony_leiden_0.8_cluster_19
0.444848	0.718916	Harmony	Harmony_leiden_0.8_cluster_20
0.655867	0.796939	Harmony	Harmony_leiden_0.8_cluster_21
0.53792	0.477287	Harmony	Harmony_leiden_0.8_cluster_22
0.482149	0.666023	Harmony	Harmony_leiden_0.8_cluster_23
0.673727	0.742486	Harmony	Harmony_leiden_0.8_cluster_24
0.9148	0.975753	Harmony	Harmony_leiden_0.8_cluster_25
0.908246	0.938854	Harmony	Harmony_leiden_0.8_cluster_26
0.893111	0.961571	Harmony	Harmony_leiden_0.8_cluster_27
0.280995	0.8	Harmony	Harmony_leiden_0.8_cluster_28
0.520352	0.453245	Harmony	Harmony_leiden_0.8_cluster_29
0.778745	0.637267	Harmony	Harmony_leiden_0.8_cluster_30
0.948331	0.960254	Harmony	Harmony_leiden_0.8_cluster_31
0.0836957	0.580435	Harmony	Harmony_leiden_0.8_cluster_32
0.781022	0.576642	Harmony	Harmony_leiden_0.8_cluster_33
0.205882	0.629412	Harmony	Harmony_leiden_0.8_cluster_34
0.629747	0.436709	Harmony	Harmony_leiden_0.8_cluster_35
0.692308	0.91453	Harmony	Harmony_leiden_0.8_cluster_36
0.521127	0.542056	Harmony	Harmony_leiden_0.8_cluster_37
0.85567	0.195876	Harmony	Harmony_leiden_0.8_cluster_38
0.961538	1	Harmony	Harmony_leiden_0.8_cluster_39
0.989583	0.395833	Harmony	Harmony_leiden_0.8_cluster_40
0.857143	0.447368	Harmony	Harmony_leiden_0.8_cluster_41
0.671646	0.843388	MNN	MNN_leiden_0.8_cluster_0
0.637152	0.915161	MNN	MNN_leiden_0.8_cluster_1
0.83463	0.957606	MNN	MNN_leiden_0.8_cluster_2
0.497106	0.953282	MNN	MNN_leiden_0.8_cluster_3
0.584655	0.739352	MNN	MNN_leiden_0.8_cluster_4
0.879803	0.954946	MNN	MNN_leiden_0.8_cluster_5
0.455496	0.791892	MNN	MNN_leiden_0.8_cluster_6
0.706655	0.787364	MNN	MNN_leiden_0.8_cluster_7
0.885761	0.988234	MNN	MNN_leiden_0.8_cluster_8
0.727967	0.849401	MNN	MNN_leiden_0.8_cluster_9
0.896377	0.978448	MNN	MNN_leiden_0.8_cluster_10
0.819381	0.920823	MNN	MNN_leiden_0.8_cluster_11
0.848004	0.89235	MNN	MNN_leiden_0.8_cluster_12
0.466218	0.801255	MNN	MNN_leiden_0.8_cluster_13
0.85286	0.973244	MNN	MNN_leiden_0.8_cluster_14
0.889222	0.982754	MNN	MNN_leiden_0.8_cluster_15
0.863615	0.955059	MNN	MNN_leiden_0.8_cluster_16
0.950526	0.974109	MNN	MNN_leiden_0.8_cluster_17
0.952331	0.954736	MNN	MNN_leiden_0.8_cluster_18
0.898749	0.945148	MNN	MNN_leiden_0.8_cluster_19
0.957121	0.983767	MNN	MNN_leiden_0.8_cluster_20
0.945162	0.96786	MNN	MNN_leiden_0.8_cluster_21
0.805326	0.853265	MNN	MNN_leiden_0.8_cluster_22
0.783152	0.923869	MNN	MNN_leiden_0.8_cluster_23
0.95144	0.927831	MNN	MNN_leiden_0.8_cluster_24
0.905336	0.917391	MNN	MNN_leiden_0.8_cluster_25
0.929115	0.965202	MNN	MNN_leiden_0.8_cluster_26
0.686668	0.866377	MNN	MNN_leiden_0.8_cluster_27
0.94773	0.985496	MNN	MNN_leiden_0.8_cluster_28
0.933519	0.97293	MNN	MNN_leiden_0.8_cluster_29
0.946329	0.984549	MNN	MNN_leiden_0.8_cluster_30
0.949461	0.991722	MNN	MNN_leiden_0.8_cluster_31
0.782278	0.658228	MNN	MNN_leiden_0.8_cluster_32
0.960864	0.983784	MNN	MNN_leiden_0.8_cluster_33
0.388728	0.687861	MNN	MNN_leiden_0.8_cluster_34
0.612053	0.935849	MNN	MNN_leiden_0.8_cluster_35
0.847826	0.873913	MNN	MNN_leiden_0.8_cluster_36
0.621324	0.933824	MNN	MNN_leiden_0.8_cluster_37
0.506494	0.662338	MNN	MNN_leiden_0.8_cluster_38
0.869565	0.914286	MNN	MNN_leiden_0.8_cluster_39
1	0.3	MNN	MNN_leiden_0.8_cluster_40
1	0.571429	MNN	MNN_leiden_0.8_cluster_41
0.930265	0.906511	RPCA	RPCA_leiden_0.8_cluster_0
0.28501	0.768533	RPCA	RPCA_leiden_0.8_cluster_1
0.786059	0.706601	RPCA	RPCA_leiden_0.8_cluster_2
0.573631	0.846868	RPCA	RPCA_leiden_0.8_cluster_3
0.973644	0.981589	RPCA	RPCA_leiden_0.8_cluster_4
0.841759	0.882854	RPCA	RPCA_leiden_0.8_cluster_5
0.13506	0.485689	RPCA	RPCA_leiden_0.8_cluster_6
0.314674	0.42752	RPCA	RPCA_leiden_0.8_cluster_7
0.747104	0.972527	RPCA	RPCA_leiden_0.8_cluster_8
0.612969	0.672431	RPCA	RPCA_leiden_0.8_cluster_9
0.62942	0.678396	RPCA	RPCA_leiden_0.8_cluster_10
0.667374	0.590531	RPCA	RPCA_leiden_0.8_cluster_11
0.00870985	0.497913	RPCA	RPCA_leiden_0.8_cluster_12
0.0180689	0.308377	RPCA	RPCA_leiden_0.8_cluster_13
0.924367	0.946793	RPCA	RPCA_leiden_0.8_cluster_14
0.74679	0.788716	RPCA	RPCA_leiden_0.8_cluster_15
0.597665	0.538217	RPCA	RPCA_leiden_0.8_cluster_16
0.774938	0.91252	RPCA	RPCA_leiden_0.8_cluster_17
0.870026	0.905486	RPCA	RPCA_leiden_0.8_cluster_18
0.941064	0.960411	RPCA	RPCA_leiden_0.8_cluster_19
0.250149	0.619869	RPCA	RPCA_leiden_0.8_cluster_20
0.891261	0.900934	RPCA	RPCA_leiden_0.8_cluster_21
0.879338	0.935994	RPCA	RPCA_leiden_0.8_cluster_22
0.550557	0.759554	RPCA	RPCA_leiden_0.8_cluster_23
0.968241	0.767276	RPCA	RPCA_leiden_0.8_cluster_24
0.975879	0.981194	RPCA	RPCA_leiden_0.8_cluster_25
0.928724	0.969283	RPCA	RPCA_leiden_0.8_cluster_26
0.936617	0.96144	RPCA	RPCA_leiden_0.8_cluster_27
0.819974	0.641543	RPCA	RPCA_leiden_0.8_cluster_28
0.846901	0.953731	RPCA	RPCA_leiden_0.8_cluster_29
0.90724	0.888386	RPCA	RPCA_leiden_0.8_cluster_30
0.959669	0.900621	RPCA	RPCA_leiden_0.8_cluster_31
0.913907	0.84	RPCA	RPCA_leiden_0.8_cluster_32
0.921875	0	RPCA	RPCA_leiden_0.8_cluster_33
0.945946	0.842105	RPCA	RPCA_leiden_0.8_cluster_34
