# Supplementary material for: Guided construction of single cell reference for human and mouse lung
Source: Nat Commun. 2023 Jul 29;14:4566. doi: 10.1038/s41467-023-40173-5 (PMC10387117; doi:10.1038/s41467-023-40173-5)
Supplement: Supplementary file 10 — Source Data [file 41467_2023_40173_MOESM10_ESM.zip › SourceData/SupplementaryFigure11.sourcedata.xlsx]

## Sheet: Panel A
Cell Type	reassign	tfidf10	SCCAF	Reference
AT1	0.876276	0.754655	0.961955	HLCA
AT2	0.954052	0.720857	0.989575	HLCA
AT2_proliferating	0.730533	0.886228	0.829918	HLCA
Adventitial_fibroblasts	0.724445	1.22738	0.954651	HLCA
Alveolar_Mϕ_CCL3+	0.785989	0.762577	0.880486	HLCA
Alveolar_Mϕ_MT-positive	0.911887	0.550484	0.782392	HLCA
Alveolar_Mϕ_proliferating	0.818096	1.1009	0.80226	HLCA
Alveolar_fibroblasts	0.768622	1.0577	0.925511	HLCA
Alveolar_macrophages	0.746726	0.629697	0.947843	HLCA
B_cells	0.925737	0.749724	0.975177	HLCA
Basal_resting	0.953279	0.486059	0.929664	HLCA
CD4_T_cells	0.920179	0.582176	0.911107	HLCA
CD8_T_cells	0.619523	0.617004	0.88746	HLCA
Classical_monocytes	0.712574	0.561357	0.875113	HLCA
Club_(nasal)	0.645734	0.485741	0.882001	HLCA
Club_(non-nasal)	0.543552	0.554888	0.913303	HLCA
DC1	0.854037	1.02158	0.875776	HLCA
DC2	0.432826	0.562853	0.818441	HLCA
Deuterosomal	0.673307	0.946986	0.816733	HLCA
EC_aerocyte_capillary	0.932094	0.942909	0.966471	HLCA
EC_arterial	0.833987	0.869733	0.916373	HLCA
EC_general_capillary	0.873442	0.784813	0.928215	HLCA
EC_venous_pulmonary	0.847616	0.847702	0.91368	HLCA
EC_venous_systemic	0.86869	0.804067	0.918243	HLCA
Fibromyocytes	0.877612	1.14057	0.89881	HLCA
Goblet_(bronchial)	0.882635	0.755734	0.797605	HLCA
Goblet_(nasal)	0.741132	0.586365	0.908964	HLCA
Goblet_(subsegmental)	0.793388	0.679294	0.863636	HLCA
Interstitial_Mϕ_perivascular	0.730905	0.651034	0.732723	HLCA
Ionocyte	0.893048	1.45908	0.950178	HLCA
Lymphatic_EC_differentiating	0.733216	0.818705	0.812721	HLCA
Lymphatic_EC_mature	0.72132	0.776845	0.968016	HLCA
Lymphatic_EC_proliferating	0.857143	1.21177	0.214286	HLCA
Mast_cells	0.951835	1.06515	0.987315	HLCA
Mesothelium	0.865217	1.16684	0.965217	HLCA
Migratory_DCs	0.858974	0.990002	0.858974	HLCA
Monocyte-derived_Mϕ	0.584204	0.51699	0.836097	HLCA
Multiciliated_(nasal)	0.767303	0.987313	0.90756	HLCA
Multiciliated_(non-nasal)	0.733116	0.924303	0.973995	HLCA
Myofibroblasts	0.694134	0.999123	0.913408	HLCA
NK_cells	0.920603	0.949691	0.955236	HLCA
Neuroendocrine	0.955975	2.32247	0.974684	HLCA
Non-classical_monocytes	0.518338	0.617708	0.865746	HLCA
Peribronchial_fibroblasts	0.769866	0.971477	0.852417	HLCA
Pericytes	0.972625	1.19372	0.980211	HLCA
Plasma_cells	0.879865	0.866831	0.968433	HLCA
Plasmacytoid_DCs	0.934783	0.955335	0.949275	HLCA
SMG_duct	0.709576	0.818204	0.830455	HLCA
SMG_mucous	0.903166	1.11451	0.970149	HLCA
SMG_serous_(bronchial)	0.609033	1.09718	0.944993	HLCA
SMG_serous_(nasal)	0.661685	1.22673	0.983696	HLCA
SM_activated_stress_response	0.526978	1.29964	0.881295	HLCA
Smooth_muscle	0.413218	0.979439	0.924566	HLCA
Subpleural_fibroblasts	0.789855	1.21851	0.898551	HLCA
Suprabasal	0.574391	0.594795	0.91337	HLCA
T_cells_proliferating	0.804	1.02353	0.792	HLCA
Transitional_Club-AT2	0.85283	0.564853	0.825868	HLCA
Tuft	0.587879	0.924013	0.855422	HLCA
AEC	0.953644	0.933483	0.990084	CellRef
AF1	0.874564	0.914217	0.998531	CellRef
AF2	0.860674	1.13124	0.997753	CellRef
AM	0.951361	0.44739	0.999724	CellRef
ASMC	0.895146	1.03457	0.968992	CellRef
AT1	0.94252	0.772557	0.999169	CellRef
AT2	0.994175	0.593713	0.999763	CellRef
B	0.961793	0.793153	0.998105	CellRef
Basal	0.978751	0.843078	0.983215	CellRef
CAP1	0.947431	0.790646	0.993363	CellRef
CAP2	0.930751	0.817392	0.992622	CellRef
CD4 T	0.517284	0.716051	0.988657	CellRef
CD8 T	0.756027	1.08786	0.986636	CellRef
Chondrocyte	1	1.12604	0	CellRef
Ciliated	0.929978	1.15625	1	CellRef
Deuterosomal	0.59901	1.31888	0.920792	CellRef
Goblet	0.914716	0.970522	0.976209	CellRef
ILC	0.5	0.800542	0	CellRef
IM	0.715395	0.518857	0.982293	CellRef
Ionocyte	0.918239	1.75752	0.975	CellRef
LEC	0.980392	0.795868	0.998217	CellRef
MEC	0.985052	1.3691	0.99403	CellRef
Mast/Basophil	0.97088	1.13936	1	CellRef
Megakaryocyte/Platelet	0.853659	1.73354	1	CellRef
Mesothelial	0.962264	1.29887	1	CellRef
Mucous	0.97035	1.31971	0.996409	CellRef
NK	0.95414	1.12244	0.997063	CellRef
Neutrophil	0.873984	0.850145	0.943089	CellRef
PNEC	0.992208	1.56584	0.998267	CellRef
Pericyte	0.930677	1.07184	0.991235	CellRef
Plasma	0.930307	0.803982	1	CellRef
RAS	0.895466	0.546572	0.984023	CellRef
SCMF	0.855194	0.877223	0.962185	CellRef
SMG Basal/Duct	0.955401	1.11166	0.986139	CellRef
SVEC	0.910176	0.833986	0.983941	CellRef
Secretory	0.888107	0.75719	0.969607	CellRef
Serous	0.927533	1.15353	0.997692	CellRef
Suprabasal	0.814301	0.843769	0.992761	CellRef
Treg	0.519841	1.00908	0.84127	CellRef
Tuft	0.784091	1.11874	0.886364	CellRef
VEC	0.922739	0.946407	0.990787	CellRef
VSMC	0.84225	1.09176	0.997257	CellRef
cDC1	0.526923	1.11718	1	CellRef
cDC2	0.489591	0.671799	0.960678	CellRef
iMON	0.632868	0.569117	0.994333	CellRef
maDC	0.711864	1.01436	0.932203	CellRef
pDC	0.800847	1.24218	0.949153	CellRef
pMON	0.738693	0.715978	0.977169	CellRef
