# Supplementary material for: Guided construction of single cell reference for human and mouse lung
Source: Nat Commun. 2023 Jul 29;14:4566. doi: 10.1038/s41467-023-40173-5 (PMC10387117; doi:10.1038/s41467-023-40173-5)
Supplement: Supplementary file 10 — Source Data [file 41467_2023_40173_MOESM10_ESM.zip › SourceData/SupplementaryFigure12.sourcedata.xlsx]

## Sheet: Panel A
Source data for Supplementary Figure 12A
Cell types	reassign	tfidf10	SCCAF
AEC	0.648622	0.63256	0.974409
AF1	0.98734	0.556909	0.99697
AF2	0.927083	0.66649	0.979167
AM	0.919423	0.701516	0.988136
ASMC	0.849272	0.645483	0.970894
AT1	0.982609	0.788574	0.991304
AT1/AT2	0.772142	0.75304	0.939486
AT2	0.994013	0.716215	0.994313
B	0.997845	0.685695	0.998563
Basal	0.919355	1.70871	1
Basophil	0.977124	1.09039	1
CAP1	0.992185	0.534998	0.992185
CAP2	0.987207	0.67468	0.998173
CD4 T	0.906812	0.637995	0.996144
CD8 T	0.708812	0.75173	0.946292
Chondrocyte	0.833333	1.59697	0.666667
Ciliated	0.826509	1.38244	0.993534
Deuterosomal	0.686217	1.36778	0.952941
EPC	0.837121	0.489442	0.992424
ILC	0.854749	0.688045	0.977654
IM	0.984111	0.954098	0.980159
LEC	0.944444	0.837931	0.960317
Mast	0.939394	1.62213	1
Megakaryocyte/Platelet	0.912088	1.64585	0.933333
Mesothelial	0.86901	0.905509	0.974359
NK	0.922932	0.961139	0.988722
Neutrophil	0.868231	1.36028	0.99639
PMP	0.935722	0.436376	0.951528
PNEC	0.830189	1.33397	0.923077
Pericyte	0.922419	0.77036	0.992018
SCMF	0.916058	0.682455	0.999088
Secretory	0.92257	0.938085	0.986799
Sox9 Epi	0.98936	0.488098	0.995035
Treg	0.843478	0.843124	0.913043
VEC	0.769384	0.69897	0.970179
VSMC	0.889702	0.688497	0.99582
cDC1	0.707113	0.88562	0.966387
cDC2	0.526096	0.713398	0.974895
iMON	0.991455	0.738326	0.999497
maDC	0.94186	1.11683	0.953488

## Sheet: Panel B
Source data for Supplementary Figure 12B
Cell type	AUC (%)
AEC	97.061
AF1	99.313
AF2	98.5753
AM	95.7991
ASMC	97.3473
AT1	99.6821
AT1/AT2	89.1585
AT2	99.3236
B	97.0884
Basal	99.184
Basophil	99.9897
CAP1	97.5182
CAP2	99.8323
CD4 T	92.971
CD8 T	92.6561
cDC1	88.0978
cDC2	78.8024
Chondrocyte	99.9995
Ciliated	99.7348
Deuterosomal	97.9154
EPC	81.9063
ILC	96.1503
IM	99.9267
iMON	98.2457
LEC	99.4761
maDC	95.8815
Mast	99.9966
Megakaryocyte/Platelet	99.9965
Mesothelial	99.1157
Neutrophil	97.7115
NK	99.1276
Pericyte	97.5509
PMP	81.3814
PNEC	97.1604
SCMF	97.2571
Secretory	99.9604
Sox9 Epi	92.3314
Treg	89.3819
VEC	98.1848
VSMC	93.1928
