# Supplementary material for: Guided construction of single cell reference for human and mouse lung
Source: Nat Commun. 2023 Jul 29;14:4566. doi: 10.1038/s41467-023-40173-5 (PMC10387117; doi:10.1038/s41467-023-40173-5)
Supplement: Supplementary file 10 — Source Data [file 41467_2023_40173_MOESM10_ESM.zip › SourceData/SupplementaryFigure7.sourcedata.xlsx]

## Sheet: Panel B
Source data for Supplementary Figure 7B. In Supplementary Figure 7B, average expression values were zscored normalized for each gene and gene expression with percentage >=1% in a cell type was shown.
average expression	expression percentage	gene	celltype
0.0131606	0.399467	KLRD1	AT1
0.0024875	0.133156	NKG7	AT1
0	0	KLRC1	AT1
0.0196219	1.06525	ABCG1	AT1
0.41573	13.1824	FABP4	AT1
0.0196402	0.665779	PPARG	AT1
0.367936	12.783	CYP27A1	AT1
0.108742	3.32889	MARCO	AT1
0.214611	5.7257	PDGFRB	AT1
0.121147	2.79627	CNN1	AT1
0.068297	2.13049	NTRK3	AT1
0.0671605	1.86418	DES	AT1
0.132521	5.05992	FGF18	AT1
0.0482993	1.99734	PDGFRA	AT1
0.0479966	1.73103	MFAP5	AT1
0.00615693	0.532623	SCARA5	AT1
0.0219627	1.1984	WNT2	AT1
0.0781939	2.3968	TCF21	AT1
0.0173452	0.665779	LYVE1	AT1
0.422548	11.1851	CCL21	AT1
0.00815664	0.532623	MMRN1	AT1
0.00294919	0.133156	PROX1	AT1
0.407727	14.2477	VWA1	AT1
0.0386897	1.46471	COL15A1	AT1
0.138636	5.99201	EPHB4	AT1
0.00722887	0.133156	HDAC9	AT1
0.0818716	1.86418	ACKR1	AT1
0	0	BMX	AT1
0.0692304	1.73103	DKK2	AT1
0.0455666	1.33156	GJA5	AT1
0.106285	3.19574	CA4	AT1
0.62046	18.6418	EDNRB	AT1
0.0565549	2.3968	APLN	AT1
1.24699	19.3076	HPGD	AT1
0.0290171	0.665779	GPIHBP1	AT1
0.0972726	3.46205	IL7R	AT1
0.348834	9.58722	FCN3	AT1
0.0485059	1.59787	RSPH1	AT1
0.108674	4.12783	FOXJ1	AT1
0.00378445	0.133156	CDHR3	AT1
0.00611403	0.266312	CDHR4	AT1
4.84709	69.241	SOX4	AT1
1.90361	33.6884	SCGB3A2	AT1
1.00673	23.036	KLK11	AT1
0.589948	20.506	KCNJ15	AT1
0.329324	13.4487	ABCA3	AT1
0.710352	23.7017	LAMP3	AT1
12.4764	94.8069	RTKN2	AT1
56.0423	100	AGER	AT1
2.50274	52.1971	SEMA3B	AT1
0.016382	0.433452	KLRD1	AT2
0.0334837	0.764916	NKG7	AT2
0.00139329	0.0254972	KLRC1	AT2
0.0331658	1.24936	ABCG1	AT2
0.484493	15.0943	FABP4	AT2
0.0138039	0.586435	PPARG	AT2
0.132772	5.12494	CYP27A1	AT2
0.0985594	3.26364	MARCO	AT2
0.111009	3.21265	PDGFRB	AT2
0.0508171	1.88679	CNN1	AT2
0.0268144	0.892402	NTRK3	AT2
0.0474676	1.55533	DES	AT2
0.0692016	2.62621	FGF18	AT2
0.0294049	1.09638	PDGFRA	AT2
0.0292192	0.81591	MFAP5	AT2
0.00618816	0.280469	SCARA5	AT2
0.0289653	1.04539	WNT2	AT2
0.0797112	2.49873	TCF21	AT2
0.0126543	0.535441	LYVE1	AT2
0.927542	11.8307	CCL21	AT2
0.0182245	0.713921	MMRN1	AT2
0.0138103	0.484447	PROX1	AT2
0.597841	20.0153	VWA1	AT2
0.0180321	0.841407	COL15A1	AT2
0.160606	5.73687	EPHB4	AT2
0.0105776	0.356961	HDAC9	AT2
0.0824766	2.47323	ACKR1	AT2
0.00266138	0.101989	BMX	AT2
0.0145623	0.560938	DKK2	AT2
0.0423817	1.52983	GJA5	AT2
0.0873638	3.00867	CA4	AT2
1.23973	34.6762	EDNRB	AT2
0.0288453	1.32585	APLN	AT2
0.636643	14.8394	HPGD	AT2
0.00681468	0.331464	GPIHBP1	AT2
0.100137	3.16165	IL7R	AT2
0.293793	8.43957	FCN3	AT2
0.0191305	0.662927	RSPH1	AT2
0.0341089	1.42784	FOXJ1	AT2
0.00676664	0.254972	CDHR3	AT2
0.000787437	0.0254972	CDHR4	AT2
1.02756	26.3641	SOX4	AT2
4.14724	40.464	SCGB3A2	AT2
0.0183789	0.917899	KLK11	AT2
0.842667	26.0836	KCNJ15	AT2
1.69067	42.4018	ABCA3	AT2
3.60142	68.205	LAMP3	AT2
0.324448	7.82764	RTKN2	AT2
2.26334	34.0643	AGER	AT2
0.150412	5.76237	SEMA3B	AT2
0.01217	0.854701	KLRD1	RAS
0.0460739	2.5641	NKG7	RAS
0	0	KLRC1	RAS
0.0544049	0.854701	ABCG1	RAS
0.311253	14.5299	FABP4	RAS
0	0	PPARG	RAS
0.239372	7.69231	CYP27A1	RAS
0.129677	4.2735	MARCO	RAS
0.212625	5.12821	PDGFRB	RAS
0.0354181	3.4188	CNN1	RAS
0.0338094	0.854701	NTRK3	RAS
0.0630139	2.5641	DES	RAS
0.0223046	2.5641	FGF18	RAS
0.011654	0.854701	PDGFRA	RAS
0.0675919	2.5641	MFAP5	RAS
0	0	SCARA5	RAS
0.0561196	0.854701	WNT2	RAS
0.0489472	2.5641	TCF21	RAS
0	0	LYVE1	RAS
0.367836	13.6752	CCL21	RAS
0	0	MMRN1	RAS
0	0	PROX1	RAS
0.240574	10.2564	VWA1	RAS
0.0781001	2.5641	COL15A1	RAS
0.0626	2.5641	EPHB4	RAS
0	0	HDAC9	RAS
0.223375	4.2735	ACKR1	RAS
0	0	BMX	RAS
0.0075852	0.854701	DKK2	RAS
0.0742393	1.7094	GJA5	RAS
0.0343298	2.5641	CA4	RAS
0.27784	10.2564	EDNRB	RAS
0.0169047	0.854701	APLN	RAS
0.607529	17.094	HPGD	RAS
0.0468329	0.854701	GPIHBP1	RAS
0.00712251	0.854701	IL7R	RAS
0.642799	21.3675	FCN3	RAS
0.151882	5.12821	RSPH1	RAS
0.0462224	2.5641	FOXJ1	RAS
0.0934206	2.5641	CDHR3	RAS
0.0306569	1.7094	CDHR4	RAS
6.96403	78.6325	SOX4	RAS
942.077	80.3419	SCGB3A2	RAS
3.2606	47.0085	KLK11	RAS
0.412148	15.3846	KCNJ15	RAS
0.184483	5.98291	ABCA3	RAS
0.328919	9.40171	LAMP3	RAS
0.279737	7.69231	RTKN2	RAS
4.23453	33.3333	AGER	RAS
0.573412	18.8034	SEMA3B	RAS
0.0270159	0.943396	KLRD1	Ciliated
0.459735	3.77358	NKG7	Ciliated
0.0270159	0.943396	KLRC1	Ciliated
0.0379375	1.88679	ABCG1	Ciliated
0.510465	16.9811	FABP4	Ciliated
0	0	PPARG	Ciliated
0.648723	17.9245	CYP27A1	Ciliated
0.023644	0.943396	MARCO	Ciliated
0.115821	4.71698	PDGFRB	Ciliated
0.102224	4.71698	CNN1	Ciliated
0.00709534	0.943396	NTRK3	Ciliated
0	0	DES	Ciliated
0.0532691	0.943396	FGF18	Ciliated
0.0306496	0.943396	PDGFRA	Ciliated
0	0	MFAP5	Ciliated
0.0227324	0.943396	SCARA5	Ciliated
0.0525862	0.943396	WNT2	Ciliated
0.133967	2.83019	TCF21	Ciliated
0	0	LYVE1	Ciliated
0.401355	15.0943	CCL21	Ciliated
0.0110056	0.943396	MMRN1	Ciliated
0	0	PROX1	Ciliated
0.125351	5.66038	VWA1	Ciliated
0	0	COL15A1	Ciliated
0.0485204	2.83019	EPHB4	Ciliated
0.0532995	2.83019	HDAC9	Ciliated
0.0188152	0.943396	ACKR1	Ciliated
0.0815154	3.77358	BMX	Ciliated
0	0	DKK2	Ciliated
0.0107265	0.943396	GJA5	Ciliated
0.130427	3.77358	CA4	Ciliated
0.389701	5.66038	EDNRB	Ciliated
0.0670237	2.83019	APLN	Ciliated
1.47704	28.3019	HPGD	Ciliated
0.0243898	0.943396	GPIHBP1	Ciliated
0.0980798	1.88679	IL7R	Ciliated
0.55246	12.2642	FCN3	Ciliated
17.6671	99.0566	RSPH1	Ciliated
2.593	55.6604	FOXJ1	Ciliated
2.58825	53.7736	CDHR3	Ciliated
1.77915	41.5094	CDHR4	Ciliated
6.3482	74.5283	SOX4	Ciliated
173.342	52.8302	SCGB3A2	Ciliated
0.4879	12.2642	KLK11	Ciliated
0.0595069	2.83019	KCNJ15	Ciliated
0.192936	8.49057	ABCA3	Ciliated
0.152716	7.54717	LAMP3	Ciliated
0.105879	3.77358	RTKN2	Ciliated
0.474433	15.0943	AGER	Ciliated
0	0	SEMA3B	Ciliated
0.0539147	2.79424	KLRD1	CAP1
0.384705	5.75783	NKG7	CAP1
0.0136521	0.84674	KLRC1	CAP1
0.29095	14.4793	ABCG1	CAP1
0.525688	18.1202	FABP4	CAP1
0.0680543	3.47163	PPARG	CAP1
0.207937	9.90686	CYP27A1	CAP1
0.152529	6.43522	MARCO	CAP1
0.233521	7.87468	PDGFRB	CAP1
0.0702562	2.79424	CNN1	CAP1
0.0415836	1.43946	NTRK3	CAP1
0.052579	2.20152	DES	CAP1
0.0633817	2.87892	FGF18	CAP1
0.0424717	2.03218	PDGFRA	CAP1
0.0590245	1.77815	MFAP5	CAP1
0.00870441	0.592718	SCARA5	CAP1
0.0238964	1.60881	WNT2	CAP1
0.0878898	4.2337	TCF21	CAP1
0.207818	8.8061	LYVE1	CAP1
1.02635	14.4793	CCL21	CAP1
0.0390092	2.03218	MMRN1	CAP1
0.0168701	0.42337	PROX1	CAP1
0.29665	14.5639	VWA1	CAP1
0.0490216	2.37087	COL15A1	CAP1
0.648573	26.2489	EPHB4	CAP1
0.0547794	2.54022	HDAC9	CAP1
0.307204	8.1287	ACKR1	CAP1
0.0420908	1.60881	BMX	CAP1
0.343866	8.04403	DKK2	CAP1
1.35193	27.3497	GJA5	CAP1
4.23526	69.0093	CA4	CAP1
4.71937	65.961	EDNRB	CAP1
0.750459	29.8899	APLN	CAP1
20.6153	90.4318	HPGD	CAP1
0.644018	24.0474	GPIHBP1	CAP1
9.00222	86.8755	IL7R	CAP1
20.1384	95.1736	FCN3	CAP1
0.00722712	0.338696	RSPH1	CAP1
0.0046557	0.338696	FOXJ1	CAP1
0.00767508	0.42337	CDHR3	CAP1
0.00711282	0.254022	CDHR4	CAP1
5.80205	83.0652	SOX4	CAP1
1.6721	34.3776	SCGB3A2	CAP1
0.0121034	0.42337	KLK11	CAP1
0.033484	1.60881	KCNJ15	CAP1
0.132946	6.85859	ABCA3	CAP1
0.0903039	4.82642	LAMP3	CAP1
0.0616923	3.30229	RTKN2	CAP1
0.406127	16.0881	AGER	CAP1
0.155302	7.62066	SEMA3B	CAP1
0.0376763	1.1325	KLRD1	CAP2
0.122688	1.41563	NKG7	CAP2
0.00296002	0.0566251	KLRC1	CAP2
0.199375	7.02152	ABCG1	CAP2
0.4462	13.3069	FABP4	CAP2
0.015567	0.736127	PPARG	CAP2
0.350937	10.2492	CYP27A1	CAP2
0.122707	3.62401	MARCO	CAP2
0.22634	4.69989	PDGFRB	CAP2
0.0593254	1.86863	CNN1	CAP2
0.05172	1.5855	NTRK3	CAP2
0.0608128	1.98188	DES	CAP2
0.0569849	1.5855	FGF18	CAP2
0.0447505	1.812	PDGFRA	CAP2
0.0505869	1.41563	MFAP5	CAP2
0.0175454	0.679502	SCARA5	CAP2
0.0251438	1.01925	WNT2	CAP2
0.0896805	3.05776	TCF21	CAP2
0.100135	3.22763	LYVE1	CAP2
0.737183	9.4564	CCL21	CAP2
0.0176726	0.622877	MMRN1	CAP2
0.0089508	0.283126	PROX1	CAP2
0.431236	13.4202	VWA1	CAP2
0.0269591	1.07588	COL15A1	CAP2
0.373781	11.8347	EPHB4	CAP2
0.0105166	0.396376	HDAC9	CAP2
0.131469	3.11438	ACKR1	CAP2
0.0112783	0.453001	BMX	CAP2
0.0407991	1.18913	DKK2	CAP2
0.194448	5.83239	GJA5	CAP2
4.56562	64.6659	CA4	CAP2
12.8537	93.6014	EDNRB	CAP2
2.08425	43.658	APLN	CAP2
55.8471	99.9434	HPGD	CAP2
0.250984	7.64439	GPIHBP1	CAP2
2.98031	46.2061	IL7R	CAP2
7.49837	58.154	FCN3	CAP2
0.0210124	0.679502	RSPH1	CAP2
0.00250769	0.11325	FOXJ1	CAP2
0.017453	0.679502	CDHR3	CAP2
0	0	CDHR4	CAP2
6.06996	76.8403	SOX4	CAP2
1.6557	24.6319	SCGB3A2	CAP2
0.0254384	0.622877	KLK11	CAP2
0.0223842	0.906002	KCNJ15	CAP2
0.109171	4.02039	ABCA3	CAP2
0.103268	3.62401	LAMP3	CAP2
0.153167	3.39751	RTKN2	CAP2
0.869942	14.4394	AGER	CAP2
0.162975	5.15289	SEMA3B	CAP2
0.0503386	3.62694	KLRD1	AEC
0.0357475	2.07254	NKG7	AEC
0	0	KLRC1	AEC
0.311044	20.2073	ABCG1	AEC
0.573554	25.3886	FABP4	AEC
0.164807	9.84456	PPARG	AEC
0.265845	15.0259	CYP27A1	AEC
0.0893236	4.14508	MARCO	AEC
0.151959	9.32642	PDGFRB	AEC
0.0980207	6.73575	CNN1	AEC
0.0558137	4.14508	NTRK3	AEC
0.0435423	3.10881	DES	AEC
0.506323	28.4974	FGF18	AEC
0.021427	1.5544	PDGFRA	AEC
0.146772	6.73575	MFAP5	AEC
0.00770919	0.518135	SCARA5	AEC
0.0413601	2.59067	WNT2	AEC
0.0589601	3.62694	TCF21	AEC
0.00614214	1.03627	LYVE1	AEC
0.273191	19.6891	CCL21	AEC
0.0430281	1.03627	MMRN1	AEC
0.0475582	2.59067	PROX1	AEC
0.107919	9.32642	VWA1	AEC
0.0534075	3.10881	COL15A1	AEC
0.800791	43.0052	EPHB4	AEC
0.0372505	3.62694	HDAC9	AEC
0.0395646	2.07254	ACKR1	AEC
1.10236	50.7772	BMX	AEC
8.15571	98.9637	DKK2	AEC
8.43673	97.9275	GJA5	AEC
0.170374	10.3627	CA4	AEC
0.838228	36.2694	EDNRB	AEC
0.0601265	5.69948	APLN	AEC
1.78432	36.7876	HPGD	AEC
0.316297	23.3161	GPIHBP1	AEC
0.600472	22.2798	IL7R	AEC
1.60065	43.0052	FCN3	AEC
0.0819635	1.03627	RSPH1	AEC
0.0244046	1.5544	FOXJ1	AEC
0.0368335	2.59067	CDHR3	AEC
0	0	CDHR4	AEC
4.88613	88.0829	SOX4	AEC
0.633726	38.8601	SCGB3A2	AEC
0.00435371	0.518135	KLK11	AEC
0.00739242	0.518135	KCNJ15	AEC
0.107939	7.25389	ABCA3	AEC
0.0315174	3.10881	LAMP3	AEC
0.100582	6.73575	RTKN2	AEC
0.705482	22.7979	AGER	AEC
0.105559	8.29016	SEMA3B	AEC
0.0148757	0.628931	KLRD1	VEC
0.0749005	0.628931	NKG7	VEC
0.00570614	0.209644	KLRC1	VEC
0.196406	8.38574	ABCG1	VEC
0.693829	18.4486	FABP4	VEC
0.0416544	1.88679	PPARG	VEC
0.12119	6.28931	CYP27A1	VEC
0.103488	4.40252	MARCO	VEC
0.0901914	3.77358	PDGFRB	VEC
0.0809624	2.72537	CNN1	VEC
0.0282452	1.25786	NTRK3	VEC
0.0415554	1.04822	DES	VEC
0.0883848	3.77358	FGF18	VEC
0.0458279	2.09644	PDGFRA	VEC
0.0200322	1.04822	MFAP5	VEC
0	0	SCARA5	VEC
0.0153678	0.628931	WNT2	VEC
0.0454774	2.09644	TCF21	VEC
0.0333577	1.88679	LYVE1	VEC
0.611242	18.6583	CCL21	VEC
0.911967	31.2369	MMRN1	VEC
0.00436452	0.419287	PROX1	VEC
0.340488	14.8847	VWA1	VEC
0.0332674	1.46751	COL15A1	VEC
1.24814	40.8805	EPHB4	VEC
1.57965	48.218	HDAC9	VEC
20.4965	97.6939	ACKR1	VEC
0.0267457	1.67715	BMX	VEC
0.0454182	1.46751	DKK2	VEC
0.23513	6.91824	GJA5	VEC
0.248303	8.38574	CA4	VEC
0.386931	11.9497	EDNRB	VEC
0.0543143	2.30608	APLN	VEC
1.19779	24.5283	HPGD	VEC
0.050762	2.30608	GPIHBP1	VEC
0.233775	7.33753	IL7R	VEC
2.57392	38.9937	FCN3	VEC
0.0143914	0.628931	RSPH1	VEC
0.00761786	0.209644	FOXJ1	VEC
0.00269985	0.209644	CDHR3	VEC
0.00556239	0.419287	CDHR4	VEC
3.4954	66.0377	SOX4	VEC
0.777027	27.4633	SCGB3A2	VEC
0.00457637	0.209644	KLK11	VEC
0.0287414	1.25786	KCNJ15	VEC
0.119145	5.66038	ABCA3	VEC
0.105526	4.40252	LAMP3	VEC
0.0847302	3.56394	RTKN2	VEC
0.552674	16.1426	AGER	VEC
0.138766	6.91824	SEMA3B	VEC
0.0225054	1.53846	KLRD1	SVEC
0.0961283	2.30769	NKG7	SVEC
0	0	KLRC1	SVEC
0.455558	28.4615	ABCG1	SVEC
14.9006	68.4615	FABP4	SVEC
0.30169	18.4615	PPARG	SVEC
0.144729	11.5385	CYP27A1	SVEC
0.0674297	6.15385	MARCO	SVEC
0.133985	7.69231	PDGFRB	SVEC
0.100037	6.92308	CNN1	SVEC
0.00340067	0.769231	NTRK3	SVEC
0.0684636	5.38462	DES	SVEC
0.0396379	3.07692	FGF18	SVEC
0.0435254	3.84615	PDGFRA	SVEC
0.110837	5.38462	MFAP5	SVEC
0.00668489	0.769231	SCARA5	SVEC
0	0	WNT2	SVEC
0.0344583	3.07692	TCF21	SVEC
0.120652	7.69231	LYVE1	SVEC
0.188959	15.3846	CCL21	SVEC
0.582482	27.6923	MMRN1	SVEC
0.0685432	4.61538	PROX1	SVEC
1.87431	67.6923	VWA1	SVEC
1.85716	51.5385	COL15A1	SVEC
0.340549	24.6154	EPHB4	SVEC
0.11489	7.69231	HDAC9	SVEC
16.5934	53.0769	ACKR1	SVEC
0.360685	19.2308	BMX	SVEC
0	0	DKK2	SVEC
0.229314	8.46154	GJA5	SVEC
0.453766	19.2308	CA4	SVEC
0.469365	28.4615	EDNRB	SVEC
0.378534	15.3846	APLN	SVEC
0.882486	31.5385	HPGD	SVEC
1.86191	50	GPIHBP1	SVEC
0.124716	6.15385	IL7R	SVEC
0.577891	23.0769	FCN3	SVEC
0.0127769	0.769231	RSPH1	SVEC
0	0	FOXJ1	SVEC
0	0	CDHR3	SVEC
0	0	CDHR4	SVEC
3.62972	77.6923	SOX4	SVEC
9.19045	40	SCGB3A2	SVEC
0	0	KLK11	SVEC
0.00332683	0.769231	KCNJ15	SVEC
0.0587331	6.15385	ABCA3	SVEC
0.0261652	3.07692	LAMP3	SVEC
0.0389748	2.30769	RTKN2	SVEC
0.664912	24.6154	AGER	SVEC
0.133155	10.7692	SEMA3B	SVEC
0.0179744	1.16732	KLRD1	LEC
0.00326732	0.389105	NKG7	LEC
0	0	KLRC1	LEC
0.647956	21.4008	ABCG1	LEC
0.981098	24.5136	FABP4	LEC
0.404804	15.9533	PPARG	LEC
0.379832	14.786	CYP27A1	LEC
0.0762106	3.11284	MARCO	LEC
0.0859504	3.50195	PDGFRB	LEC
0.0606586	2.72374	CNN1	LEC
0.0380471	1.55642	NTRK3	LEC
0.0615756	1.94553	DES	LEC
0.100265	4.28016	FGF18	LEC
0.0520746	1.55642	PDGFRA	LEC
0.0374797	1.16732	MFAP5	LEC
0.00231459	0.389105	SCARA5	LEC
0.046027	1.16732	WNT2	LEC
0.0657157	2.33463	TCF21	LEC
3.86618	49.0272	LYVE1	LEC
279.135	98.0545	CCL21	LEC
3.78862	61.8677	MMRN1	LEC
4.17639	66.9261	PROX1	LEC
0.192845	5.83658	VWA1	LEC
0.0212848	1.55642	COL15A1	LEC
0.874509	27.2374	EPHB4	LEC
0.0066937	0.389105	HDAC9	LEC
0.0646093	1.94553	ACKR1	LEC
0.444286	15.1751	BMX	LEC
0.0557232	1.55642	DKK2	LEC
0.0912889	2.72374	GJA5	LEC
0.102862	3.50195	CA4	LEC
1.26637	34.6304	EDNRB	LEC
0.0478928	2.72374	APLN	LEC
0.891341	19.0661	HPGD	LEC
0	0	GPIHBP1	LEC
0.149	3.89105	IL7R	LEC
0.713954	12.8405	FCN3	LEC
0.0397251	1.55642	RSPH1	LEC
0	0	FOXJ1	LEC
0	0	CDHR3	LEC
0.0204577	0.389105	CDHR4	LEC
4.95612	65.7588	SOX4	LEC
0.783928	26.4591	SCGB3A2	LEC
0	0	KLK11	LEC
0.0408189	1.55642	KCNJ15	LEC
0.128698	5.44747	ABCA3	LEC
0.0497057	2.33463	LAMP3	LEC
0.109055	2.72374	RTKN2	LEC
0.497435	12.0623	AGER	LEC
0.0969656	4.28016	SEMA3B	LEC
0.00993657	0.301659	KLRD1	AF1
0.0694124	0.452489	NKG7	AF1
0.0148967	0.15083	KLRC1	AF1
0.0334495	0.603318	ABCG1	AF1
0.550542	8.44646	FABP4	AF1
0.0135518	0.301659	PPARG	AF1
0.37797	6.33484	CYP27A1	AF1
0.160469	2.71493	MARCO	AF1
0.701667	11.463	PDGFRB	AF1
0.0697846	1.5083	CNN1	AF1
0.0568403	1.05581	NTRK3	AF1
0.0532797	1.05581	DES	AF1
0.0627494	1.20664	FGF18	AF1
1.07438	16.8929	PDGFRA	AF1
0.0470207	0.754148	MFAP5	AF1
0.0203045	0.452489	SCARA5	AF1
2.77033	36.8024	WNT2	AF1
7.73671	70.8899	TCF21	AF1
0.0551226	1.05581	LYVE1	AF1
0.603333	8.59729	CCL21	AF1
0.0667341	1.05581	MMRN1	AF1
0.0461093	0.603318	PROX1	AF1
0.135882	2.5641	VWA1	AF1
0.311761	5.42986	COL15A1	AF1
0.0552629	1.05581	EPHB4	AF1
0.0230427	0.452489	HDAC9	AF1
0.180294	3.01659	ACKR1	AF1
0.00717894	0.15083	BMX	AF1
0.0463295	0.754148	DKK2	AF1
0.89018	13.7255	GJA5	AF1
0.131494	2.41327	CA4	AF1
0.687208	11.3122	EDNRB	AF1
0.014089	0.452489	APLN	AF1
0.750274	11.3122	HPGD	AF1
0.0113869	0.301659	GPIHBP1	AF1
0.163292	3.01659	IL7R	AF1
0.583684	6.78733	FCN3	AF1
0.0136635	0.301659	RSPH1	AF1
0	0	FOXJ1	AF1
0.0309028	0.452489	CDHR3	AF1
0	0	CDHR4	AF1
4.98573	53.5445	SOX4	AF1
1.16447	18.4012	SCGB3A2	AF1
0.0030914	0.15083	KLK11	AF1
0.0522937	0.904977	KCNJ15	AF1
0.0402648	0.754148	ABCA3	AF1
0.0628578	0.904977	LAMP3	AF1
0.253939	3.16742	RTKN2	AF1
0.996152	11.0106	AGER	AF1
0.310341	5.58069	SEMA3B	AF1
0.00755919	0.118906	KLRD1	AF2
0	0	NKG7	AF2
0	0	KLRC1	AF2
0.0775357	1.78359	ABCG1	AF2
0.519269	9.8692	FABP4	AF2
0.0379847	0.832342	PPARG	AF2
0.751558	14.8633	CYP27A1	AF2
0.0924372	1.66468	MARCO	AF2
0.756562	13.0797	PDGFRB	AF2
0.181772	3.44828	CNN1	AF2
0.17737	3.44828	NTRK3	AF2
0.0881275	1.9025	DES	AF2
0.240295	4.63734	FGF18	AF2
0.938628	16.409	PDGFRA	AF2
12.8559	69.9168	MFAP5	AF2
1.72565	26.9917	SCARA5	AF2
0.411324	7.96671	WNT2	AF2
0.786972	13.912	TCF21	AF2
0.0385688	0.59453	LYVE1	AF2
1.1329	7.60999	CCL21	AF2
0.0286784	0.713436	MMRN1	AF2
0.0285601	0.59453	PROX1	AF2
0.126736	2.97265	VWA1	AF2
0.377909	7.13436	COL15A1	AF2
0.0765871	1.78359	EPHB4	AF2
0.02777	0.59453	HDAC9	AF2
0.151182	1.78359	ACKR1	AF2
0	0	BMX	AF2
0.041549	0.951249	DKK2	AF2
0.121681	2.25922	GJA5	AF2
0.116074	2.25922	CA4	AF2
0.344896	6.53983	EDNRB	AF2
0.0518402	1.07015	APLN	AF2
0.798651	10.7015	HPGD	AF2
0.0241194	0.475624	GPIHBP1	AF2
0.12485	2.25922	IL7R	AF2
0.465558	7.01546	FCN3	AF2
0.029908	0.475624	RSPH1	AF2
0.00732229	0.237812	FOXJ1	AF2
0.0305485	0.59453	CDHR3	AF2
0.00347171	0.118906	CDHR4	AF2
2.48862	35.3151	SOX4	AF2
1.10893	20.214	SCGB3A2	AF2
0.0192882	0.356718	KLK11	AF2
0.0159963	0.475624	KCNJ15	AF2
0.0616606	1.30797	ABCA3	AF2
0.0867332	2.37812	LAMP3	AF2
0.199774	3.21046	RTKN2	AF2
0.920127	10.5826	AGER	AF2
1.84044	29.3698	SEMA3B	AF2
0	0	KLRD1	SCMF
0.0187624	0.26455	NKG7	SCMF
0	0	KLRC1	SCMF
0.0190298	0.529101	ABCG1	SCMF
0.555306	11.1111	FABP4	SCMF
0.0195652	0.529101	PPARG	SCMF
0.14805	3.43915	CYP27A1	SCMF
0.0998303	2.1164	MARCO	SCMF
0.492277	8.46561	PDGFRB	SCMF
1.71382	23.8095	CNN1	SCMF
0.0614336	1.32275	NTRK3	SCMF
0.727596	11.3757	DES	SCMF
3.20821	39.418	FGF18	SCMF
3.11582	42.5926	PDGFRA	SCMF
0.088563	2.1164	MFAP5	SCMF
0.0297262	0.793651	SCARA5	SCMF
0.162317	2.6455	WNT2	SCMF
0.4574	7.14286	TCF21	SCMF
0.0145999	0.26455	LYVE1	SCMF
0.778651	8.73016	CCL21	SCMF
0	0	MMRN1	SCMF
0.0218818	0.529101	PROX1	SCMF
0.639551	12.4339	VWA1	SCMF
0.568726	10.0529	COL15A1	SCMF
0.100238	2.1164	EPHB4	SCMF
0.0808338	1.85185	HDAC9	SCMF
0.0405509	0.793651	ACKR1	SCMF
0.0116133	0.26455	BMX	SCMF
0.0690603	0.793651	DKK2	SCMF
0.0542002	1.32275	GJA5	SCMF
0.164653	3.43915	CA4	SCMF
0.744373	12.1693	EDNRB	SCMF
0.0233404	0.529101	APLN	SCMF
1.11789	11.6402	HPGD	SCMF
0.0335509	0.793651	GPIHBP1	SCMF
0.202979	3.96825	IL7R	SCMF
0.595003	7.14286	FCN3	SCMF
0.0122138	0.26455	RSPH1	SCMF
0	0	FOXJ1	SCMF
0.00685008	0.26455	CDHR3	SCMF
0	0	CDHR4	SCMF
7.5459	67.9894	SOX4	SCMF
1.74227	19.5767	SCGB3A2	SCMF
0	0	KLK11	SCMF
0.0137715	0.26455	KCNJ15	SCMF
0.0340797	0.793651	ABCA3	SCMF
0.0765507	1.85185	LAMP3	SCMF
0.117235	2.38095	RTKN2	SCMF
0.621244	7.67196	AGER	SCMF
0.381521	7.14286	SEMA3B	SCMF
0	0	KLRD1	ASMC
0	0	NKG7	ASMC
0	0	KLRC1	ASMC
0.00382453	0.181818	ABCG1	ASMC
0.422389	7.81818	FABP4	ASMC
0.012377	0.181818	PPARG	ASMC
0.191828	3.81818	CYP27A1	ASMC
0.0986686	2	MARCO	ASMC
0.574457	10.7273	PDGFRB	ASMC
6.52374	67.0909	CNN1	ASMC
0.0172517	0.727273	NTRK3	ASMC
8.69371	72.7273	DES	ASMC
5.40316	62.9091	FGF18	ASMC
0.132738	2.54545	PDGFRA	ASMC
0.0239179	0.545455	MFAP5	ASMC
0	0	SCARA5	ASMC
0.0203786	0.545455	WNT2	ASMC
0.110811	2.18182	TCF21	ASMC
0.00738798	0.181818	LYVE1	ASMC
0.515311	7.45455	CCL21	ASMC
0.00858519	0.363636	MMRN1	ASMC
0.00303283	0.181818	PROX1	ASMC
0.789675	15.2727	VWA1	ASMC
0.763278	15.0909	COL15A1	ASMC
0.0912508	2	EPHB4	ASMC
0.0899933	1.81818	HDAC9	ASMC
0.111272	1.27273	ACKR1	ASMC
0	0	BMX	ASMC
0.0277389	0.545455	DKK2	ASMC
0.0208577	0.545455	GJA5	ASMC
0.0964542	2.18182	CA4	ASMC
1.45738	27.6364	EDNRB	ASMC
0.0408797	0.727273	APLN	ASMC
0.673102	10.3636	HPGD	ASMC
0.01133	0.363636	GPIHBP1	ASMC
0.14291	2.72727	IL7R	ASMC
0.366406	6.18182	FCN3	ASMC
0.00773694	0.181818	RSPH1	ASMC
0.0045296	0.181818	FOXJ1	ASMC
0.0469602	0.909091	CDHR3	ASMC
0.00706914	0.181818	CDHR4	ASMC
9.36943	76.7273	SOX4	ASMC
0.788322	15.8182	SCGB3A2	ASMC
0	0	KLK11	ASMC
0.0168744	0.727273	KCNJ15	ASMC
0.0325262	0.909091	ABCA3	ASMC
0.0831535	2.18182	LAMP3	ASMC
0.127959	2.36364	RTKN2	ASMC
0.59009	9.63636	AGER	ASMC
0.30841	7.27273	SEMA3B	ASMC
0.00275479	0.26738	KLRD1	VSMC
0	0	NKG7	VSMC
0	0	KLRC1	VSMC
0.0589213	1.60428	ABCG1	VSMC
0.907077	11.4973	FABP4	VSMC
0.0250691	1.06952	PPARG	VSMC
0.221597	5.61497	CYP27A1	VSMC
0.184423	4.27807	MARCO	VSMC
10.8086	85.0267	PDGFRB	VSMC
3.11445	43.5829	CNN1	VSMC
3.95407	55.615	NTRK3	VSMC
0.937345	20.0535	DES	VSMC
0.15113	3.74332	FGF18	VSMC
0.0969465	2.13904	PDGFRA	VSMC
0.0598966	1.3369	MFAP5	VSMC
0.0250848	0.802139	SCARA5	VSMC
0.023647	0.802139	WNT2	VSMC
0.391445	8.28877	TCF21	VSMC
0.107999	1.87166	LYVE1	VSMC
2.97429	8.82353	CCL21	VSMC
0.0104221	0.26738	MMRN1	VSMC
0.0256067	0.534759	PROX1	VSMC
0.338296	8.02139	VWA1	VSMC
0.292559	7.48663	COL15A1	VSMC
0.0478229	1.87166	EPHB4	VSMC
0.022399	0.534759	HDAC9	VSMC
0.0744514	1.60428	ACKR1	VSMC
0.00682613	0.26738	BMX	VSMC
0.0559713	1.3369	DKK2	VSMC
0.18534	3.74332	GJA5	VSMC
0.15948	3.20856	CA4	VSMC
2.58481	46.2567	EDNRB	VSMC
0.0320064	0.802139	APLN	VSMC
0.842403	11.7647	HPGD	VSMC
0.00944591	0.534759	GPIHBP1	VSMC
0.0837737	1.87166	IL7R	VSMC
0.358683	8.55615	FCN3	VSMC
0.0278956	0.26738	RSPH1	VSMC
0.0141546	0.26738	FOXJ1	VSMC
0.0127827	0.534759	CDHR3	VSMC
0	0	CDHR4	VSMC
4.48856	59.6257	SOX4	VSMC
5.03192	19.5187	SCGB3A2	VSMC
0	0	KLK11	VSMC
0.0261955	1.06952	KCNJ15	VSMC
0.03594	0.802139	ABCA3	VSMC
0.0350971	1.3369	LAMP3	VSMC
0.0793633	1.87166	RTKN2	VSMC
0.593756	8.02139	AGER	VSMC
0.358963	7.48663	SEMA3B	VSMC
0.0653176	1.25	KLRD1	Pericyte
0.175336	1.5625	NKG7	Pericyte
0	0	KLRC1	Pericyte
0.0211235	0.625	ABCG1	Pericyte
17.1198	30.625	FABP4	Pericyte
0.243091	5.625	PPARG	Pericyte
0.108154	2.8125	CYP27A1	Pericyte
0.167835	3.4375	MARCO	Pericyte
8.76602	78.4375	PDGFRB	Pericyte
0.222147	3.75	CNN1	Pericyte
0.5006	6.5625	NTRK3	Pericyte
0.0911801	2.1875	DES	Pericyte
0.074969	1.875	FGF18	Pericyte
0.149979	2.5	PDGFRA	Pericyte
0.0345744	0.625	MFAP5	Pericyte
0.183974	3.4375	SCARA5	Pericyte
0.0462048	0.9375	WNT2	Pericyte
1.14931	20.625	TCF21	Pericyte
0.0122309	0.3125	LYVE1	Pericyte
1.4939	9.6875	CCL21	Pericyte
0	0	MMRN1	Pericyte
0.0237353	0.625	PROX1	Pericyte
0.183767	4.0625	VWA1	Pericyte
0.0277031	0.625	COL15A1	Pericyte
0.118521	1.875	EPHB4	Pericyte
0.0521979	1.5625	HDAC9	Pericyte
0.171042	1.875	ACKR1	Pericyte
0.0116085	0.3125	BMX	Pericyte
0.053042	0.625	DKK2	Pericyte
0.232511	5	GJA5	Pericyte
0.141809	2.8125	CA4	Pericyte
1.04887	16.875	EDNRB	Pericyte
0.0604884	0.9375	APLN	Pericyte
1.25164	13.75	HPGD	Pericyte
0.047985	0.9375	GPIHBP1	Pericyte
0.36556	5.3125	IL7R	Pericyte
0.618716	10.3125	FCN3	Pericyte
0.014945	0.3125	RSPH1	Pericyte
0	0	FOXJ1	Pericyte
0.0403981	0.9375	CDHR3	Pericyte
0	0	CDHR4	Pericyte
5.80402	63.125	SOX4	Pericyte
0.999195	16.875	SCGB3A2	Pericyte
0	0	KLK11	Pericyte
0.0053963	0.3125	KCNJ15	Pericyte
0.0459194	0.9375	ABCA3	Pericyte
0.0502909	1.5625	LAMP3	Pericyte
0.196867	3.125	RTKN2	Pericyte
0.6416	9.0625	AGER	Pericyte
0.189461	3.4375	SEMA3B	Pericyte
0.00222035	0.217077	KLRD1	AM
0.0153783	0.940666	NKG7	AM
0	0	KLRC1	AM
1.41182	53.4009	ABCG1	AM
61.9684	99.2764	FABP4	AM
2.3381	71.2735	PPARG	AM
4.18103	84.7323	CYP27A1	AM
13.277	94.7178	MARCO	AM
0.100009	4.34153	PDGFRB	AM
0.0453062	2.31548	CNN1	AM
0.0423013	2.60492	NTRK3	AM
0.0317313	2.17077	DES	AM
0.0333283	1.5919	FGF18	AM
0.0256753	1.80897	PDGFRA	AM
0.0357624	1.88133	MFAP5	AM
0.0122418	0.65123	SCARA5	AM
0.0141943	0.795948	WNT2	AM
0.0405938	2.31548	TCF21	AM
0.0108887	0.578871	LYVE1	AM
0.500319	14.4718	CCL21	AM
0.00921336	0.65123	MMRN1	AM
0.0121205	0.795948	PROX1	AM
0.0315904	2.09841	VWA1	AM
0.0213528	1.37482	COL15A1	AM
0.018648	1.44718	EPHB4	AM
0.0232142	1.5919	HDAC9	AM
0.0861699	3.61795	ACKR1	AM
0.00358922	0.217077	BMX	AM
0.0129593	0.723589	DKK2	AM
0.0438781	2.60492	GJA5	AM
0.0852997	4.99276	CA4	AM
0.269085	11.8669	EDNRB	AM
0.041195	2.60492	APLN	AM
1.85395	57.453	HPGD	AM
0.00961573	0.65123	GPIHBP1	AM
0.583602	27.2069	IL7R	AM
0.355337	12.7352	FCN3	AM
0.0187522	0.795948	RSPH1	AM
0.00210795	0.144718	FOXJ1	AM
0.00364421	0.217077	CDHR3	AM
0.00117829	0.0723589	CDHR4	AM
0.577896	25.4703	SOX4	AM
1.26377	37.5543	SCGB3A2	AM
0.0135781	0.65123	KLK11	AM
0.0172157	1.2301	KCNJ15	AM
0.0644445	4.12446	ABCA3	AM
0.0857187	4.92041	LAMP3	AM
0.0794236	3.6903	RTKN2	AM
0.339807	15.0507	AGER	AM
0.0526418	3.25615	SEMA3B	AM
11.7499	71.4286	KLRD1	NK
47.2665	100	NKG7	NK
3.64622	42.8571	KLRC1	NK
0	0	ABCG1	NK
2.73342	42.8571	FABP4	NK
0	0	PPARG	NK
0	0	CYP27A1	NK
0	0	MARCO	NK
0	0	PDGFRB	NK
0	0	CNN1	NK
0	0	NTRK3	NK
0	0	DES	NK
0	0	FGF18	NK
0	0	PDGFRA	NK
0	0	MFAP5	NK
0	0	SCARA5	NK
0	0	WNT2	NK
0.524246	14.2857	TCF21	NK
0	0	LYVE1	NK
0	0	CCL21	NK
0	0	MMRN1	NK
0	0	PROX1	NK
0	0	VWA1	NK
0	0	COL15A1	NK
0	0	EPHB4	NK
0	0	HDAC9	NK
0	0	ACKR1	NK
0	0	BMX	NK
0	0	DKK2	NK
0	0	GJA5	NK
0	0	CA4	NK
0	0	EDNRB	NK
0	0	APLN	NK
0	0	HPGD	NK
0	0	GPIHBP1	NK
0	0	IL7R	NK
0.524246	14.2857	FCN3	NK
0	0	RSPH1	NK
0	0	FOXJ1	NK
0	0	CDHR3	NK
0	0	CDHR4	NK
0	0	SOX4	NK
0.930665	14.2857	SCGB3A2	NK
0	0	KLK11	NK
0	0	KCNJ15	NK
0	0	ABCA3	NK
0	0	LAMP3	NK
0	0	RTKN2	NK
0	0	AGER	NK
0	0	SEMA3B	NK

## Sheet: Panel D
Source data for Supplementary Figure 7D. In Supplementary Figure 7D, average expression values were zscored normalized for each gene and gene expression with percentage >=1% in a cell type was shown.
average expression	expression percentage	gene	celltype
15.555	100	DKK2	AEC
7.57564	86.9565	GJA5	AEC
24.0024	71.7391	FCN3	AEC
1.14725	39.1304	FABP4	AEC
2.14167	39.1304	GPIHBP1	AEC
0.989989	32.6087	IL7R	AEC
0.659869	28.2609	EPHB4	AEC
0.491122	17.3913	NKG7	AEC
0.356916	17.3913	FCGR3A	AEC
0.250074	13.0435	STAB1	AEC
0.219646	13.0435	ABCG1	AEC
0.397049	13.0435	VCAN	AEC
0.279144	10.8696	CYP27A1	AEC
0.238954	10.8696	PPARG	AEC
0.163681	10.8696	CD14	AEC
0.211312	10.8696	ABCA3	AEC
0.192722	8.69565	MARCO	AEC
0.152354	8.69565	EDNRB	AEC
0.310597	8.69565	LAMP3	AEC
0.171052	6.52174	FCN1	AEC
0.304367	6.52174	HPGD	AEC
0.122957	4.34783	FLT3	AEC
0.0946864	4.34783	CA4	AEC
0.0177738	2.17391	CD3E	AEC
0.108101	2.17391	CD8B	AEC
0.092037	2.17391	KLRC1	AEC
0.0293178	2.17391	KLRD1	AEC
0.0448785	2.17391	FCGR2B	AEC
0.0564653	2.17391	F13A1	AEC
0.0448785	2.17391	LAMC3	AEC
0.224392	2.17391	PDGFRB	AEC
0.017401	2.17391	RSPH1	AEC
0.0177738	2.17391	KCNJ15	AEC
0.0228664	2.17391	AGER	AEC
0	0	ITGB3	AEC
0	0	ITGA2B	AEC
0	0	BANK1	AEC
0	0	CD19	AEC
0	0	MS4A1	AEC
0	0	LEF1	AEC
0	0	MAL	AEC
0	0	CD8A	AEC
0	0	CLEC10A	AEC
0	0	CD1C	AEC
0	0	CLEC9A	AEC
0	0	FOLR2	AEC
0	0	TRPC6	AEC
0	0	CSPG4	AEC
0	0	ITGA7	AEC
0	0	CNN1	AEC
0	0	NTRK3	AEC
0	0	PDGFRA	AEC
0	0	ITGBL1	AEC
0	0	TCF21	AEC
0	0	WNT2	AEC
0	0	LYVE1	AEC
0	0	MMRN1	AEC
0	0	CCL21	AEC
0	0	PROX1	AEC
0	0	HDAC9	AEC
0	0	CDHR3	AEC
0	0	FOXJ1	AEC
0	0	CDHR4	AEC
0	0	KRT5	AEC
0	0	TP63	AEC
0	0	RTKN2	AEC
12.3541	93.3333	TCF21	AF1
4.61511	73.3333	PDGFRA	AF1
2.10564	66.6667	FABP4	AF1
3.01908	66.6667	PDGFRB	AF1
0.971597	40	MAL	AF1
1.42249	40	WNT2	AF1
0.543023	33.3333	NKG7	AF1
0.666846	33.3333	EDNRB	AF1
0.742237	26.6667	CYP27A1	AF1
0.957579	26.6667	VCAN	AF1
1.19144	26.6667	IL7R	AF1
0.292202	20	CD14	AF1
0.230926	20	TRPC6	AF1
0.172424	13.3333	F13A1	AF1
0.123595	13.3333	MARCO	AF1
0.182097	13.3333	GJA5	AF1
0.190259	6.66667	BANK1	AF1
0.198708	6.66667	CD8A	AF1
0.0826617	6.66667	CLEC10A	AF1
0.0771605	6.66667	ABCG1	AF1
0.0985464	6.66667	CSPG4	AF1
0.0826617	6.66667	CNN1	AF1
0.165323	6.66667	ITGBL1	AF1
0.137571	6.66667	LYVE1	AF1
0.127299	6.66667	HPGD	AF1
0.0497179	6.66667	FCN3	AF1
0	0	ITGB3	AF1
0	0	ITGA2B	AF1
0	0	CD19	AF1
0	0	MS4A1	AF1
0	0	LEF1	AF1
0	0	CD3E	AF1
0	0	CD8B	AF1
0	0	KLRC1	AF1
0	0	KLRD1	AF1
0	0	FCGR2B	AF1
0	0	CD1C	AF1
0	0	FLT3	AF1
0	0	CLEC9A	AF1
0	0	STAB1	AF1
0	0	FOLR2	AF1
0	0	PPARG	AF1
0	0	FCGR3A	AF1
0	0	FCN1	AF1
0	0	LAMC3	AF1
0	0	ITGA7	AF1
0	0	NTRK3	AF1
0	0	MMRN1	AF1
0	0	CCL21	AF1
0	0	PROX1	AF1
0	0	HDAC9	AF1
0	0	EPHB4	AF1
0	0	DKK2	AF1
0	0	CA4	AF1
0	0	GPIHBP1	AF1
0	0	CDHR3	AF1
0	0	RSPH1	AF1
0	0	FOXJ1	AF1
0	0	CDHR4	AF1
0	0	KRT5	AF1
0	0	TP63	AF1
0	0	KCNJ15	AF1
0	0	ABCA3	AF1
0	0	LAMP3	AF1
0	0	AGER	AF1
0	0	RTKN2	AF1
5.14983	99.4595	CYP27A1	AM
2.84719	93.5135	FCGR3A	AM
5.92277	92.973	MARCO	AM
45.2861	92.4324	FABP4	AM
4.60206	85.4054	IL7R	AM
0.790045	69.1892	PPARG	AM
0.975292	63.7838	ABCG1	AM
1.10727	63.7838	CD14	AM
1.21349	61.6216	VCAN	AM
0.447902	50.8108	NKG7	AM
0.400021	40	FCN3	AM
0.398656	36.2162	STAB1	AM
0.417496	35.6757	HPGD	AM
0.306653	24.3243	FCN1	AM
0.42653	21.0811	FCGR2B	AM
0.290385	20.5405	FOLR2	AM
0.161683	18.9189	F13A1	AM
0.112124	16.7568	EDNRB	AM
0.093599	16.2162	LAMP3	AM
0.0912646	12.973	CLEC10A	AM
0.0580659	10.8108	CA4	AM
0.102526	10.8108	KCNJ15	AM
0.0528766	9.18919	ABCA3	AM
0.0523594	8.10811	KLRD1	AM
0.0583622	7.56757	HDAC9	AM
0.0373519	6.48649	CD3E	AM
0.034788	5.94595	CD8B	AM
0.0380478	5.94595	CD8A	AM
0.0243107	5.94595	AGER	AM
0.0199947	4.32432	CCL21	AM
0.0403988	4.32432	GJA5	AM
0.0222113	3.78378	GPIHBP1	AM
0.015721	3.24324	BANK1	AM
0.0213933	3.24324	DKK2	AM
0.0196366	2.7027	CD1C	AM
0.0184198	2.7027	PDGFRB	AM
0.0104441	2.7027	PDGFRA	AM
0.00966756	2.16216	CD19	AM
0.0126235	2.16216	FLT3	AM
0.0120453	2.16216	LYVE1	AM
0.0128058	2.16216	MMRN1	AM
0.00915912	1.62162	TCF21	AM
0.0138321	1.62162	EPHB4	AM
0.00319499	1.08108	ITGB3	AM
0.0164606	1.08108	MS4A1	AM
0.00415978	1.08108	KLRC1	AM
0.00473934	1.08108	TRPC6	AM
0.00405151	1.08108	CSPG4	AM
0.00833451	1.08108	ITGA7	AM
0.00702275	1.08108	RSPH1	AM
0.00461707	1.08108	RTKN2	AM
0.00179088	0.540541	LEF1	AM
0.0025663	0.540541	MAL	AM
0.00414843	0.540541	LAMC3	AM
0.00175934	0.540541	CNN1	AM
0.00154215	0.540541	NTRK3	AM
0.00161379	0.540541	FOXJ1	AM
0	0	ITGA2B	AM
0	0	CLEC9A	AM
0	0	ITGBL1	AM
0	0	WNT2	AM
0	0	PROX1	AM
0	0	CDHR3	AM
0	0	CDHR4	AM
0	0	KRT5	AM
0	0	TP63	AM
26.0577	100	AGER	AT1
8.80649	86.9565	RTKN2	AT1
5.29118	78.2609	ABCA3	AT1
2.1143	43.4783	FABP4	AT1
0.712372	26.087	IL7R	AT1
0.376113	21.7391	BANK1	AT1
0.277629	17.3913	FCN3	AT1
0.419627	13.0435	NKG7	AT1
0.27006	13.0435	MARCO	AT1
0.072897	8.69565	STAB1	AT1
0.15061	8.69565	CYP27A1	AT1
0.15788	8.69565	EPHB4	AT1
0.140949	8.69565	HPGD	AT1
0.623102	8.69565	FOXJ1	AT1
0.649451	8.69565	KCNJ15	AT1
0.162101	8.69565	LAMP3	AT1
0.106643	4.34783	CD19	AT1
0.0596983	4.34783	MS4A1	AT1
0.0650872	4.34783	CD3E	AT1
0.0767083	4.34783	CD8B	AT1
0.0731219	4.34783	FOLR2	AT1
0.0371419	4.34783	CD14	AT1
0.0550985	4.34783	VCAN	AT1
0.0650872	4.34783	FCGR3A	AT1
0.279065	4.34783	FCN1	AT1
0.125045	4.34783	LYVE1	AT1
0.58596	4.34783	GJA5	AT1
0.29298	4.34783	DKK2	AT1
0.0731219	4.34783	EDNRB	AT1
0.0357551	4.34783	RSPH1	AT1
0	0	ITGB3	AT1
0	0	ITGA2B	AT1
0	0	LEF1	AT1
0	0	MAL	AT1
0	0	CD8A	AT1
0	0	KLRC1	AT1
0	0	KLRD1	AT1
0	0	CLEC10A	AT1
0	0	FCGR2B	AT1
0	0	CD1C	AT1
0	0	FLT3	AT1
0	0	CLEC9A	AT1
0	0	F13A1	AT1
0	0	PPARG	AT1
0	0	ABCG1	AT1
0	0	TRPC6	AT1
0	0	CSPG4	AT1
0	0	LAMC3	AT1
0	0	PDGFRB	AT1
0	0	ITGA7	AT1
0	0	CNN1	AT1
0	0	NTRK3	AT1
0	0	PDGFRA	AT1
0	0	ITGBL1	AT1
0	0	TCF21	AT1
0	0	WNT2	AT1
0	0	MMRN1	AT1
0	0	CCL21	AT1
0	0	PROX1	AT1
0	0	HDAC9	AT1
0	0	CA4	AT1
0	0	GPIHBP1	AT1
0	0	CDHR3	AT1
0	0	CDHR4	AT1
0	0	KRT5	AT1
0	0	TP63	AT1
6.48777	99.005	ABCA3	AT2
7.13844	99.005	LAMP3	AT2
1.04544	85.0746	FABP4	AT2
0.904972	79.1045	KCNJ15	AT2
0.366999	49.2537	NKG7	AT2
0.321751	41.791	FCN3	AT2
0.307303	40.796	EDNRB	AT2
0.248391	37.8109	CYP27A1	AT2
0.262096	34.3284	IL7R	AT2
0.205143	32.3383	VCAN	AT2
0.20132	29.8507	BANK1	AT2
0.175455	29.8507	CD14	AT2
0.196799	29.3532	MARCO	AT2
0.162371	27.3632	FCGR3A	AT2
0.186455	24.8756	AGER	AT2
0.176632	24.3781	HPGD	AT2
0.107835	19.9005	EPHB4	AT2
0.0679188	14.9254	FCN1	AT2
0.147759	13.4328	CA4	AT2
0.0736561	12.9353	STAB1	AT2
0.0540502	11.4428	F13A1	AT2
0.0430737	10.4478	KLRD1	AT2
0.0582492	9.95025	CD3E	AT2
0.0450483	9.45274	RSPH1	AT2
0.0752043	8.45771	CLEC10A	AT2
0.0412836	7.9602	CD8A	AT2
0.0365439	7.9602	PPARG	AT2
0.0339196	6.96517	FCGR2B	AT2
0.03	6.96517	ABCG1	AT2
0.0465039	6.46766	CD8B	AT2
0.029233	6.46766	CCL21	AT2
0.05386	6.46766	RTKN2	AT2
0.02089	4.97512	FOLR2	AT2
0.0259898	4.97512	FOXJ1	AT2
0.0126398	3.48259	PDGFRB	AT2
0.0154344	3.48259	CDHR3	AT2
0.0183205	2.98507	LYVE1	AT2
0.01041	2.48756	MS4A1	AT2
0.0129399	2.48756	MMRN1	AT2
0.0090733	2.48756	GJA5	AT2
0.0101362	2.48756	GPIHBP1	AT2
0.00706741	1.99005	ITGA7	AT2
0.010948	1.49254	CD1C	AT2
0.00556513	1.49254	CSPG4	AT2
0.00494764	1.49254	CNN1	AT2
0.00622472	1.49254	TCF21	AT2
0.00525216	1.49254	HDAC9	AT2
0.00431547	1.49254	DKK2	AT2
0.00366299	0.995025	FLT3	AT2
0.00199452	0.497512	ITGB3	AT2
0.00273374	0.497512	CD19	AT2
0.00172928	0.497512	MAL	AT2
0.00240367	0.497512	CLEC9A	AT2
0.00153133	0.497512	LAMC3	AT2
0.004541	0.497512	NTRK3	AT2
0.00195871	0.497512	ITGBL1	AT2
0	0	ITGA2B	AT2
0	0	LEF1	AT2
0	0	KLRC1	AT2
0	0	TRPC6	AT2
0	0	PDGFRA	AT2
0	0	WNT2	AT2
0	0	PROX1	AT2
0	0	CDHR4	AT2
0	0	KRT5	AT2
0	0	TP63	AT2
8.85477	85.9649	MS4A1	B
3.27726	63.1579	BANK1	B
1.15048	38.5965	CD19	B
3.09528	26.3158	FABP4	B
0.794987	22.807	VCAN	B
0.57544	21.0526	FCGR2B	B
0.862348	21.0526	CD1C	B
0.378224	15.7895	NKG7	B
0.328537	15.7895	CYP27A1	B
0.288156	12.2807	FCN3	B
0.245503	10.5263	MARCO	B
0.337433	10.5263	HDAC9	B
0.22584	10.5263	IL7R	B
0.17881	8.77193	FOLR2	B
0.447712	8.77193	CD14	B
0.487678	7.01754	CLEC10A	B
0.389363	7.01754	F13A1	B
0.176003	5.26316	CD3E	B
0.11023	5.26316	FLT3	B
0.0643344	5.26316	STAB1	B
0.0868169	5.26316	FCGR3A	B
0.12612	5.26316	HPGD	B
0.0385537	3.50877	KLRD1	B
0.0725153	3.50877	ABCG1	B
0.0550224	3.50877	FCN1	B
0.0765784	3.50877	GJA5	B
0.0393272	1.75439	ITGA2B	B
0.0676064	1.75439	GPIHBP1	B
0.0462045	1.75439	FOXJ1	B
0.0392129	1.75439	ABCA3	B
0.0369812	1.75439	LAMP3	B
0.0357819	1.75439	AGER	B
0	0	ITGB3	B
0	0	LEF1	B
0	0	MAL	B
0	0	CD8B	B
0	0	CD8A	B
0	0	KLRC1	B
0	0	CLEC9A	B
0	0	PPARG	B
0	0	TRPC6	B
0	0	CSPG4	B
0	0	LAMC3	B
0	0	PDGFRB	B
0	0	ITGA7	B
0	0	CNN1	B
0	0	NTRK3	B
0	0	PDGFRA	B
0	0	ITGBL1	B
0	0	TCF21	B
0	0	WNT2	B
0	0	LYVE1	B
0	0	MMRN1	B
0	0	CCL21	B
0	0	PROX1	B
0	0	EPHB4	B
0	0	DKK2	B
0	0	CA4	B
0	0	EDNRB	B
0	0	CDHR3	B
0	0	RSPH1	B
0	0	CDHR4	B
0	0	KRT5	B
0	0	TP63	B
0	0	KCNJ15	B
0	0	RTKN2	B
1.4343	100	TP63	Basal/Suprabasal
1.05739	83.3333	FABP4	Basal/Suprabasal
0.544752	50	VCAN	Basal/Suprabasal
1.61726	50	KRT5	Basal/Suprabasal
0.786196	50	KCNJ15	Basal/Suprabasal
0.495947	33.3333	NKG7	Basal/Suprabasal
0.387551	33.3333	HPGD	Basal/Suprabasal
0.251671	33.3333	LAMP3	Basal/Suprabasal
0.14104	16.6667	CD19	Basal/Suprabasal
0.277131	16.6667	PPARG	Basal/Suprabasal
0.14104	16.6667	ABCG1	Basal/Suprabasal
0.106934	16.6667	FCGR3A	Basal/Suprabasal
0.15204	16.6667	CCL21	Basal/Suprabasal
0.110632	16.6667	EPHB4	Basal/Suprabasal
0.304081	16.6667	EDNRB	Basal/Suprabasal
0.110632	16.6667	IL7R	Basal/Suprabasal
0.106934	16.6667	FOXJ1	Basal/Suprabasal
0	0	ITGB3	Basal/Suprabasal
0	0	ITGA2B	Basal/Suprabasal
0	0	BANK1	Basal/Suprabasal
0	0	MS4A1	Basal/Suprabasal
0	0	LEF1	Basal/Suprabasal
0	0	MAL	Basal/Suprabasal
0	0	CD3E	Basal/Suprabasal
0	0	CD8B	Basal/Suprabasal
0	0	CD8A	Basal/Suprabasal
0	0	KLRC1	Basal/Suprabasal
0	0	KLRD1	Basal/Suprabasal
0	0	CLEC10A	Basal/Suprabasal
0	0	FCGR2B	Basal/Suprabasal
0	0	CD1C	Basal/Suprabasal
0	0	FLT3	Basal/Suprabasal
0	0	CLEC9A	Basal/Suprabasal
0	0	STAB1	Basal/Suprabasal
0	0	F13A1	Basal/Suprabasal
0	0	FOLR2	Basal/Suprabasal
0	0	MARCO	Basal/Suprabasal
0	0	CYP27A1	Basal/Suprabasal
0	0	CD14	Basal/Suprabasal
0	0	FCN1	Basal/Suprabasal
0	0	TRPC6	Basal/Suprabasal
0	0	CSPG4	Basal/Suprabasal
0	0	LAMC3	Basal/Suprabasal
0	0	PDGFRB	Basal/Suprabasal
0	0	ITGA7	Basal/Suprabasal
0	0	CNN1	Basal/Suprabasal
0	0	NTRK3	Basal/Suprabasal
0	0	PDGFRA	Basal/Suprabasal
0	0	ITGBL1	Basal/Suprabasal
0	0	TCF21	Basal/Suprabasal
0	0	WNT2	Basal/Suprabasal
0	0	LYVE1	Basal/Suprabasal
0	0	MMRN1	Basal/Suprabasal
0	0	PROX1	Basal/Suprabasal
0	0	HDAC9	Basal/Suprabasal
0	0	GJA5	Basal/Suprabasal
0	0	DKK2	Basal/Suprabasal
0	0	CA4	Basal/Suprabasal
0	0	GPIHBP1	Basal/Suprabasal
0	0	FCN3	Basal/Suprabasal
0	0	CDHR3	Basal/Suprabasal
0	0	RSPH1	Basal/Suprabasal
0	0	CDHR4	Basal/Suprabasal
0	0	ABCA3	Basal/Suprabasal
0	0	AGER	Basal/Suprabasal
0	0	RTKN2	Basal/Suprabasal
73.0921	96.64	FCN3	CAP1
19.5872	85.6	IL7R	CAP1
5.70941	47.2	CA4	CAP1
3.72819	44.32	CD14	CAP1
3.03978	37.44	GJA5	CAP1
2.82613	36.96	HPGD	CAP1
2.94422	35.36	GPIHBP1	CAP1
1.52404	27.84	FABP4	CAP1
1.61757	27.84	EPHB4	CAP1
0.61665	10.88	LYVE1	CAP1
0.63473	9.12	NKG7	CAP1
0.43209	7.68	STAB1	CAP1
0.398385	7.68	EDNRB	CAP1
0.388317	7.52	VCAN	CAP1
0.284582	6.24	CYP27A1	CAP1
0.276534	5.76	FCGR3A	CAP1
0.218618	5.12	MARCO	CAP1
0.286694	4.96	ABCG1	CAP1
0.18575	4.16	ABCA3	CAP1
0.155354	3.36	FCN1	CAP1
0.239546	2.72	DKK2	CAP1
0.182466	2.56	F13A1	CAP1
0.123079	2.08	KLRD1	CAP1
0.19159	2.08	FCGR2B	CAP1
0.147948	2.08	LAMP3	CAP1
0.0523161	1.44	CD3E	CAP1
0.0487838	1.44	CCL21	CAP1
0.072689	1.44	AGER	CAP1
0.0692842	1.12	CD8A	CAP1
0.0686931	1.12	PPARG	CAP1
0.022296	0.96	CLEC10A	CAP1
0.0435909	0.8	CD8B	CAP1
0.0326714	0.8	FOLR2	CAP1
0.0349468	0.8	MMRN1	CAP1
0.0590156	0.64	ITGA2B	CAP1
0.0600206	0.64	MS4A1	CAP1
0.0216657	0.64	PDGFRB	CAP1
0.0153976	0.64	HDAC9	CAP1
0.0275043	0.48	KLRC1	CAP1
0.0164203	0.48	KCNJ15	CAP1
0.0103311	0.32	ITGB3	CAP1
0.0195641	0.32	BANK1	CAP1
0.0122015	0.32	CD19	CAP1
0.00633636	0.32	CD1C	CAP1
0.0103542	0.32	CSPG4	CAP1
0.00991909	0.32	ITGA7	CAP1
0.0140307	0.32	CNN1	CAP1
0.0127685	0.32	TCF21	CAP1
0.00235537	0.16	LEF1	CAP1
0.0070661	0.16	MAL	CAP1
0.00965018	0.16	TRPC6	CAP1
0.0099348	0.16	PDGFRA	CAP1
0.00553825	0.16	PROX1	CAP1
0.0175439	0.16	RSPH1	CAP1
0.00577826	0.16	RTKN2	CAP1
0	0	FLT3	CAP1
0	0	CLEC9A	CAP1
0	0	LAMC3	CAP1
0	0	NTRK3	CAP1
0	0	ITGBL1	CAP1
0	0	WNT2	CAP1
0	0	CDHR3	CAP1
0	0	FOXJ1	CAP1
0	0	CDHR4	CAP1
0	0	KRT5	CAP1
0	0	TP63	CAP1
31.1374	96.9912	HPGD	CAP2
13.2959	85.6637	EDNRB	CAP2
14.7797	83.3628	CA4	CAP2
2.83972	40.885	CD14	CAP2
4.10933	36.8142	FCN3	CAP2
1.33973	25.6637	FABP4	CAP2
1.39713	18.5841	IL7R	CAP2
0.618697	13.2743	EPHB4	CAP2
0.761274	8.84956	NKG7	CAP2
0.376497	7.61062	ABCG1	CAP2
0.370201	7.43363	STAB1	CAP2
0.310645	7.25664	VCAN	CAP2
0.291392	6.72566	CYP27A1	CAP2
0.196569	4.77876	GJA5	CAP2
0.188555	4.77876	ABCA3	CAP2
0.167247	4.60177	MARCO	CAP2
0.165604	4.24779	FCGR3A	CAP2
0.176465	3.71681	KLRD1	CAP2
0.122221	3.18584	FCN1	CAP2
0.10772	3.00885	F13A1	CAP2
0.115525	2.30088	CD3E	CAP2
0.117775	2.30088	AGER	CAP2
0.0924922	1.9469	LAMP3	CAP2
0.0912669	1.76991	GPIHBP1	CAP2
0.0687274	1.41593	CD8B	CAP2
0.0638324	1.23894	CD8A	CAP2
0.0410089	1.06195	FCGR2B	CAP2
0.0413459	1.06195	CCL21	CAP2
0.0361964	0.884956	LYVE1	CAP2
0.0352704	0.707965	FOLR2	CAP2
0.0264311	0.707965	ITGBL1	CAP2
0.0153029	0.530973	ITGA2B	CAP2
0.0276924	0.530973	PDGFRB	CAP2
0.0301499	0.530973	CDHR3	CAP2
0.0199961	0.530973	TP63	CAP2
0.0198686	0.530973	RTKN2	CAP2
0.0159584	0.353982	KLRC1	CAP2
0.0149274	0.353982	CLEC9A	CAP2
0.0077754	0.353982	PPARG	CAP2
0.0161072	0.353982	CSPG4	CAP2
0.0242119	0.353982	LAMC3	CAP2
0.0102485	0.353982	PDGFRA	CAP2
0.0137896	0.353982	TCF21	CAP2
0.00784979	0.353982	MMRN1	CAP2
0.0340793	0.353982	DKK2	CAP2
0.0193981	0.353982	KRT5	CAP2
0.0100052	0.176991	BANK1	CAP2
0.00958263	0.176991	MS4A1	CAP2
0.00268616	0.176991	LEF1	CAP2
0.00260473	0.176991	CLEC10A	CAP2
0.00704583	0.176991	FLT3	CAP2
0.00268616	0.176991	CNN1	CAP2
0.00499552	0.176991	NTRK3	CAP2
0.0101895	0.176991	WNT2	CAP2
0.00765864	0.176991	HDAC9	CAP2
0.00695173	0.176991	RSPH1	CAP2
0.00392703	0.176991	FOXJ1	CAP2
0.00632337	0.176991	KCNJ15	CAP2
0	0	ITGB3	CAP2
0	0	CD19	CAP2
0	0	MAL	CAP2
0	0	CD1C	CAP2
0	0	TRPC6	CAP2
0	0	ITGA7	CAP2
0	0	PROX1	CAP2
0	0	CDHR4	CAP2
9.34731	93.8272	CD3E	CD4 T
10.1319	85.1852	IL7R	CD4 T
2.0742	46.9136	LEF1	CD4 T
1.78816	45.679	MAL	CD4 T
0.893254	32.0988	FABP4	CD4 T
1.83601	24.6914	NKG7	CD4 T
2.12589	23.4568	CD8B	CD4 T
1.76552	23.4568	CD8A	CD4 T
0.249867	8.64198	VCAN	CD4 T
0.241606	8.64198	FCN3	CD4 T
0.20303	7.40741	FCGR3A	CD4 T
0.223784	6.17284	MARCO	CD4 T
0.166292	6.17284	CD14	CD4 T
0.132226	4.93827	CYP27A1	CD4 T
0.126458	4.93827	FCN1	CD4 T
0.11046	4.93827	HPGD	CD4 T
0.178423	4.93827	LAMP3	CD4 T
0.107626	4.93827	AGER	CD4 T
0.0505393	3.7037	STAB1	CD4 T
0.0955278	3.7037	F13A1	CD4 T
0.11572	3.7037	ABCA3	CD4 T
0.0363504	2.46914	BANK1	CD4 T
0.0570333	2.46914	KLRD1	CD4 T
0.0523978	2.46914	FCGR2B	CD4 T
0.0336149	2.46914	CCL21	CD4 T
0.0676944	2.46914	CA4	CD4 T
0.0546107	2.46914	EDNRB	CD4 T
0.00548624	1.23457	ITGA2B	CD4 T
0.0355476	1.23457	MS4A1	CD4 T
0.0291722	1.23457	CLEC10A	CD4 T
0.0371634	1.23457	FLT3	CD4 T
0.0338053	1.23457	FOLR2	CD4 T
0.0274776	1.23457	ABCG1	CD4 T
0.033125	1.23457	LYVE1	CD4 T
0.0365401	1.23457	MMRN1	CD4 T
0.0227193	1.23457	HDAC9	CD4 T
0.0262842	1.23457	FOXJ1	CD4 T
0.0263571	1.23457	KCNJ15	CD4 T
0.17672	1.23457	RTKN2	CD4 T
0	0	ITGB3	CD4 T
0	0	CD19	CD4 T
0	0	KLRC1	CD4 T
0	0	CD1C	CD4 T
0	0	CLEC9A	CD4 T
0	0	PPARG	CD4 T
0	0	TRPC6	CD4 T
0	0	CSPG4	CD4 T
0	0	LAMC3	CD4 T
0	0	PDGFRB	CD4 T
0	0	ITGA7	CD4 T
0	0	CNN1	CD4 T
0	0	NTRK3	CD4 T
0	0	PDGFRA	CD4 T
0	0	ITGBL1	CD4 T
0	0	TCF21	CD4 T
0	0	WNT2	CD4 T
0	0	PROX1	CD4 T
0	0	EPHB4	CD4 T
0	0	GJA5	CD4 T
0	0	DKK2	CD4 T
0	0	GPIHBP1	CD4 T
0	0	CDHR3	CD4 T
0	0	RSPH1	CD4 T
0	0	CDHR4	CD4 T
0	0	KRT5	CD4 T
0	0	TP63	CD4 T
42.9664	99.2327	NKG7	CD8 T
11.2292	92.8389	CD3E	CD8 T
9.40986	83.376	CD8A	CD8 T
7.51777	81.8414	KLRD1	CD8 T
8.39903	78.5166	CD8B	CD8 T
2.51435	47.8261	FCGR3A	CD8 T
1.29176	32.7366	FABP4	CD8 T
0.722379	11.509	IL7R	CD8 T
0.422148	10.9974	HPGD	CD8 T
0.428313	9.46292	FCN3	CD8 T
0.339516	8.69565	VCAN	CD8 T
0.18751	5.88235	CD14	CD8 T
0.131563	4.34783	MARCO	CD8 T
0.124378	4.09207	CYP27A1	CD8 T
0.118628	3.83632	FCN1	CD8 T
0.108155	3.32481	LEF1	CD8 T
0.32086	3.32481	KLRC1	CD8 T
0.0883316	3.06905	HDAC9	CD8 T
0.0806053	2.8133	ABCA3	CD8 T
0.0825821	2.55754	ABCG1	CD8 T
0.0829927	2.55754	PDGFRB	CD8 T
0.0941149	2.55754	CA4	CD8 T
0.0755287	2.30179	STAB1	CD8 T
0.0627179	2.30179	EDNRB	CD8 T
0.0705432	2.30179	LAMP3	CD8 T
0.0739618	2.04604	MS4A1	CD8 T
0.0543972	1.79028	CLEC10A	CD8 T
0.0491046	1.79028	F13A1	CD8 T
0.0353861	1.27877	AGER	CD8 T
0.0653127	1.02302	FCGR2B	CD8 T
0.0337186	1.02302	FOLR2	CD8 T
0.0412055	1.02302	GPIHBP1	CD8 T
0.0269121	0.767263	BANK1	CD8 T
0.025288	0.767263	LYVE1	CD8 T
0.0142684	0.511509	PPARG	CD8 T
0.0149189	0.511509	CNN1	CD8 T
0.0218385	0.511509	MMRN1	CD8 T
0.00832492	0.511509	CDHR3	CD8 T
0.013602	0.511509	RSPH1	CD8 T
0.00844632	0.255754	MAL	CD8 T
0.00726782	0.255754	CD1C	CD8 T
0.0103923	0.255754	ITGBL1	CD8 T
0.0064131	0.255754	TCF21	CD8 T
0.0139073	0.255754	GJA5	CD8 T
0.00267414	0.255754	DKK2	CD8 T
0.00745857	0.255754	KCNJ15	CD8 T
0	0	ITGB3	CD8 T
0	0	ITGA2B	CD8 T
0	0	CD19	CD8 T
0	0	FLT3	CD8 T
0	0	CLEC9A	CD8 T
0	0	TRPC6	CD8 T
0	0	CSPG4	CD8 T
0	0	LAMC3	CD8 T
0	0	ITGA7	CD8 T
0	0	NTRK3	CD8 T
0	0	PDGFRA	CD8 T
0	0	WNT2	CD8 T
0	0	CCL21	CD8 T
0	0	PROX1	CD8 T
0	0	EPHB4	CD8 T
0	0	FOXJ1	CD8 T
0	0	CDHR4	CD8 T
0	0	KRT5	CD8 T
0	0	TP63	CD8 T
0	0	RTKN2	CD8 T
5.42516	100	CLEC9A	cDC1
1.42956	75	HDAC9	cDC1
0.467561	50	NKG7	cDC1
0.570885	50	FLT3	cDC1
0.972929	50	FABP4	cDC1
0.401349	37.5	IL7R	cDC1
0.206678	25	CLEC10A	cDC1
0.157148	25	STAB1	cDC1
0.209458	25	F13A1	cDC1
0.24142	25	CYP27A1	cDC1
0.283862	25	VCAN	cDC1
0.857662	25	FCN3	cDC1
0.0771843	12.5	BANK1	cDC1
0.187885	12.5	CD8B	cDC1
0.0689922	12.5	CD8A	cDC1
0.164236	12.5	FOLR2	cDC1
0.115505	12.5	MARCO	cDC1
0.187885	12.5	ABCG1	cDC1
0.239893	12.5	CD14	cDC1
0.115505	12.5	FCGR3A	cDC1
0.116817	12.5	FCN1	cDC1
0.0799642	12.5	CNN1	cDC1
0.159928	12.5	LYVE1	cDC1
0.0584085	12.5	EPHB4	cDC1
0.0799642	12.5	CA4	cDC1
0.0584085	12.5	EDNRB	cDC1
0.479785	12.5	GPIHBP1	cDC1
0.187885	12.5	KCNJ15	cDC1
0.129493	12.5	LAMP3	cDC1
0.0771843	12.5	AGER	cDC1
0	0	ITGB3	cDC1
0	0	ITGA2B	cDC1
0	0	CD19	cDC1
0	0	MS4A1	cDC1
0	0	LEF1	cDC1
0	0	MAL	cDC1
0	0	CD3E	cDC1
0	0	KLRC1	cDC1
0	0	KLRD1	cDC1
0	0	FCGR2B	cDC1
0	0	CD1C	cDC1
0	0	PPARG	cDC1
0	0	TRPC6	cDC1
0	0	CSPG4	cDC1
0	0	LAMC3	cDC1
0	0	PDGFRB	cDC1
0	0	ITGA7	cDC1
0	0	NTRK3	cDC1
0	0	PDGFRA	cDC1
0	0	ITGBL1	cDC1
0	0	TCF21	cDC1
0	0	WNT2	cDC1
0	0	MMRN1	cDC1
0	0	CCL21	cDC1
0	0	PROX1	cDC1
0	0	GJA5	cDC1
0	0	DKK2	cDC1
0	0	HPGD	cDC1
0	0	CDHR3	cDC1
0	0	RSPH1	cDC1
0	0	FOXJ1	cDC1
0	0	CDHR4	cDC1
0	0	KRT5	cDC1
0	0	TP63	cDC1
0	0	ABCA3	cDC1
0	0	RTKN2	cDC1
2.97385	92.4528	FCGR2B	cDC2
2.80759	77.3585	CLEC10A	cDC2
3.65984	77.3585	CD14	cDC2
10.0837	60.3774	FABP4	cDC2
1.66784	56.6038	VCAN	cDC2
1.29724	56.6038	IL7R	cDC2
1.27995	50.9434	F13A1	cDC2
1.76429	49.0566	CD1C	cDC2
0.781013	49.0566	FCGR3A	cDC2
0.933009	45.283	NKG7	cDC2
1.21928	45.283	FCN1	cDC2
0.531089	39.6226	HDAC9	cDC2
0.561731	37.7358	STAB1	cDC2
0.413798	37.7358	FCN3	cDC2
0.43747	35.8491	MARCO	cDC2
0.479231	32.0755	CYP27A1	cDC2
0.277117	24.5283	FLT3	cDC2
0.161294	18.8679	FOLR2	cDC2
0.170291	15.0943	BANK1	cDC2
0.182311	15.0943	PPARG	cDC2
0.19532	15.0943	HPGD	cDC2
0.146453	11.3208	CD3E	cDC2
0.0921788	9.43396	TRPC6	cDC2
0.111055	9.43396	LAMP3	cDC2
0.0603361	7.54717	ABCG1	cDC2
0.152607	7.54717	MMRN1	cDC2
0.048823	5.66038	KLRD1	cDC2
0.0502493	5.66038	CA4	cDC2
0.0411464	5.66038	EDNRB	cDC2
0.0482491	5.66038	AGER	cDC2
0.0208703	3.77358	CD19	cDC2
0.029715	3.77358	CD8A	cDC2
0.0369894	3.77358	CLEC9A	cDC2
0.0317447	3.77358	PDGFRB	cDC2
0.0349654	3.77358	LYVE1	cDC2
0.0413423	3.77358	CCL21	cDC2
0.0321743	3.77358	KCNJ15	cDC2
0.0166472	1.88679	ITGB3	cDC2
0.00901521	1.88679	LEF1	cDC2
0.034397	1.88679	CD8B	cDC2
0.0165959	1.88679	PDGFRA	cDC2
0.0156671	1.88679	TCF21	cDC2
0.0147233	1.88679	PROX1	cDC2
0.0586872	1.88679	EPHB4	cDC2
0.0121823	1.88679	GPIHBP1	cDC2
0.0177966	1.88679	ABCA3	cDC2
0	0	ITGA2B	cDC2
0	0	MS4A1	cDC2
0	0	MAL	cDC2
0	0	KLRC1	cDC2
0	0	CSPG4	cDC2
0	0	LAMC3	cDC2
0	0	ITGA7	cDC2
0	0	CNN1	cDC2
0	0	NTRK3	cDC2
0	0	ITGBL1	cDC2
0	0	WNT2	cDC2
0	0	GJA5	cDC2
0	0	DKK2	cDC2
0	0	CDHR3	cDC2
0	0	RSPH1	cDC2
0	0	FOXJ1	cDC2
0	0	CDHR4	cDC2
0	0	KRT5	cDC2
0	0	TP63	cDC2
0	0	RTKN2	cDC2
10.5107	100	RSPH1	Ciliated
4.38861	100	FOXJ1	Ciliated
0.544503	71.4286	NKG7	Ciliated
0.801606	71.4286	FABP4	Ciliated
0.669433	71.4286	VCAN	Ciliated
0.948314	71.4286	CDHR4	Ciliated
0.526767	57.1429	FCGR3A	Ciliated
2.87356	57.1429	CDHR3	Ciliated
0.66993	42.8571	CYP27A1	Ciliated
0.478709	42.8571	CD14	Ciliated
0.169885	42.8571	HPGD	Ciliated
0.424441	42.8571	IL7R	Ciliated
0.0749315	28.5714	CD3E	Ciliated
0.368222	28.5714	KLRD1	Ciliated
0.181431	28.5714	MARCO	Ciliated
0.1487	28.5714	FCN1	Ciliated
0.200569	28.5714	FCN3	Ciliated
0.101805	28.5714	LAMP3	Ciliated
0.048058	14.2857	BANK1	Ciliated
0.0713608	14.2857	CD8B	Ciliated
0.0268736	14.2857	CD8A	Ciliated
0.0268736	14.2857	CLEC10A	Ciliated
0.0713608	14.2857	F13A1	Ciliated
0.0268736	14.2857	FOLR2	Ciliated
0.154557	14.2857	TRPC6	Ciliated
0.152511	14.2857	PDGFRB	Ciliated
0.0713608	14.2857	EPHB4	Ciliated
0.0713608	14.2857	CA4	Ciliated
0.188115	14.2857	KRT5	Ciliated
0.134368	14.2857	TP63	Ciliated
0.0268736	14.2857	ABCA3	Ciliated
0.096116	14.2857	RTKN2	Ciliated
0	0	ITGB3	Ciliated
0	0	ITGA2B	Ciliated
0	0	CD19	Ciliated
0	0	MS4A1	Ciliated
0	0	LEF1	Ciliated
0	0	MAL	Ciliated
0	0	KLRC1	Ciliated
0	0	FCGR2B	Ciliated
0	0	CD1C	Ciliated
0	0	FLT3	Ciliated
0	0	CLEC9A	Ciliated
0	0	STAB1	Ciliated
0	0	PPARG	Ciliated
0	0	ABCG1	Ciliated
0	0	CSPG4	Ciliated
0	0	LAMC3	Ciliated
0	0	ITGA7	Ciliated
0	0	CNN1	Ciliated
0	0	NTRK3	Ciliated
0	0	PDGFRA	Ciliated
0	0	ITGBL1	Ciliated
0	0	TCF21	Ciliated
0	0	WNT2	Ciliated
0	0	LYVE1	Ciliated
0	0	MMRN1	Ciliated
0	0	CCL21	Ciliated
0	0	PROX1	Ciliated
0	0	HDAC9	Ciliated
0	0	GJA5	Ciliated
0	0	DKK2	Ciliated
0	0	EDNRB	Ciliated
0	0	GPIHBP1	Ciliated
0	0	KCNJ15	Ciliated
0	0	AGER	Ciliated
2.87212	79.096	FCGR3A	IM
3.56696	74.8588	MARCO	IM
2.66233	72.1751	STAB1	IM
3.33101	72.1751	CYP27A1	IM
2.41483	66.2429	CD14	IM
5.93998	65.2542	FABP4	IM
2.7114	64.9718	IL7R	IM
2.29665	52.5424	F13A1	IM
1.12216	46.6102	VCAN	IM
0.951135	42.5141	FOLR2	IM
0.514855	30.6497	NKG7	IM
0.55619	28.9548	FCGR2B	IM
0.478625	23.8701	CLEC10A	IM
0.299707	20.4802	PPARG	IM
0.341945	19.4915	FCN3	IM
0.320935	17.2316	EDNRB	IM
0.293464	14.9718	FCN1	IM
0.188707	12.5706	ABCG1	IM
0.214466	12.4294	HPGD	IM
0.201099	10.0282	LYVE1	IM
0.080718	6.07345	KCNJ15	IM
0.0724319	5.9322	HDAC9	IM
0.0630395	5.50847	KLRD1	IM
0.059122	5.50847	CA4	IM
0.0670811	5.08475	LAMP3	IM
0.0524733	4.37853	ABCA3	IM
0.0473006	3.81356	CD3E	IM
0.0444487	3.53107	BANK1	IM
0.0407207	2.9661	CD8B	IM
0.0397437	2.9661	AGER	IM
0.0392258	2.54237	CD8A	IM
0.0255912	2.11864	FLT3	IM
0.0212567	1.9774	GJA5	IM
0.0216544	1.83616	CCL21	IM
0.0187184	1.69492	EPHB4	IM
0.0245619	1.41243	CD1C	IM
0.0179048	1.41243	PDGFRA	IM
0.0146963	1.27119	DKK2	IM
0.0185424	1.27119	GPIHBP1	IM
0.0105546	0.988701	ITGB3	IM
0.0110972	0.988701	KLRC1	IM
0.00549666	0.706215	MS4A1	IM
0.00705301	0.706215	CNN1	IM
0.00559447	0.706215	RSPH1	IM
0.00583739	0.564972	CD19	IM
0.00757554	0.564972	PDGFRB	IM
0.0048981	0.423729	ITGA7	IM
0.00483776	0.423729	TCF21	IM
0.00498606	0.423729	MMRN1	IM
0.00857063	0.423729	RTKN2	IM
0.00136992	0.282486	CLEC9A	IM
0.0031091	0.282486	LAMC3	IM
0.00220573	0.282486	FOXJ1	IM
0.00366389	0.141243	ITGA2B	IM
0.00144287	0.141243	MAL	IM
0.00169173	0.141243	TRPC6	IM
0.000929719	0.141243	CSPG4	IM
0.0021294	0.141243	CDHR3	IM
0.00150354	0.141243	CDHR4	IM
0.00189715	0.141243	KRT5	IM
0	0	LEF1	IM
0	0	NTRK3	IM
0	0	ITGBL1	IM
0	0	WNT2	IM
0	0	PROX1	IM
0	0	TP63	IM
13.5167	84.8148	VCAN	iMON
6.73816	80.6173	CD14	iMON
3.14938	67.037	STAB1	iMON
4.46697	65.9259	FCN1	iMON
3.06026	61.1111	FCGR3A	iMON
1.78559	44.5679	MARCO	iMON
2.92779	43.7037	FABP4	iMON
1.12929	33.5802	F13A1	iMON
1.15096	29.5062	IL7R	iMON
0.743284	25.4321	NKG7	iMON
0.686338	25.1852	CLEC10A	iMON
0.70123	22.716	CYP27A1	iMON
0.386065	16.7901	PPARG	iMON
0.408665	15.679	FCN3	iMON
0.368439	15.3086	FCGR2B	iMON
0.247359	10.6173	FOLR2	iMON
0.239209	10.4938	HPGD	iMON
0.183329	9.01235	HDAC9	iMON
0.170834	7.90123	EDNRB	iMON
0.246248	7.40741	LYVE1	iMON
0.149006	6.2963	ABCG1	iMON
0.111691	5.92593	KCNJ15	iMON
0.101315	5.67901	FLT3	iMON
0.0929986	4.19753	CA4	iMON
0.0792502	3.82716	ABCA3	iMON
0.0614027	3.7037	LAMP3	iMON
0.0677094	3.45679	KLRD1	iMON
0.0606745	3.33333	AGER	iMON
0.0585121	3.20988	CD8B	iMON
0.0723099	3.08642	CD3E	iMON
0.0433384	2.59259	CD1C	iMON
0.0418263	2.34568	BANK1	iMON
0.0494266	2.22222	CD8A	iMON
0.0685049	1.7284	PDGFRB	iMON
0.0353456	1.48148	EPHB4	iMON
0.0239898	1.35802	GPIHBP1	iMON
0.0202787	1.11111	GJA5	iMON
0.0143642	0.987654	ITGA7	iMON
0.0183363	0.987654	CCL21	iMON
0.0119811	0.864198	CNN1	iMON
0.00950017	0.617284	ITGB3	iMON
0.0104208	0.493827	LAMC3	iMON
0.0131094	0.493827	DKK2	iMON
0.00575645	0.37037	KLRC1	iMON
0.00657039	0.37037	CSPG4	iMON
0.00433921	0.37037	PDGFRA	iMON
0.0108872	0.37037	CDHR4	iMON
0.00843115	0.37037	RTKN2	iMON
0.00321654	0.246914	ITGA2B	iMON
0.010177	0.246914	MS4A1	iMON
0.00265659	0.246914	TCF21	iMON
0.00440023	0.246914	MMRN1	iMON
0.00557941	0.246914	CDHR3	iMON
0.0032303	0.246914	RSPH1	iMON
0.000811308	0.123457	CD19	iMON
0.00307336	0.123457	LEF1	iMON
0.00125643	0.123457	TRPC6	iMON
0.00101294	0.123457	WNT2	iMON
0.00213187	0.123457	PROX1	iMON
0.00125989	0.123457	KRT5	iMON
0.00593828	0.123457	TP63	iMON
0	0	MAL	iMON
0	0	CLEC9A	iMON
0	0	NTRK3	iMON
0	0	ITGBL1	iMON
0	0	FOXJ1	iMON
191.778	100	CCL21	LEC
7.62642	100	PROX1	LEC
6.6755	88.8889	FABP4	LEC
23.8479	88.8889	MMRN1	LEC
3.13125	77.7778	EDNRB	LEC
1.42911	66.6667	EPHB4	LEC
7.60781	55.5556	LYVE1	LEC
1.43515	44.4444	ABCG1	LEC
0.578086	33.3333	NKG7	LEC
0.77477	33.3333	PPARG	LEC
0.57888	33.3333	CD14	LEC
0.767068	22.2222	STAB1	LEC
0.29891	22.2222	F13A1	LEC
0.322168	22.2222	FCGR3A	LEC
0.648387	22.2222	GPIHBP1	LEC
0.593958	22.2222	FCN3	LEC
0.215082	11.1111	KLRD1	LEC
0.168452	11.1111	FCGR2B	LEC
0.12655	11.1111	CYP27A1	LEC
0.150577	11.1111	VCAN	LEC
0.49781	11.1111	FCN1	LEC
0.130458	11.1111	CA4	LEC
0.22169	11.1111	HPGD	LEC
0	0	ITGB3	LEC
0	0	ITGA2B	LEC
0	0	BANK1	LEC
0	0	CD19	LEC
0	0	MS4A1	LEC
0	0	LEF1	LEC
0	0	MAL	LEC
0	0	CD3E	LEC
0	0	CD8B	LEC
0	0	CD8A	LEC
0	0	KLRC1	LEC
0	0	CLEC10A	LEC
0	0	CD1C	LEC
0	0	FLT3	LEC
0	0	CLEC9A	LEC
0	0	FOLR2	LEC
0	0	MARCO	LEC
0	0	TRPC6	LEC
0	0	CSPG4	LEC
0	0	LAMC3	LEC
0	0	PDGFRB	LEC
0	0	ITGA7	LEC
0	0	CNN1	LEC
0	0	NTRK3	LEC
0	0	PDGFRA	LEC
0	0	ITGBL1	LEC
0	0	TCF21	LEC
0	0	WNT2	LEC
0	0	HDAC9	LEC
0	0	GJA5	LEC
0	0	DKK2	LEC
0	0	IL7R	LEC
0	0	CDHR3	LEC
0	0	RSPH1	LEC
0	0	FOXJ1	LEC
0	0	CDHR4	LEC
0	0	KRT5	LEC
0	0	TP63	LEC
0	0	KCNJ15	LEC
0	0	ABCA3	LEC
0	0	LAMP3	LEC
0	0	AGER	LEC
0	0	RTKN2	LEC
17.0951	100	F13A1	Megakaryocyte/Platelet
5.92379	75	ITGB3	Megakaryocyte/Platelet
9.25717	75	ITGA2B	Megakaryocyte/Platelet
3.12655	41.6667	FABP4	Megakaryocyte/Platelet
4.14693	41.6667	MMRN1	Megakaryocyte/Platelet
0.356888	8.33333	BANK1	Megakaryocyte/Platelet
0.180806	8.33333	STAB1	Megakaryocyte/Platelet
0.41855	8.33333	MARCO	Megakaryocyte/Platelet
0.599952	8.33333	CD14	Megakaryocyte/Platelet
0.180806	8.33333	PDGFRA	Megakaryocyte/Platelet
0.224497	8.33333	IL7R	Megakaryocyte/Platelet
0.224497	8.33333	FCN3	Megakaryocyte/Platelet
0.111947	8.33333	RSPH1	Megakaryocyte/Platelet
0	0	CD19	Megakaryocyte/Platelet
0	0	MS4A1	Megakaryocyte/Platelet
0	0	LEF1	Megakaryocyte/Platelet
0	0	MAL	Megakaryocyte/Platelet
0	0	CD3E	Megakaryocyte/Platelet
0	0	CD8B	Megakaryocyte/Platelet
0	0	CD8A	Megakaryocyte/Platelet
0	0	KLRC1	Megakaryocyte/Platelet
0	0	NKG7	Megakaryocyte/Platelet
0	0	KLRD1	Megakaryocyte/Platelet
0	0	CLEC10A	Megakaryocyte/Platelet
0	0	FCGR2B	Megakaryocyte/Platelet
0	0	CD1C	Megakaryocyte/Platelet
0	0	FLT3	Megakaryocyte/Platelet
0	0	CLEC9A	Megakaryocyte/Platelet
0	0	FOLR2	Megakaryocyte/Platelet
0	0	CYP27A1	Megakaryocyte/Platelet
0	0	PPARG	Megakaryocyte/Platelet
0	0	ABCG1	Megakaryocyte/Platelet
0	0	VCAN	Megakaryocyte/Platelet
0	0	FCGR3A	Megakaryocyte/Platelet
0	0	FCN1	Megakaryocyte/Platelet
0	0	TRPC6	Megakaryocyte/Platelet
0	0	CSPG4	Megakaryocyte/Platelet
0	0	LAMC3	Megakaryocyte/Platelet
0	0	PDGFRB	Megakaryocyte/Platelet
0	0	ITGA7	Megakaryocyte/Platelet
0	0	CNN1	Megakaryocyte/Platelet
0	0	NTRK3	Megakaryocyte/Platelet
0	0	ITGBL1	Megakaryocyte/Platelet
0	0	TCF21	Megakaryocyte/Platelet
0	0	WNT2	Megakaryocyte/Platelet
0	0	LYVE1	Megakaryocyte/Platelet
0	0	CCL21	Megakaryocyte/Platelet
0	0	PROX1	Megakaryocyte/Platelet
0	0	HDAC9	Megakaryocyte/Platelet
0	0	EPHB4	Megakaryocyte/Platelet
0	0	GJA5	Megakaryocyte/Platelet
0	0	DKK2	Megakaryocyte/Platelet
0	0	CA4	Megakaryocyte/Platelet
0	0	EDNRB	Megakaryocyte/Platelet
0	0	HPGD	Megakaryocyte/Platelet
0	0	GPIHBP1	Megakaryocyte/Platelet
0	0	CDHR3	Megakaryocyte/Platelet
0	0	FOXJ1	Megakaryocyte/Platelet
0	0	CDHR4	Megakaryocyte/Platelet
0	0	KRT5	Megakaryocyte/Platelet
0	0	TP63	Megakaryocyte/Platelet
0	0	KCNJ15	Megakaryocyte/Platelet
0	0	ABCA3	Megakaryocyte/Platelet
0	0	LAMP3	Megakaryocyte/Platelet
0	0	AGER	Megakaryocyte/Platelet
0	0	RTKN2	Megakaryocyte/Platelet
57.0044	100	NKG7	NK
9.69325	89.1803	KLRD1	NK
7.28111	80.6557	FCGR3A	NK
1.38852	34.0984	FABP4	NK
2.25403	30.8197	KLRC1	NK
0.609799	13.4426	CD8A	NK
0.602832	11.8033	CD3E	NK
0.413024	10.4918	FCN3	NK
0.281266	8.85246	IL7R	NK
0.170387	5.57377	VCAN	NK
0.159366	5.2459	CD14	NK
0.175419	4.91803	MARCO	NK
0.260198	4.91803	HDAC9	NK
0.177184	4.59016	HPGD	NK
0.175975	4.2623	CYP27A1	NK
0.152165	3.93443	FCN1	NK
0.105277	3.27869	STAB1	NK
0.104605	3.27869	CA4	NK
0.104177	2.95082	ABCG1	NK
0.103582	2.62295	FCGR2B	NK
0.0917124	2.29508	F13A1	NK
0.0635524	2.29508	EDNRB	NK
0.0587143	1.96721	PDGFRB	NK
0.0517205	1.96721	AGER	NK
0.0667513	1.63934	ABCA3	NK
0.0626298	1.31148	LAMP3	NK
0.0384531	0.983607	MAL	NK
0.0279493	0.983607	TCF21	NK
0.0306896	0.983607	DKK2	NK
0.023403	0.655738	MS4A1	NK
0.062542	0.655738	CD8B	NK
0.0176181	0.655738	CLEC10A	NK
0.0184221	0.655738	FOLR2	NK
0.0168275	0.655738	CNN1	NK
0.01307	0.655738	CCL21	NK
0.0191077	0.655738	RSPH1	NK
0.0164329	0.655738	RTKN2	NK
0.0106728	0.327869	ITGA2B	NK
0.0143613	0.327869	BANK1	NK
0.00900491	0.327869	LEF1	NK
0.0199798	0.327869	FLT3	NK
0.00985479	0.327869	CLEC9A	NK
0.00920721	0.327869	PPARG	NK
0.0106451	0.327869	PDGFRA	NK
0.0104317	0.327869	LYVE1	NK
0.00481877	0.327869	EPHB4	NK
0.00811356	0.327869	GPIHBP1	NK
0.0111672	0.327869	CDHR3	NK
0.00767304	0.327869	KCNJ15	NK
0	0	ITGB3	NK
0	0	CD19	NK
0	0	CD1C	NK
0	0	TRPC6	NK
0	0	CSPG4	NK
0	0	LAMC3	NK
0	0	ITGA7	NK
0	0	NTRK3	NK
0	0	ITGBL1	NK
0	0	WNT2	NK
0	0	MMRN1	NK
0	0	PROX1	NK
0	0	GJA5	NK
0	0	FOXJ1	NK
0	0	CDHR4	NK
0	0	KRT5	NK
0	0	TP63	NK
19.0409	90.6977	PDGFRB	Pericyte
8.42246	79.0698	LAMC3	Pericyte
6.26589	72.093	TCF21	Pericyte
5.55157	62.7907	CSPG4	Pericyte
4.32772	53.4884	TRPC6	Pericyte
1.41002	30.2326	FABP4	Pericyte
1.59666	26.7442	EDNRB	Pericyte
1.19854	20.9302	CNN1	Pericyte
0.966918	16.2791	HPGD	Pericyte
0.622606	15.1163	LEF1	Pericyte
0.367237	10.4651	NKG7	Pericyte
0.56493	10.4651	IL7R	Pericyte
0.283128	8.13953	FCN3	Pericyte
0.41156	6.97674	F13A1	Pericyte
0.242123	6.97674	CYP27A1	Pericyte
0.20002	6.97674	VCAN	Pericyte
0.285143	6.97674	GJA5	Pericyte
0.274262	5.81395	CD14	Pericyte
0.513422	5.81395	CA4	Pericyte
0.208345	4.65116	STAB1	Pericyte
0.203772	4.65116	FCGR3A	Pericyte
0.111714	3.48837	MAL	Pericyte
0.110425	3.48837	MARCO	Pericyte
0.135141	3.48837	FCN1	Pericyte
0.180926	3.48837	ITGA7	Pericyte
0.0747831	2.32558	FCGR2B	Pericyte
0.063595	2.32558	ABCG1	Pericyte
0.0486906	2.32558	CCL21	Pericyte
0.068338	2.32558	ABCA3	Pericyte
0.118907	2.32558	AGER	Pericyte
0.0246772	1.16279	CD3E	Pericyte
0.0497557	1.16279	FOLR2	Pericyte
0.0749221	1.16279	PROX1	Pericyte
0.0408283	1.16279	EPHB4	Pericyte
0.0291207	1.16279	DKK2	Pericyte
0.0516796	1.16279	RTKN2	Pericyte
0	0	ITGB3	Pericyte
0	0	ITGA2B	Pericyte
0	0	BANK1	Pericyte
0	0	CD19	Pericyte
0	0	MS4A1	Pericyte
0	0	CD8B	Pericyte
0	0	CD8A	Pericyte
0	0	KLRC1	Pericyte
0	0	KLRD1	Pericyte
0	0	CLEC10A	Pericyte
0	0	CD1C	Pericyte
0	0	FLT3	Pericyte
0	0	CLEC9A	Pericyte
0	0	PPARG	Pericyte
0	0	NTRK3	Pericyte
0	0	PDGFRA	Pericyte
0	0	ITGBL1	Pericyte
0	0	WNT2	Pericyte
0	0	LYVE1	Pericyte
0	0	MMRN1	Pericyte
0	0	HDAC9	Pericyte
0	0	GPIHBP1	Pericyte
0	0	CDHR3	Pericyte
0	0	RSPH1	Pericyte
0	0	FOXJ1	Pericyte
0	0	CDHR4	Pericyte
0	0	KRT5	Pericyte
0	0	TP63	Pericyte
0	0	KCNJ15	Pericyte
0	0	LAMP3	Pericyte
10.9816	98.5507	FCGR3A	pMON
7.94654	93.7198	FCN1	pMON
2.63068	68.599	CD14	pMON
6.89726	63.285	FABP4	pMON
1.98289	61.8357	VCAN	pMON
1.04671	44.4444	STAB1	pMON
0.794032	39.6135	NKG7	pMON
0.708378	35.7488	CLEC10A	pMON
0.617276	34.2995	MARCO	pMON
0.350335	25.6039	FCN3	pMON
0.37126	24.6377	FOLR2	pMON
0.30161	22.2222	IL7R	pMON
0.585921	18.8406	LYVE1	pMON
0.229354	17.8744	CYP27A1	pMON
0.169542	14.4928	HDAC9	pMON
0.176919	12.5604	HPGD	pMON
0.120095	10.628	F13A1	pMON
0.144209	10.628	EDNRB	pMON
0.0970439	9.17874	LAMP3	pMON
0.107437	7.72947	AGER	pMON
0.109994	6.76329	PPARG	pMON
0.0743676	6.28019	CD8B	pMON
0.0628678	6.28019	FCGR2B	pMON
0.0620437	6.28019	CA4	pMON
0.0721483	5.7971	CD8A	pMON
0.0977267	5.7971	KLRD1	pMON
0.0697947	5.7971	CD1C	pMON
0.062564	4.83092	CD3E	pMON
0.0477542	4.83092	FLT3	pMON
0.0412446	4.34783	ABCA3	pMON
0.0591445	3.38164	PDGFRB	pMON
0.0382374	2.89855	ABCG1	pMON
0.0454051	2.89855	EPHB4	pMON
0.0240822	2.41546	LAMC3	pMON
0.0211215	2.41546	ITGA7	pMON
0.0210233	1.93237	TRPC6	pMON
0.00865804	1.44928	KLRC1	pMON
0.013549	1.44928	GJA5	pMON
0.0142618	1.44928	CDHR3	pMON
0.0176626	1.44928	RTKN2	pMON
0.00911904	0.966184	BANK1	pMON
0.0147204	0.966184	LEF1	pMON
0.0105137	0.966184	TCF21	pMON
0.00796379	0.966184	MMRN1	pMON
0.0156438	0.966184	DKK2	pMON
0.0115218	0.966184	GPIHBP1	pMON
0.00752155	0.966184	KCNJ15	pMON
0.00319928	0.483092	ITGB3	pMON
0.0036684	0.483092	CSPG4	pMON
0.0061919	0.483092	FOXJ1	pMON
0	0	ITGA2B	pMON
0	0	CD19	pMON
0	0	MS4A1	pMON
0	0	MAL	pMON
0	0	CLEC9A	pMON
0	0	CNN1	pMON
0	0	NTRK3	pMON
0	0	PDGFRA	pMON
0	0	ITGBL1	pMON
0	0	WNT2	pMON
0	0	CCL21	pMON
0	0	PROX1	pMON
0	0	RSPH1	pMON
0	0	CDHR4	pMON
0	0	KRT5	pMON
0	0	TP63	pMON
4.44962	66.6667	PDGFRA	SCMF
3.25911	50	VCAN	SCMF
1.49846	41.6667	ITGBL1	SCMF
1.15832	33.3333	CYP27A1	SCMF
1.17862	33.3333	PDGFRB	SCMF
4.79807	33.3333	TCF21	SCMF
1.92562	25	CNN1	SCMF
0.316898	16.6667	CD14	SCMF
0.619914	16.6667	TRPC6	SCMF
0.468656	16.6667	EDNRB	SCMF
0.163463	8.33333	LEF1	SCMF
0.261233	8.33333	MAL	SCMF
0.112249	8.33333	KLRD1	SCMF
0.19668	8.33333	F13A1	SCMF
0.378616	8.33333	FABP4	SCMF
0.112249	8.33333	ABCG1	SCMF
0.19668	8.33333	CSPG4	SCMF
0.163463	8.33333	HPGD	SCMF
0.271976	8.33333	IL7R	SCMF
0.271976	8.33333	FCN3	SCMF
0.112249	8.33333	FOXJ1	SCMF
0.271976	8.33333	ABCA3	SCMF
0.20465	8.33333	RTKN2	SCMF
0	0	ITGB3	SCMF
0	0	ITGA2B	SCMF
0	0	BANK1	SCMF
0	0	CD19	SCMF
0	0	MS4A1	SCMF
0	0	CD3E	SCMF
0	0	CD8B	SCMF
0	0	CD8A	SCMF
0	0	KLRC1	SCMF
0	0	NKG7	SCMF
0	0	CLEC10A	SCMF
0	0	FCGR2B	SCMF
0	0	CD1C	SCMF
0	0	FLT3	SCMF
0	0	CLEC9A	SCMF
0	0	STAB1	SCMF
0	0	FOLR2	SCMF
0	0	MARCO	SCMF
0	0	PPARG	SCMF
0	0	FCGR3A	SCMF
0	0	FCN1	SCMF
0	0	LAMC3	SCMF
0	0	ITGA7	SCMF
0	0	NTRK3	SCMF
0	0	WNT2	SCMF
0	0	LYVE1	SCMF
0	0	MMRN1	SCMF
0	0	CCL21	SCMF
0	0	PROX1	SCMF
0	0	HDAC9	SCMF
0	0	EPHB4	SCMF
0	0	GJA5	SCMF
0	0	DKK2	SCMF
0	0	CA4	SCMF
0	0	GPIHBP1	SCMF
0	0	CDHR3	SCMF
0	0	RSPH1	SCMF
0	0	CDHR4	SCMF
0	0	KRT5	SCMF
0	0	TP63	SCMF
0	0	KCNJ15	SCMF
0	0	LAMP3	SCMF
0	0	AGER	SCMF
56.2547	95.5224	FCN3	VEC
3.40907	53.7313	CD14	VEC
2.29742	52.2388	EPHB4	VEC
3.34753	52.2388	IL7R	VEC
1.57451	47.7612	FABP4	VEC
2.22743	47.7612	GJA5	VEC
1.66178	38.806	MMRN1	VEC
1.67617	37.3134	HDAC9	VEC
0.92291	28.3582	STAB1	VEC
0.649729	20.8955	NKG7	VEC
0.33426	17.9104	CYP27A1	VEC
0.226231	11.9403	VCAN	VEC
0.310467	10.4478	ABCG1	VEC
0.400242	10.4478	LYVE1	VEC
0.184393	10.4478	EDNRB	VEC
0.425826	7.46269	GPIHBP1	VEC
0.08778	5.97015	FCGR3A	VEC
0.175944	5.97015	ABCA3	VEC
0.113364	4.47761	LEF1	VEC
0.125003	4.47761	PPARG	VEC
0.235456	4.47761	WNT2	VEC
0.0457327	4.47761	CCL21	VEC
0.108062	4.47761	CA4	VEC
0.123811	4.47761	HPGD	VEC
0.0426643	2.98507	MARCO	VEC
0.0555719	2.98507	LAMP3	VEC
0.125953	1.49254	BANK1	VEC
0.0702701	1.49254	CD3E	VEC
0.0576047	1.49254	KLRD1	VEC
0.0177768	1.49254	CLEC10A	VEC
0.0615733	1.49254	FCGR2B	VEC
0.0666311	1.49254	CLEC9A	VEC
0.0299106	1.49254	F13A1	VEC
0.0132423	1.49254	FOLR2	VEC
0.0231329	1.49254	FCN1	VEC
0.0177768	1.49254	PDGFRA	VEC
0.0306791	1.49254	DKK2	VEC
0.0177768	1.49254	AGER	VEC
0	0	ITGB3	VEC
0	0	ITGA2B	VEC
0	0	CD19	VEC
0	0	MS4A1	VEC
0	0	MAL	VEC
0	0	CD8B	VEC
0	0	CD8A	VEC
0	0	KLRC1	VEC
0	0	CD1C	VEC
0	0	FLT3	VEC
0	0	TRPC6	VEC
0	0	CSPG4	VEC
0	0	LAMC3	VEC
0	0	PDGFRB	VEC
0	0	ITGA7	VEC
0	0	CNN1	VEC
0	0	NTRK3	VEC
0	0	ITGBL1	VEC
0	0	TCF21	VEC
0	0	PROX1	VEC
0	0	CDHR3	VEC
0	0	RSPH1	VEC
0	0	FOXJ1	VEC
0	0	CDHR4	VEC
0	0	KRT5	VEC
0	0	TP63	VEC
0	0	KCNJ15	VEC
0	0	RTKN2	VEC
10.8631	94.7368	CNN1	VSMC
3.91439	78.9474	PDGFRB	VSMC
3.78941	71.9298	FABP4	VSMC
2.72032	63.1579	EDNRB	VSMC
1.5911	52.6316	ITGA7	VSMC
1.3154	47.3684	TCF21	VSMC
1.13912	42.1053	NTRK3	VSMC
1.11438	38.5965	CSPG4	VSMC
0.520076	22.807	TRPC6	VSMC
1.95983	17.5439	FCN3	VSMC
0.322495	15.7895	MAL	VSMC
1.20608	15.7895	NKG7	VSMC
0.477292	15.7895	IL7R	VSMC
0.306552	12.2807	CD14	VSMC
0.367675	12.2807	VCAN	VSMC
0.258664	12.2807	FCGR3A	VSMC
0.515374	12.2807	HPGD	VSMC
0.277546	10.5263	KLRD1	VSMC
0.190779	10.5263	MARCO	VSMC
0.208136	10.5263	CYP27A1	VSMC
0.325891	10.5263	GJA5	VSMC
0.427504	10.5263	CA4	VSMC
0.239222	8.77193	STAB1	VSMC
0.27507	7.01754	CD3E	VSMC
0.313133	7.01754	CD8B	VSMC
0.148486	7.01754	LAMP3	VSMC
0.133773	5.26316	ITGB3	VSMC
0.0931428	5.26316	ABCA3	VSMC
0.175518	3.50877	CLEC10A	VSMC
0.0513048	3.50877	FCN1	VSMC
0.0727611	3.50877	CCL21	VSMC
0.0373088	3.50877	EPHB4	VSMC
0.040767	3.50877	CDHR3	VSMC
0.0708938	1.75439	CD8A	VSMC
0.037181	1.75439	KLRC1	VSMC
0.0507929	1.75439	FCGR2B	VSMC
0.0632895	1.75439	F13A1	VSMC
0.044789	1.75439	PPARG	VSMC
0.0207032	1.75439	LYVE1	VSMC
0.0207032	1.75439	GPIHBP1	VSMC
0.0332113	1.75439	AGER	VSMC
0.0632895	1.75439	RTKN2	VSMC
0	0	ITGA2B	VSMC
0	0	BANK1	VSMC
0	0	CD19	VSMC
0	0	MS4A1	VSMC
0	0	LEF1	VSMC
0	0	CD1C	VSMC
0	0	FLT3	VSMC
0	0	CLEC9A	VSMC
0	0	FOLR2	VSMC
0	0	ABCG1	VSMC
0	0	LAMC3	VSMC
0	0	PDGFRA	VSMC
0	0	ITGBL1	VSMC
0	0	WNT2	VSMC
0	0	MMRN1	VSMC
0	0	PROX1	VSMC
0	0	HDAC9	VSMC
0	0	DKK2	VSMC
0	0	RSPH1	VSMC
0	0	FOXJ1	VSMC
0	0	CDHR4	VSMC
0	0	KRT5	VSMC
0	0	TP63	VSMC
0	0	KCNJ15	VSMC
